# Supplementary material for: Multi-omics Analysis of Primary Cell Culture Models Reveals Genetic and Epigenetic Basis of Intratumoral Phenotypic Diversity
Source: Genomics Proteomics Bioinformatics. 2020 Mar 20;17(6):576–89. doi: 10.1016/j.gpb.2018.07.008 (PMC7212478; doi:10.1016/j.gpb.2018.07.008)
Supplement: Supplementary Table S4 [file mmc4.xlsx]

## Sheet: Sheet1
Table S4 DEGs among the cell cultures
Note: PPEE, the posterior probability (estimated by EBSeq) that a gene is equally expressed; PPDE, the posterior probability that a gene is differentially expressed; PostFC, the posterior fold change for a gene; RealFC, the real fold change for a gene.
Pa vs. Pb						Ra vs. Rb						Ra vs. Pa						Ra vs. Pb						Rb vs. Pa						Rb vs. Pb						Pa specific						Pb specific						Ra specific
Gene	PPEE	PPDE	PostFC	RealFC		Gene	PPEE	PPDE	PostFC	RealFC		Gene	PPEE	PPDE	PostFC	RealFC		Gene	PPEE	PPDE	PostFC	RealFC		Gene	PPEE	PPDE	PostFC	RealFC		Gene	PPEE	PPDE	PostFC	RealFC		Gene	PPEE	PPDE	PostFC	RealFC		Gene	PPEE	PPDE	PostFC	RealFC		Gene	PPEE
A1CF	1.19904086659517E−14	1	23.202	23.7611		MOSC1	1.36679556561603E−12	1	2.76767	2.78421		A2M	0	1	0.522869	0.522806		MOSC1	0	1	4.45006	4.49577		MOSC1	2.96984659087229E−13	1	8.06068	8.66828		A1CF	0	1	47.8943	49.0906		MOSC1	0.00728698	0.992713	0.0915202	0.0775629		A1CF	0	1	0.0279013	0.0268035		MOSC1	1.0426786101192E−09
A2M	0	1	61.7326	62.1649		A2M	0	1	0.233704	0.233659		A4GALT	8.76107231984058E−07	0.999999	0.0844152	0.0692971		A1CF	0	1	39.5581	40.5165		A2M	0	1	2.23273	2.2329		A2M	0	1	137.621	138.606		ABCA8	3.19167376416907E−07	1	0.0536657	0.0194842		A2M	1.83313642043714E−09	1	0.0127293	0.0131484		A4GALT	0.00534391
A4GALT	9.83768622120351E−13	1	0.246932	0.244312		A4GALT	0.000712745	0.999287	0.101629	0.083768		AAAS	0	1	1.89666	1.89789		A2M	0	1	31.4867	31.7009		AACSP1	0.000695864	0.999304	0.15118	0.125127		A4GALT	7.46069872548105E−14	1	0.20339	0.200583		ABCC9	0.00208473	0.997915	0.0216898	0.0162696		A4GALT	1.25672805495469E−11	1	6.47415	6.65619		AAAS	2.28705943072782E−14
AASS	0	1	0.0188204	0.0175697		AAAS	0	1	1.67261	1.67342		AADAT	0.00473299	0.995267	2.15337	2.16967		A4GALT	0	1	0.0198833	0.0165174		ABAT	0	1	4.68299	4.73652		AADAC	0.000257856	0.999742	3.1601	3.31868		ACACA	3.67759933617151E−10	1	1.97978	1.98445		AACS	0.00303165	0.996968	0.62564	0.626169		ABCA4	7.58897282238102E−07
ABCA1	0	1	7.80497	7.82821		AATF	2.66231481305113E−13	1	1.64897	1.64939		AASS	0.000499278	0.999501	7.71593	8.28213		AAAS	3.59277153583193E−08	1	1.75095	1.75178		ABCA7	0	1	2.3211	2.32501		AASS	8.66270388755197E−11	1	0.120558	0.119422		ACE	0.00130175	0.998698	0.020756	0.0176153		AASS	7.44084183157412E−09	1	10.34	10.8575		ABCB6	9.19198051008152E−12
ABCA13	0	1	0.0865735	0.082739		ABAT	4.9960036108132E−15	1	0.408224	0.40651		ABCA1	8.08063232993206E−08	1	0.417443	0.417148		AACS	0	1	1.81693	1.81771		ABCA8	1.61640811846553E−10	1	24.5358	39.2233		ABAT	0	1	12.3159	12.6814		ACSL4	0.000984217	0.999016	4.32311	4.46868		ABCA1	6.94136961909564E−07	0.999999	0.169327	0.171069		ABCB7	3.84634158967501E−08
ABCA3	2.97082358713396E−11	1	0.278666	0.275636		ABCA4	0.000213953	0.999786	26.2845	28.5589		ABCA4	2.592e-05	0.999974	40.9278	46.8581		AASS	5.09013398097835E−09	1	0.142712	0.141633		ABCB1	0	1	3.03381	3.03558		ABCA1	1.65376601302114E−11	1	6.8634	6.88369		ACTA1	0.00260756	0.997392	4.80588	5.13834		ABCA13	4.37427871702312E−14	1	4.95406	5.03878		ABCC3	5.79128867084222E−09
ABCA8	7.3453465532225E−12	1	0.0285309	0.019076		ABCB4	0	1	0.169359	0.168272		ABCA5	0.00497921	0.995021	2.42515	2.43132		ABAT	4.44089209850063E−16	1	4.91432	5.03745		ABCB4	0	1	4.87997	4.90642		ABCA13	0	1	0.16379	0.160233		ACTG2	0.00155735	0.998443	0.0182204	0.015825		ABCA3	3.14970272086157E−13	1	4.05446	4.1012		ABCC9	3.61474e-05
ABCB1	0	1	5.57911	5.59743		ABCB6	1.26162813529618E−09	1	2.01355	2.01417		ABCA8	0.0017896	0.99821	37.9227	59.7477		ABCA1	3.4661191694596E−09	1	3.17617	3.18351		ABCC6P1	0.00665018	0.99335	2.08537	2.08986		ABCA3	2.43138842392909E−14	1	0.241555	0.238329		ACTL8	0	1	16.8251	19.4214		ABCA5	4.99175e-05	0.99995	0.175618	0.174912		ABCG2	0.000254205
ABCB10	0.00188942	0.998111	1.81007	1.81303		ABCC3	0	1	0.0437953	0.0434723		ABCB1	0.000101324	0.999899	2.09201	2.09292		ABCA13	4.45503645085665E−09	1	0.357947	0.355287		ABCF1	3.61912166901845E−10	1	0.562448	0.562316		ABCA5	0.000311757	0.999688	6.18473	6.24917		ADAD1	2.42597549937607E−07	1	0.0871593	0.0122746		ABCB1	2.06862310947464E−07	1	0.0878389	0.0894136		ABCG5	9.00249519375507E−09
ABCC2	0.000632187	0.999368	39.8721	44.2881		ABCC6	9.48737867001448E−06	0.999991	0.325609	0.324678		ABCB6	0	1	2.97967	2.98146		ABCA3	4.06674693920195E−13	1	0.231459	0.228273		ABCG2	1.10089715121831E−12	1	0.29783	0.294412		ABCB1	0	1	16.912	16.9764		ADAMTS1	7.21214e-06	0.999993	0.00536394	0.00182778		ABCB10	6.32502883401997E−09	1	0.535238	0.532308		ABHD1	0.000346925
ABCC3	0	1	2.83639	2.83817		ABCC6P1	0	1	0.164687	0.163128		ABCB7	4.34152713779667E−12	1	1.61996	1.62151		ABCA4	0.000816546	0.999183	16.7939	17.5605		ABHD14B	1.80459e-05	0.999982	1.54058	1.5412		ABCB10	4.5761103495412E−07	1	1.96003	1.96359		ADAMTS5	0	1	0.0146039	5.63779e-05		ABCC2	9.76906871186234E−06	0.99999	0.0141144	0.0120683		ABHD14A	5.7052537028035E−07
ABCC6	0	1	12.7256	13.0224		ABCC9	1.71381e-05	0.999983	13.1029	13.308		ABCC3	0	1	0.0512044	0.0508278		ABCA5	0	1	7.7147	7.79597		ABLIM3	0	1	0.600627	0.600289		ABCB4	0	1	9.74125	9.84044		ADCY5	7.79591e-05	0.999922	17.3942	31.9153		ABCC6	2.06975318661762E−07	1	0.0769783	0.0749331		ABHD14B	0.000294471
ABCC6P1	1.48558942925092E−12	1	13.5601	14.162		ABCF2	0.00425504	0.995745	1.65615	1.65668		ABCC4	0.000195662	0.999804	0.200973	0.200435		ABCB1	0	1	11.3847	11.4257		ACACA	4.44089209850063E−16	1	0.565569	0.565473		ABCB9	4.46177976454187E−07	1	2.11926	2.12621		AGPAT4	0	1	0.390492	0.386995		ABCC6P1	0.000401982	0.999598	0.0662229	0.0632633		ABHD15	3.73681163789996E−07
ABCC6P2	0.00158808	0.998412	5.27214	5.73418		ABCG2	1.06636921515246E−12	1	7.29869	7.39706		ABCC6	0.00196454	0.998035	0.528523	0.52746		ABCB10	8.4182862902793E−09	1	1.93802	1.94141		ACADM	0	1	2.13603	2.13818		ABCC2	0.00127773	0.998722	117.569	130.997		AHRR	0.00102893	0.998971	0.029957	0.0270575		ABCC6P2	9.7438e-05	0.999903	0.198499	0.162635		ABHD17B	0.00976454
ABCD1	0.00668583	0.993314	2.29569	2.29761		ABCG5	0.00177392	0.998226	34.3383	49.9135		ABCC6P1	0.00135271	0.998647	0.343984	0.341407		ABCB6	0	1	2.69977	2.70098		ACAP3	2.67510458229481E−11	1	2.02973	2.03143		ABCC3	0	1	3.30628	3.30855		ALCAM	0	1	0.0284454	0.0263776		ABCD1	0.000707874	0.999292	0.474835	0.47628		ABHD6	8.56238069335546E−09
ABCG1	9.20500182077788E−07	0.999999	34.0206	36.8325		ABCG8	4.749154403072E−10	1	54.3558	4747.73		ABCC9	2.37176944750672E−12	1	137.151	166.05		ABCB7	8.70860050738997E−10	1	1.5001	1.50111		ACBD4	1.15879e-05	0.999988	0.62076	0.619624		ABCC5	0	1	1.74993	1.75085		ALDH1A1	0.00313027	0.99687	0.0606418	0.0640014		ABCG2	0.0010763	0.998924	0.0602977	0.0563263		ABLIM2	1.66286195923959E−09
ABCG2	0	1	14.8153	15.6782		ABHD14A	0	1	2.40583	2.41074		ABCG1	5.79376e-05	0.999942	0.0469236	0.0443694		ABCC2	0	1	69.9562	77.6853		ACE	0.00447668	0.995523	7.37694	8.36076		ABCC6	0	1	20.571	21.0729		ALPL	0.00897427	0.991026	0.0182427	0.0145365		ABHD16B	0.000105568	0.999894	1.6835	1.67571		ABLIM3	0
ABHD10	1.77635683940025E−15	1	0.639916	0.639487		ABHD14B	0.00248271	0.997517	2.94752	2.94889		ABCG2	0.00313284	0.996867	2.17067	2.17608		ABCC3	0	1	0.141518	0.140695		ACP5	2.14130747355767E−07	1	2.03581	2.03917		ABCC6P1	0	1	28.2788	29.6031		AMOT	3.0253778371403E−09	1	58.5401	114.356		ABHD17B	0.00645139	0.993549	0.603714	0.600788		ABR	0
ABHD14A	0	1	2.27216	2.27862		ABHD15	0	1	2.13751	2.13978		ABCG5	0	1	106.261	9327		ABCC6	9.46048e-05	0.999905	6.5614	6.70037		ACSL4	4.67876122178801E−07	1	0.159969	0.159612		ABCD3	0.000628952	0.999371	3.61913	3.62194		ANGPT1	0.00135224	0.998648	0.46882	0.459264		ABHD4	2.08843e-05	0.999979	2.15453	2.16678		ABTB2	0.00601322
ABHD15	3.99680288865056E−15	1	2.02817	2.03082		ABHD3	0	1	0.260692	0.259925		ABCG8	6.05514194340628E−10	1	54.1489	4709.92		ABCC6P1	3.90607852729374E−08	1	4.54571	4.71339		ACSL6	4.12090483181693E−07	1	5.8541	6.16995		ABCF1	0	1	0.650809	0.650708		ANGPTL4	0.00591102	0.994089	0.1418	0.144004		ABLIM2	0.00125244	0.998748	0.0276591	0.0212852		ACAA2	0
ABHD2	0.000230583	0.999769	2.53381	2.53482		ABHD4	0.00445077	0.995549	0.470886	0.470496		ABHD10	0.00929303	0.990707	1.92044	1.92243		ABCC9	4.0229853892626E−09	1	42.8357	44.9324		ACSS1	0.00504123	0.994959	1.80111	1.80517		ABCG2	9.77665737256217E−09	1	4.39738	4.61237		ANXA4	9.20553633321219E−10	1	3.11544	3.13999		ABRACL	1.49658063719471E−12	1	11.5211	12.0249		ACAD10	1.62177199325431E−06
ABHD3	7.71434582880204E−10	1	3.39816	3.40593		ABLIM2	1.61680415944332E−06	0.999998	3.91113	3.93479		ABHD11	0.000388648	0.999611	1.90203	1.90519		ABCD1	0	1	2.09395	2.09555		ACSS3	4.81192863333035E−12	1	6.11413	6.17428		ABHD14A	0.000517442	0.999483	1.66858	1.67202		AOX1	0.00277976	0.99722	0.179633	0.182352		ACAD10	0.00332662	0.996673	0.219467	0.223309		ACAP3	0
ABHD4	0	1	0.451321	0.451091		ABLIM3	0	1	0.027222	0.0259288		ABHD14A	2.24899210365948E−10	1	1.77311	1.77511		ABCD3	0	1	1.64433	1.645		ACTA1	3.58294505176104E−11	1	0.114423	0.0999381		ABHD14B	0	1	2.34067	2.3426		APH1B	0.0011938	0.998806	0.463411	0.4556		ACADS	9.20647988222889E−06	0.999991	0.363015	0.362979		ACCS	1.24380172827898E−10
ABI2	0.0014796	0.99852	0.414136	0.41368		ABR	0	1	0.011965	0.0113945		ABHD14B	6.71677530827974E−06	0.999993	4.54644	4.5503		ABCG2	0	1	31.4083	33.2826		ACTL8	0	1	0.0716201	0.0626071		ABHD16A	0.00246505	0.997535	0.63077	0.630243		ARHGEF6	1.98919815952436E−07	1	7.38376	8.19154		ACBD7	0	1	8.85639	9.15153		ACD	9.50835711055475E−06
ABL1	0.00010955	0.99989	0.626819	0.626675		ABRACL	4.71455455786085E−08	1	3.82523	4.0209		ABHD15	0	1	1.56779	1.56862		ABCG5	0	1	121.414	9290.87		ACTN4	1.28165227319954E−08	1	0.45843	0.458399		ABHD16B	6.98671e-05	0.99993	0.583699	0.581403		ATP2A3	0.000402052	0.999598	0.0231557	0.0225249		ACKR3	2.41116016042042E−11	1	168.679	882.089		ACE	2.42583730880597E−13
ABLIM2	2.40918396343659E−14	1	12.1034	14.1571		ABTB2	1.28570630475444E−07	1	0.194852	0.192012		ABHD3	1.57321311533565E−09	1	0.276187	0.275388		ABCG8	1.72895031624876E−12	1	61.8062	4692.14		ACTR6	0	1	2.06083	2.06517		ABHD3	0	1	3.58674	3.59523		ATP6V0A2	0	1	1.99171	1.99075		ACO1	0	1	2.15919	2.16308		ACKR2	0
ABLIM3	4.78650452606644E−12	1	1.63571	1.63643		ACAA2	8.72425576226021E−10	1	0.637974	0.637828		ABLIM2	0	1	7.20059	7.29454		ABHD11	0.000493816	0.999506	1.80308	1.8054		ADAD1	9.16551168295143E−10	1	21.3548	64.4284		ABHD4	5.03679e-05	0.99995	0.655478	0.655331		ATXN7L3B	5.79583603332878E−09	1	0.19106	0.191766		ACOT1	0.0054511	0.994549	0.424086	0.396709		ACO2	6.56236731622073E−10
ABR	7.08636993718148E−06	0.999993	0.667627	0.667542		ACAD10	6.16217188387225E−10	1	2.129	2.13048		ABLIM3	0	1	0.0163694	0.0155796		ABHD14A	0	1	3.93071	3.9454		ADAM17	7.34275973357512E−11	1	0.652742	0.652467		ABLIM2	0.0020736	0.997926	22.0725	26.0179		AURKC	0.00494622	0.995054	3.58331	3.68823		ACOX1	2.09327688516225E−09	1	0.402278	0.402682		ACOT4	0.00453656
ABRACL	4.18776124888609E−13	1	0.129598	0.128277		ACAP3	0	1	2.94492	2.94641		ABR	0	1	0.00918871	0.0087479		ABHD14B	3.41163808315059E−08	1	6.75063	6.75873		ADAM23	0.00927669	0.990723	0.0882841	0.0553033		ABR	6.59694521232268E−13	1	0.510899	0.510772		B3GALT5	0.00157136	0.998429	2.97682	3.02858		ACOX2	0.0051919	0.994808	0.0223181	0.0147212		ACOT9	7.49557204082762E−08
ABTB2	0	1	3.13224	3.15069		ACCS	2.8987434674832E−10	1	1.86164	1.86671		ABTB2	0	1	0.175393	0.172765		ABHD15	0	1	3.10084	3.10619		ADAM9	4.12334237431811E−06	0.999996	0.348324	0.348039		ABRACL	0	1	0.0267966	0.0253003		B3GNT9	0	1	0.201587	0.18882		ACOXL	1.1154414059078E−09	1	41.7039	65.0317		ACOX2	0
ACACA	0	1	2.01455	2.01491		ACD	4.53636e-05	0.999955	1.89277	1.89519		ACAA2	0	1	0.566783	0.566627		ABHD16B	0.000323287	0.999677	0.593228	0.591042		ADAMTS1	0.00229888	0.997701	25.48	46.9535		ABTB2	1.52975022316149E−06	0.999998	2.80126	2.81705		BBS1	0.00184148	0.998159	0.534845	0.526713		ACP5	7.28993363452446E−08	1	0.1529	0.151153		ACRBP	0
ACAD10	0	1	2.85409	2.86138		ACE	1.99840144432528E−15	1	18.3369	18.6375		ACACA	4.50364229354072E−07	1	0.426701	0.426581		ABHD17B	1.66533453693773E−15	1	2.02294	2.02714		ADAMTS12	2.96514035547091E−10	1	0.147906	0.144306		ACAA1	0.00344377	0.996556	2.00987	2.01121		BCAM	0.000576507	0.999423	2.3104	2.33038		ACSL6	0.000643421	0.999357	0.0795126	0.0596235		ACSL3	9.48428e-05
ACBD4	7.40074e-06	0.999993	1.67703	1.67982		ACKR2	0	1	9.56704	10.4085		ACAD10	1.32116539930394E−14	1	2.58132	2.58384		ABHD4	0	1	0.302501	0.302212		ADAMTS6	1.47659662275146E−14	1	9.55568	10.079		ACAD10	0	1	3.45098	3.46074		BCL2	4.24663193498986E−10	1	5.70449	5.9634		ACSM3	8.07265616464825E−07	0.999999	0.133301	0.119166		ACSM3	0.0054458
ACBD7	3.0189850619422E−11	1	0.250066	0.245319		ACO2	3.63993e-05	0.999964	1.60817	1.60858		ACAP3	0	1	5.9825	5.99029		ABLIM1	5.22299e-05	0.999948	0.304179	0.304042		ADAMTS7	0	1	0.0728572	0.0688429		ACAD11	0.00829487	0.991705	3.44732	3.46096		BEND3	0.000184066	0.999816	1.94767	1.95071		ACSS1	5.04229e-07	0.999999	0.0998705	0.0974214		ACTC1	2.29536856188872E−09
ACKR3	0	1	0.00547521	6.74219e-05		ACOT9	0.000705892	0.999294	0.145688	0.14459		ACBD7	3.57407586859537E−08	1	0.0825884	0.0551374		ABLIM2	0	1	85.3709	100.775		ADCY4	0.00782819	0.992172	4.64957	4.80988		ACADM	0	1	2.98506	2.98942		BTN2A1	0.00879492	0.991205	0.0589802	0.0514839		ACTBL2	0	1	15.7484	16.2629		ACTL6B	0
ACO1	0	1	0.580414	0.580293		ACOX2	0	1	9.82063	10.0089		ACCS	0	1	2.71591	2.73074		ABLIM3	0	1	0.0259539	0.0248651		ADCY9	5.47706402787007E−07	0.999999	0.665628	0.66539		ACADS	1.82419634953135E−11	1	2.62009	2.6259		C1QTNF6	0.000224049	0.999776	7.84314	8.3221		ACTG2	0	1	411.558	566.755		ACTN3	1.41282541221699E−11
ACOT7	6.4783655329137E−08	1	0.482134	0.481824		ACOX3	1.18998303177964E−06	0.999999	0.619764	0.618734		ACD	0.00487873	0.995121	1.6649	1.6665		ABR	0	1	0.00594442	0.00569325		ADD2	1.49658063719471E−13	1	0.0511695	0.0373246		ACAP3	1.29758261691038E−07	1	2.26001	2.26193		C2CD4A	0.00310875	0.996891	4.7672	5.05996		ACTN1	0	1	3.55996	3.57318		ACTR2	5.05812048801069E−06
ACOX1	2.30475e-05	0.999977	2.43196	2.43407		ACP5	0.000252458	0.999748	0.599053	0.598451		ACE	0	1	136.541	156.338		ABRACL	1.35447209004269E−14	1	0.100605	0.0992577		ADPRHL1	4.64127930310809E−07	1	0.12758	0.113511		ACBD6	0.00018856	0.999811	0.624906	0.624555		CACNB3	0.00600943	0.993991	0.519765	0.51511		ACTR1A	0.0076764	0.992324	2.24838	2.27478		ACTR3B	0.000781764
ACOX2	1.01046948586259E−10	1	17.2752	22.3518		ACRBP	1.67563185549113E−10	1	6.62772	7.01661		ACKR2	0	1	20.8224	25.6417		ACAA2	0	1	0.60896	0.608828		AFAP1L1	0	1	0.379206	0.377851		ACBD7	0	1	0.0839447	0.0780701		CALCOCO1	0.00012941	0.999871	0.336337	0.336795		ACTR3	1.70208217487033E−06	0.999998	2.21628	2.22794		ACVR2A	0.000125727
ACOX3	7.21214e-05	0.999928	1.55993	1.56175		ACSL3	7.37304883813295E−10	1	0.347109	0.346889		ACO1	0	1	0.629406	0.629193		ACAD10	0	1	7.18768	7.21171		AFP	9.6848e-05	0.999903	27.6704	30.0942		ACHE	8.888445535149E−13	1	0.117385	0.111152		CAMK2D	2.68673971959288E−14	1	0.114487	0.108647		ACVR1B	5.63930335095719E−07	0.999999	0.497823	0.49782		ADAM10	1.76650439831505E−08
ACOXL	2.35456099062503E−12	1	0.0210992	0.0119058		ACSL5	0	1	0.0349125	0.0326522		ACO2	0	1	2.02529	2.02617		ACADS	1.06704e-05	0.999989	3.28776	3.29575		AGMAT	4.17823921672333E−06	0.999996	2.57209	2.57427		ACKR3	5.01598762525646E−13	1	0.00876728	0.00330954		CAND2	3.45401e-05	0.999965	0.370491	0.366443		ACVR1C	2.91988655476416E−14	1	4.55237	4.64045		ADAM12	1.13987e-05
ACP5	1.53506651834334E−10	1	4.71296	4.75994		ACSM3	7.50745236122174E−06	0.999992	2.34239	2.35992		ACOT9	0.0033897	0.99661	0.200492	0.199071		ACAP3	0	1	6.50546	6.51363		AGMO	0	1	145.253	14364.7		ACO1	0	1	0.47516	0.475007		CASK	8.09278e-05	0.999919	1.90315	1.90876		ACY1	0.000469542	0.99953	0.217546	0.221424		ADAM19	0.000248435
ACSL3	1.17542e-05	0.999988	1.6173	1.61761		ACTL6B	0	1	316.997	516.47		ACOX2	0	1	7.44853	7.55294		ACBD7	0	1	0.0193281	0.0132009		AGPAT4	0	1	2.63405	2.64053		ACOT1	3.77189505462727E−06	0.999996	3.00888	3.08375		CASP3	0.0029731	0.997027	1.55986	1.55725		ADAM12	4.14259e-05	0.999959	6.26704	6.5237		ADAM9	0.0034262
ACSL4	0.00124172	0.998758	2.79559	2.79735		ACTN3	8.27237167655426E−11	1	6.33793	6.59345		ACOX3	1.11191e-06	0.999999	0.550915	0.54983		ACCS	0	1	3.38766	3.41014		AGRN	0.00112617	0.998874	1.5099	1.50998		ACOX1	7.15788960592434E−06	0.999993	2.74462	2.74722		CCDC109B	0.00315631	0.996844	0.647062	0.640205		ADAM19	0	1	7.06398	7.13718		ADAMTS10	0.000908538
ACSL5	7.20450804903017E−07	0.999999	13.1274	14.0186		ACTN4	1.39332323456642E−10	1	0.593232	0.593184		ACRBP	4.28455858569876E−08	1	6.02469	6.34004		ACD	2.48440860217691E−07	1	1.99855	2.00106		AGTR1	0	1	5.91637	6.06753		ACOXL	4.89905893630294E−11	1	0.037907	0.02875		CCR10	0.00957667	0.990423	0.396781	0.392489		ADAM33	0	1	9.71556	10.8236		ADAMTS15	0.00669365
ACSM3	1.32116539930394E−14	1	6.9627	7.33276		ACTR2	7.99360577730113E−14	1	0.55861	0.558489		ACSL3	0	1	0.363642	0.363417		ACE	0	1	44.8935	46.5593		AHR	0	1	3.39244	3.39587		ACP5	0	1	9.5775	9.6874		CD24	0	1	2.86514	2.8753		ADAM9	0.0023665	0.997634	3.25809	3.33246		ADAMTS19	0
ACSS1	2.95974717001712E−06	0.999997	5.37874	5.4785		ACTR3	0	1	0.66049	0.660365		ACSL4	1.92225885209396E−08	1	0.141487	0.141139		ACER3	0.00167836	0.998322	0.329393	0.328273		AIF1L	0	1	0.107653	0.101607		ACSL3	0.000772016	0.999228	1.68756	1.6879		CD33	3.89337e-05	0.999961	4.24528	4.38952		ADAMTS1	0	1	41.1297	41.7327		ADAMTS3	0.00822022
ACSS3	0.00062055	0.999379	0.576198	0.573857		ACTR3B	5.57535462242242E−10	1	2.63227	2.64368		ACSL5	7.95402254238908E−06	0.999992	0.089976	0.0844383		ACHE	7.7715611723761E−16	1	0.0592017	0.0527265		AIM1L	7.79585831445218E−06	0.999992	1.82219	1.82822		ACSL5	0	1	33.7678	36.208		CD36	0	1	0.0239006	8.87539e-05		ADAMTS10	5.43368330219174E−07	0.999999	5.42764	5.62692		ADAMTS7	5.8063e-05
ACTA1	0.00624807	0.993752	2.18387	2.21903		ACTR5	0.00274966	0.99725	1.71994	1.7238		ACSL6	0	1	7.87047	8.29413		ACKR2	0	1	33.8324	46.4467		AKR1C1	1.4729e-05	0.999985	29.9801	30.1112		ACSL6	3.48165940522449E−13	1	17.5048	20.4618		CD40	0.00360294	0.996397	0.324653	0.318809		ADAMTS12	3.574918139293E−14	1	15.7829	16.4246		ADAMTS9	6.15602672615623E−07
ACTBL2	0	1	0.159289	0.158458		ACVR2A	1.38911760982907E−08	1	1.8089	1.81378		ACSM3	0.00493481	0.995065	1.75718	1.76461		ACKR3	0	1	0.0054088	7.04847e-05		AKR1C2	0.00669893	0.993301	3.16317	3.16734		ACSM3	0.00969769	0.990302	5.20315	5.46753		CD46	1.99535e-05	0.99998	2.34374	2.36105		ADAMTS13	1.42013e-05	0.999986	0.239947	0.227519		ADAMTSL2	0.00328299
ACTG2	0	1	0.00614788	0.00543226		ADAM12	0.000362484	0.999638	0.0257824	0.00983966		ACSS1	4.24743342830602E−07	1	2.92916	2.93847		ACO1	0	1	0.35621	0.356027		AKR1C4	0.000984845	0.999015	6.40749	6.94137		ACSS1	0	1	9.69317	9.89387		CD7	0.000163329	0.999837	9.14012	10.4969		ADAMTS15	0	1	7.36136	7.52006		ADAMTSL3	0
ACTL8	0	1	27.9256	35.5295		ADAM19	0	1	0.0384209	0.0339336		ACSS3	2.22044604925031E−16	1	9.82502	9.92353		ACO2	4.11892742135933E−14	1	2.0948	2.09565		ALB	0	1	27.9037	27.9219		ACSS3	1.17793281684264E−07	1	3.52335	3.53747		CDCA7	3.89801939615353E−08	1	1.87904	1.88108		ADAMTS16	0	1	60.7723	62.9749		ADAMTSL4	8.22660043420242E−08
ACTN1	0	1	0.38987	0.389829		ADAM8	4.75770437435852E−06	0.999995	0.076403	0.0738612		ACTA1	3.99680288865056E−15	1	0.0344482	0.0194636		ACOT7	2.81287590175872E−06	0.999997	0.622972	0.622749		ALCAM	4.44089209850063E−16	1	37.9595	39.1443		ACTA2	1.17892883233495E−08	1	0.0551031	0.0214242		CDH19	5.51593298814268E−08	1	0.037446	0.00630558		ADAMTS20	1.17794662912729E−13	1	6.0784	6.38272		ADCK3	0.000373716
ACTR10	0.00439784	0.995602	0.631742	0.631361		ADAM9	2.83995049699115E−13	1	0.347854	0.347082		ACTBL2	0	1	0.00726594	8.26031e-05		ACOT9	0	1	0.112433	0.111661		ALDH18A1	0.000463642	0.999536	1.62121	1.62164		ACTB	0.00490033	0.9951	0.362839	0.362835		CETN3	0.000150777	0.999849	0.593569	0.585804		ADAMTS3	0	1	56.3249	75.2		ADCK5	0.00334946
ACTR1A	1.51008e-05	0.999985	0.407541	0.407427		ADAMTS15	0.00419057	0.995809	0.138545	0.108736		ACTG1	0.00818406	0.991816	0.490839	0.490832		ACOX1	0.00015096	0.999849	2.38226	2.38427		ALDH1A1	0	1	21.4337	21.519		ACTBL2	0	1	0.0320477	0.031078		CHN1	3.60798487752945E−08	1	5.65521	5.88124		ADAMTS5	3.74310401807243E−06	0.999996	5.17773	5.36321		ADCY1	2.04322e-05
ACTR3	7.88258347483861E−15	1	0.636598	0.636546		ADAMTS19	5.60484991751764E−12	1	58.3935	5106.94		ACTL6B	0	1	805.504	71279		ACOX2	0	1	126.056	164.533		ALDH1A2	7.14949742952609E−06	0.999993	0.141048	0.140506		ACTG2	0	1	0.000737936	8.83647839556029E−06		CHST4	1.62853e-05	0.999984	5.51004	5.77724		ADAP1	3.60133589616396E−10	1	5.19968	5.36405		ADCY10P1	3.38331584970319E−11
ACVR1B	0	1	2.38616	2.38832		ADAMTS2	0.00486368	0.995136	30.4046	57.3332		ACTL8	0	1	0.0701941	0.06162		ACOXL	3.29625216011209E−12	1	0.0154948	0.00637041		ALDH1B1	3.09272385479176E−10	1	0.561743	0.561322		ACTL6A	0	1	0.66589	0.665687		CHST7	6.05721398261316E−07	0.999999	4.86658	5.03542		ADARB1	7.38899597396703E−07	0.999999	6.03023	6.216		ADCY9	1.25064e-05
ACVR1C	5.44708762140189E−06	0.999995	0.144058	0.134029		ADAMTS5	0	1	9.73599	10.1962		ACTN1	1.8436e-06	0.999998	0.512955	0.512857		ACP5	0	1	5.62385	5.6816		ALDH3B1	1.93178806284777E−14	1	0.4392	0.437316		ACTN1	0	1	0.270462	0.270412		CHST9	0.000171011	0.999829	3.12243	3.1749		ADCK3	0.000225264	0.999775	0.17691	0.180302		ADD2	0.000794036
ACY1	0.000715444	0.999285	3.85337	3.85666		ADAMTS6	5.26209631424024E−10	1	0.197368	0.192767		ACTN3	0	1	22.8203	27.139		ACP6	0.000533979	0.999466	1.62374	1.62486		ALDH7A1	0.0036504	0.99635	0.658704	0.658437		ACTN4	0	1	0.393299	0.393274		CNTNAP2	9.24997967111096E−10	1	79.8306	152.877		ADCY3	0.000443127	0.999557	1.54395	1.54615		ADH6	0
ADAM19	0	1	0.22429	0.223658		ADAMTS7	0.00971862	0.990281	0.0892973	0.0355113		ACTN4	1.11022302462516E−16	1	0.272571	0.272532		ACRBP	0	1	9.78161	10.5842		ALPK3	0	1	5.34261	5.39227		ACTR2	0	1	0.645183	0.645127		COL14A1	7.96889926313327E−06	0.999992	24.1576	39.0663		ADCY5	0.00655829	0.993442	0.0326696	0.00942891		ADHFE1	1.38192790544167E−11
ADAM28	5.32031352307172E−09	1	0.0486672	0.0207096		ADAMTS9	9.35216e-05	0.999906	0.0314971	0.0178314		ACTR2	1.11022302462516E−16	1	0.421749	0.421628		ACSL3	6.21724893790088E−15	1	0.573672	0.573464		AMDHD1	0.000102847	0.999897	2.82989	2.85245		ACTR3	0	1	0.447307	0.447227		COL21A1	0.000682796	0.999317	0.0439569	0.038991		ADCY7	5.26145537471656E−07	0.999999	2.12875	2.13489		ADM2	0.00872315
ADAM9	0.00539714	0.994603	0.629573	0.62949		ADAMTSL1	0	1	134.578	11884.6		ACTR3	0	1	0.465306	0.465167		ACSL4	0	1	0.385388	0.384796		AMER1	0.00673467	0.993265	0.488504	0.485295		ACTR6	0	1	2.62443	2.63147		COL5A2	1.51859985475511E−07	1	0.00144379	0.00121868		ADM2	0.00456902	0.995431	3.62136	3.74311		ADORA2A	0.00240769
ADAMTS1	0	1	0.00115157	0.000671472		ADAMTSL2	7.95909297535147E−06	0.999992	19.2347	24.9816		ACTR6	0.00219929	0.997801	3.6346	3.64485		ACSL6	0	1	23.0363	26.8778		AMIGO2	0	1	2.47727	2.48664		ACVR1B	6.19482354302647E−10	1	1.77539	1.77661		COL6A3	0.000803339	0.999197	0.0254912	0.0251561		ADORA1	9.61319912562431E−12	1	5.77888	5.98728		ADPGK	1.05212573442426E−06
ADAMTS12	2.22488694134881E−13	1	0.164796	0.164321		ADAMTSL3	1.13932907552794E−08	1	0.0177305	0.000202857		ADAD1	5.12935249830093E−11	1	40.1819	119.228		ACSM3	0	1	11.947	12.6174		AMOT	0.000213851	0.999786	0.0228813	0.0183904		ACVR1C	5.08139442600974E−06	0.999995	0.141844	0.131658		CPNE2	0.00434636	0.995654	0.370985	0.370099		ADORA2B	4.0479e-05	0.99996	1.6692	1.66736		ADSSL1	0
ADAMTS15	0	1	0.266119	0.263207		ADAMTSL4	0	1	0.191628	0.190873		ADAM10	7.04389491090751E−06	0.999993	0.373444	0.373188		ACSS1	0	1	15.3683	15.6913		AMT	0.00033539	0.999665	1.83003	1.83154		ACY1	1.68762125407618E−06	0.999998	3.52021	3.52315		CPNE8	1.33260069645758E−12	1	0.0838721	0.0627176		ADRA1D	1.30145665511172E−06	0.999999	15.2381	19.5088		AFAP1L1	4.9515946898282E−14
ADAMTS16	0	1	0.0385112	0.038227		ADAP2	9.62563362350011E−14	1	0.0152515	0.000174059		ADAM12	4.69977047057313E−07	1	0.00285043	0.00107075		ACSS3	3.20345971971392E−11	1	5.53154	5.55625		ANG	3.5802472098112E−12	1	1.82879	1.83142		ADAM12	0	1	0.0469745	0.0463418		CROCC	0.00685679	0.993143	0.431058	0.42908		AEBP1	1.64800395552334E−11	1	8.09325	8.33236		AFAP1L2	0.000385098
ADAMTS3	0	1	0.0128076	0.00685944		ADCK3	7.56417040115309E−10	1	2.56545	2.56674		ADAM17	2.6185542623125E−10	1	0.383959	0.383497		ACTA2	2.96139569533338E−08	1	0.0578959	0.0251954		ANGPT2	0.00111355	0.998886	0.197237	0.175627		ADAM19	0	1	0.20168	0.201022		CSGALNACT1	0.000991313	0.999009	2.86929	2.90594		AFAP1	0.00757351	0.992426	8.75294	9.58975		AFF2	8.26116952623579E−13
ADAMTS5	0	1	0.00234339	2.8767e-05		ADCK4	7.6563e-05	0.999923	1.73819	1.74157		ADAM19	0	1	0.0346245	0.0305499		ACTB	2.06255013068812E−11	1	0.174646	0.174642		ANGPTL3	0	1	342.776	570.641		ADAM23	8.31315016824874E−11	1	0.0513985	0.0339313		CTDSPL	4.13206371341346E−07	1	2.42456	2.43962		AFAP1L2	0	1	10.6709	10.9525		AFF3	5.62181e-05
ADAMTS6	6.27180318790721E−09	1	0.0645524	0.0616585		ADCY1	3.39833770346409E−07	1	10.7156	11.0353		ADAM21	3.91212e-05	0.999961	0.092453	0.0536387		ACTBL2	0	1	0.000988162	1.2821e-05		ANK3	0	1	0.277383	0.273247		ADAM9	0	1	0.218985	0.218807		CUTC	0.00266446	0.997336	0.58854	0.584353		AFMID	0.0089346	0.991065	0.170595	0.175179		AFP	0
ADAMTSL1	6.01524124621555E−07	0.999999	0.0221879	0.00821984		ADCY4	0.00111876	0.998881	0.140989	0.133616		ADAM23	0.00448223	0.995518	0.0736136	0.0418612		ACTC1	0	1	0.00557214	7.2625e-05		ANKRD13A	0	1	2.17777	2.17914		ADAMTS1	0	1	0.0318528	0.0313814		CXCR4	0.000145333	0.999855	3.18042	3.23304		AGBL5	0	1	2.29298	2.29411		AGAP2	0
ADAP1	2.44249065417534E−14	1	0.195638	0.186592		ADCY9	0.00263575	0.997364	0.453896	0.453345		ADAM9	3.99680288865056E−15	1	0.121242	0.120878		ACTG1	0	1	0.411012	0.411006		ANPEP	2.22044604925031E−16	1	2.22281	2.22342		ADAMTS10	0	1	0.0779985	0.0718826		CYP26A1	0	1	10.9933	11.7728		AGMAT	1.99484873064648E−12	1	0.0290635	0.0284058		AGAP6	0.000283813
ADARB1	2.70778945155037E−07	1	0.22259	0.222112		ADD2	3.33066907387547E−16	1	87.2815	119.276		ADAMTS1	8.3659518201884E−09	1	33.8456	61.0471		ACTG2	0	1	0.000719423	9.33173099074891E−06		ANTXR1	5.48131584565681E−09	1	0.312319	0.31147		ADAMTS12	0	1	0.0242964	0.0237342		DCAF4L2	0.00735934	0.992641	0.01603	0.0150623		AGMO	0.00200978	0.99799	0.0377609	0.00932142		AGAP7	0.00652163
ADCK2	0.00628826	0.993712	1.60919	1.61163		ADH1A	0.000604745	0.999395	29.0255	55.0734		ADAMTS10	1.68443037296129E−12	1	0.0158776	0.000182067		ACTL6B	0	1	921.762	71037		ANXA4	0	1	0.47461	0.474462		ADAMTS15	0	1	0.135969	0.132496		DCDC2	2.19602114270856E−12	1	7.91918	8.1125		AGRP	2.11272607497648E−06	0.999998	0.0189612	0.000138484		AGAP8	2.44056e-05
ADCK3	0	1	4.69101	4.7001		ADH6	3.95455e-05	0.99996	7.06705	7.65926		ADAMTS12	0	1	0.00404551	4.58444e-05		ACTN1	0	1	0.19502	0.194966		ANXA6	0	1	2.74594	2.75522		ADAMTS16	0	1	0.0106167	0.0103205		DCHS2	1.43894e-05	0.999986	13.5846	17.7658		AGT	9.94005433518907E−10	1	0.0494285	0.0506801		AGK	0
ADCY5	1.54902e-05	0.999985	113.242	300.155		ADHFE1	2.57762564570552E−06	0.999997	4.29418	4.58546		ADAMTS15	1.57687041535404E−06	0.999998	0.0708229	0.0545641		ACTN3	0	1	16.4571	18.2522		AOC3	0.000147224	0.999853	0.236349	0.23525		ADAMTS3	0	1	0.0356924	0.0298063		DDO	0.0068721	0.993128	3.41079	3.51069		AGTR1	0.00237849	0.997622	0.0252826	0.00578456		AGPAT9	1.69532277105588E−10
ADCY6	0	1	1.53867	1.53909		ADI1	0	1	1.83886	1.83993		ADAMTS16	4.59765236993093E−09	1	0.0197607	0.0109623		ACTN4	0	1	0.228408	0.228377		AOX1	0	1	5.12373	5.14705		ADAMTS5	0	1	0.0525428	0.0503158		DDX4	2.97285874983899E−06	0.999997	10.5537	13.8677		AHNAK2	5.21708731771042E−09	1	22.1785	23.7977		AGRN	5.21283827215058E−09
ADCY7	0	1	0.420466	0.419224		ADIRF	0.00560022	0.9944	0.0788072	0.0648652		ADAMTS19	7.3782091547514E−12	1	58.1274	5062.41		ACTR1A	6.25652640806607E−09	1	0.336871	0.336744		AP4B1	0.00538929	0.994611	1.8275	1.83187		ADAMTS7	5.55111512312578E−16	1	0.0403351	0.0384098		DENND1C	9.79387315691582E−09	1	2.45742	2.45972		AHRR	0	1	15.2206	15.427		AGRP	3.29957861033847E−07
ADM2	0	1	0.175224	0.17253		ADM2	0.00552185	0.994478	0.115709	0.110023		ADAMTS2	9.43689570931383E−15	1	62.6823	5465.96		ACTR2	0	1	0.3522	0.352101		APBB1IP	0	1	4.01772	4.03298		ADAMTSL1	2.22044604925031E−16	1	0.01443	0.000175165		DEPDC1B	0.000682952	0.999317	2.18166	2.19779		AIF1L	0.00458188	0.995418	3.59324	3.72143		AGT	0.00740612
ADORA1	0.000336433	0.999664	0.177064	0.167824		ADORA2A	2.27362573212986E−12	1	3.69852	3.70844		ADAMTS5	0	1	191.457	16875.2		ACTR3	0	1	0.288877	0.288777		APH1B	1.62305753614866E−07	1	2.64808	2.6635		ADAP1	7.10614556087563E−09	1	0.331076	0.323456		DIO3	5.68133e-05	0.999943	7.51793	8.90473		AIM1	5.33887788589649E−06	0.999995	20.2362	22.8021		AGTPBP1	0.00803231
ADORA2A	4.87658e-05	0.999951	0.625896	0.625372		ADSL	1.64881649444837E−08	1	1.58649	1.5869		ADAMTS7	0	1	0.00654751	0.00246525		ACTR3B	2.74569256220047E−12	1	3.07214	3.08697		APITD1	0.000196563	0.999803	1.68953	1.69564		ADAP2	0.00119827	0.998802	2.20511	2.24158		DLGAP1	0.000485722	0.999514	0.191458	0.151099		AK9	3.79585252119341E−13	1	4.09471	4.15095		AHNAK	5.8909286448916E−08
ADORA2B	0.00034495	0.999655	0.666406	0.665488		ADSSL1	0	1	4.31755	4.37887		ADAMTS9	0.00117701	0.998823	0.0274817	0.0154789		ACTR6	0.000171749	0.999828	4.51708	4.53192		APOA1	0	1	4.31709	4.3267		ADARB1	1.98490780922711E−07	1	0.221398	0.220912		DNAJA4	3.9442e-05	0.999961	0.00669246	0.00396882		AKAP5	5.39134655064277E−06	0.999995	4.17669	4.27357		AHNAK2	0.00104502
ADRA1D	1.14572207166042E−07	1	0.0795632	0.0643951		AFAP1L1	3.12194714524594E−13	1	0.0443269	0.0391089		ADAMTSL1	3.01713e-05	0.99997	90.6793	271.6		ACVR1B	0.00462724	0.995373	1.95184	1.9533		APOBEC3B	5.85087533977457E−13	1	0.257442	0.254631		ADAT3	0.00413402	0.995866	1.70332	1.70744		DNAJC1	9.51662738613024E−08	1	0.410497	0.410107		AKR1C3	0.00926352	0.990736	0.0762017	0.0810525		AHSA1	0.00538681
AEBP1	0	1	0.123221	0.122333		AFAP1L2	0	1	0.0117782	0.00445546		ADAMTSL2	0.0016247	0.998375	6.49242	6.97893		ACVR2A	1.14164e-06	0.999999	2.31323	2.32212		APOC2	0	1	2.72365	2.73794		ADCK3	7.72569759932562E−06	0.999992	3.43975	3.44584		DPEP3	1.17128529097954E−13	1	0.0194295	8.88143e-05		AKR1C4	0.00567958	0.99432	0.0484099	0.0109206		AIFM3	1.24449e-05
AFAP1	0.00369381	0.996306	0.145039	0.144868		AFF2	0	1	84.8015	161.547		ADAMTSL3	0	1	0.00640213	7.27202e-05		ACY1	4.43933e-05	0.999956	6.29502	6.30105		APOC3	1.6109336087311E−13	1	6.15557	6.18855		ADCY3	4.40052634320676E−06	0.999996	0.667585	0.667345		DPYD	1.00824e-05	0.99999	0.0325787	0.00819062		AKR7A3	0.000958443	0.999042	0.0233235	0.0263567		AIM1	0.00126767
AFAP1L2	0	1	0.135699	0.134888		AFF3	7.21675909032271E−07	0.999999	4.80396	4.8353		ADAMTSL4	0	1	0.195909	0.195139		ADAM10	0	1	0.407457	0.407227		APOH	4.30155e-05	0.999957	2.33778	2.33937		ADCY4	9.62533243553665E−07	0.999999	15.8681	17.8844		DSEL	0	1	0.0101582	3.96055e-05		ALB	4.04099e-05	0.99996	0.00765252	0.00924822		AIM1L	0.00436932
AFF3	0.000244253	0.999756	2.68646	2.70929		AFP	0	1	4.13767	4.14664		ADAP2	2.10741424311323E−11	1	0.0159639	0.000183072		ADAM12	0	1	0.00109092	0.000444683		APOM	4.44230722251859E−06	0.999996	2.99775	3.01696		ADCY6	0	1	2.00879	2.00959		DTD2	1.78339e-05	0.999982	1.62869	1.61921		ALDH18A1	9.99584487404448E−08	1	2.00455	2.01125		AIMP2	0.00502138
AGBL5	0	1	0.460356	0.459828		AGAP2	0	1	11.9914	12.2244		ADCK3	1.75465417417975E−07	1	1.88326	1.8838		ADAM19	0	1	0.00746157	0.00666429		AQP11	0.00115387	0.998846	2.7713	2.8278		ADCY7	0	1	0.395207	0.393894		DUSP4	0.000908693	0.999091	0.0223667	0.0044369		ALDH1A2	5.41668e-05	0.999946	0.036161	0.0368385		AJUBA	0
AGFG2	8.63276117257783E−12	1	2.98025	2.98294		AGFG1	1.05360165036927E−13	1	0.669924	0.669668		ADCK5	0.00189703	0.998103	2.47683	2.48483		ADAM23	1.74627645677106E−10	1	0.0422789	0.0251057		ARAP2	0	1	4.30301	4.41306		ADCY9	3.93535185549965E−08	1	0.57943	0.579214		DYNC2H1	0.00520049	0.9948	0.241724	0.225259		ALDH1A3	1.98011e-05	0.99998	44.8073	128.41		AK4	0
AGMAT	0	1	19.3235	19.7348		AGFG2	0	1	0.280892	0.280454		ADCY1	1.95796840851692E−07	1	11.778	12.1708		ADAM28	1.60097457513331E−08	1	0.047556	0.0199341		ARAP3	1.30835564604581E−10	1	0.485013	0.483706		ADD2	0	1	0.0435804	0.0332653		ECD	0.000365959	0.999634	0.630259	0.628636		ALDH2	5.60293347273699E−08	1	0.425902	0.426671		AKAP2	3.10317738172472E−09
AGPAT4	0	1	0.361125	0.360377		AGK	0	1	1.96602	1.96859		ADCY5	0.00199079	0.998009	0.0372686	0.031062		ADAM33	0.000174069	0.999826	0.0436723	0.0256539		ARHGAP18	0	1	0.38472	0.384092		ADI1	0.000624477	0.999376	0.579701	0.579429		ECE1	0.00957436	0.990426	0.462048	0.464979		ALDH3B1	0.00165986	0.99834	4.04856	4.18952		AKNA	0.000172054
AGPAT9	2.00301197850195E−09	1	3.75319	3.76583		AGMO	0	1	0.114861	0.10913		ADCY9	0	1	0.302824	0.302353		ADAM8	6.08825434511573E−10	1	0.222652	0.217136		ARHGAP23	0	1	0.186853	0.186267		ADORA1	3.00533692598748E−07	1	0.31371	0.305905		EFNA5	0.0015303	0.99847	0.0550346	0.043675		ALDH4A1	0.00519847	0.994802	0.278001	0.282118		AKR1C2	0.00615601
AGT	0	1	13.8753	13.8895		AGPAT2	5.0860390332641E−07	0.999999	0.467918	0.467768		ADD2	0.000372874	0.999627	4.38688	4.43376		ADAM9	0	1	0.0744336	0.0742281		ARHGAP8	2.22044604925031E−16	1	0.0658443	0.0504928		ADORA2A	2.48356890608648E−13	1	0.438808	0.438011		EFNB1	1.44042257477217E−06	0.999999	3.05934	3.09103		ALDH9A1	2.54333e-05	0.999975	0.536853	0.537399		AKR7A3	0
AGTR1	0.000726053	0.999274	25.4834	66.2548		AGPAT3	0	1	0.65517	0.655033		ADH1A	7.6252337777305E−12	1	59.1992	5157.37		ADAMTS1	0	1	0.040533	0.0400779		ARHGEF10L	0	1	1.61603	1.61665		ADRA1D	4.24468252990806E−07	1	0.0971629	0.0820847		EGFLAM	3.15171222453614E−11	1	0.00985762	0.00491825		ALDOB	0.00137168	0.998628	0.0288899	0.000161463		AKR7L	9.46308365001869E−10
AGXT	0.00863691	0.991363	22.2523	57.6432		AGPAT6	0.00333414	0.996666	3.36344	3.36641		ADH6	0	1	26.8159	40.0651		ADAMTS10	0	1	0.00650617	8.48775e-05		ARHGEF17	2.22044604925031E−16	1	0.662086	0.661833		AEBP1	1.07788733494374E−09	1	0.215788	0.214984		ELOVL5	5.72673653831401E−07	0.999999	1.82647	1.83075		ALG8	0.000741836	0.999258	0.640824	0.64034		ALDH3A2	0.000454439
AHNAK2	9.55568957294872E−13	1	0.049744	0.0494428		AGPAT9	0	1	0.0138999	0.0124191		ADNP2	0.0018078	0.998192	0.561314	0.560757		ADAMTS12	0	1	0.0005682	7.36909127666193E−06		ARHGEF6	1.32579707556868E−06	0.999999	0.227515	0.214719		AFAP1	0.00011482	0.999885	0.0937437	0.0935596		ENO2	1.0702196007184E−07	1	0.363848	0.364401		ALOX12P2	0.00104727	0.998953	0.203417	0.147315		ALDH3B1	3.18372e-05
AHRR	0	1	0.0118977	0.0109927		AGRN	0	1	0.198379	0.198298		ADORA2A	3.45664068479579E−08	1	2.60267	2.60684		ADAMTS13	0	1	5.59667	5.73827		ARHGEF9	1.76149861363939E−09	1	0.271149	0.265083		AFAP1L1	0.000109598	0.99989	0.556687	0.555507		ERBB4	2.44097567825285E−07	1	0.0271356	0.000106128		ALPK1	1.11022302462516E−16	1	9.10933	9.53747		ALDH5A1	3.06135629291049E−07
AHSA1	1.53834941563069E−07	1	1.66445	1.66478		AGRP	0.0063745	0.993626	55.5161	72.7848		ADPGK	9.74664793318425E−13	1	0.511952	0.511477		ADAMTS15	0	1	0.017852	0.0140062		ARID5A	0.000188161	0.999812	1.84319	1.84858		AFAP1L2	0	1	0.146287	0.145476		ERICH5	0.000839958	0.99916	2.4513	2.47777		ALPK2	0	1	14.8131	15.2676		ALDOA	0.00197408
AHSG	0	1	790.229	64441.4		AGT	1.03723e-05	0.99999	2.17855	2.17865		ADPRHL2	0.00404362	0.995956	1.92815	1.92984		ADAMTS16	0	1	0.000699974	0.00040845		ARL1	0	1	1.74357	1.74486		AFF3	0.00859	0.99141	1.88069	1.89277		ESD	0.000537093	0.999463	0.5703	0.568131		ALPK3	0.00722643	0.992774	0.126853	0.127465		ALDOC	1.46582677351681E−06
AIM1	3.8064753704603E−07	1	0.0689822	0.0673393		AGTPBP1	0.000681222	0.999319	0.560849	0.559438		ADRBK1	0.0073548	0.992645	1.50166	1.50201		ADAMTS19	2.1538326677728E−14	1	66.3695	5044.19		ARMCX3	0.00480049	0.9952	0.340116	0.337988		AFMID	3.79169519115763E−08	1	5.36999	5.39329		ETV1	0.000136454	0.999864	0.191609	0.183281		ALPL	0	1	9.61232	9.78686		ALG6	0.00881151
AIM1L	4.26991775270835E−13	1	4.11899	4.19764		AGTR1	0	1	0.158606	0.154588		ADSS	0	1	0.547901	0.547545		ADAMTS3	0	1	0.00997497	0.00408753		ARNT2	0	1	0.131522	0.12477		AFP	0	1	395.41	32962.3		EVPL	5.60715375907961E−07	0.999999	0.0243482	0.0145525		ALPP	9.04909480681226E−12	1	146.368	227.185		ALKBH4	0
AK3	0	1	1.81889	1.82005		AHCYL2	0.000347454	0.999653	2.70296	2.71145		ADSSL1	0	1	5.73328	5.85077		ADAMTS5	4.66974570123568E−10	1	0.506729	0.5056		ARPP21	0	1	21.6484	23.4333		AGAP1	0.00925208	0.990748	0.581833	0.581298		EXOSC10	1.84268e-05	0.999982	0.650203	0.649605		AMBP	0	1	0.00454347	0.00449791		ALKBH8	0.0041016
AK5	0.000199392	0.999801	0.0159626	0.0101135		AHNAK	4.55911e-05	0.999954	0.0194336	0.019371		AFAP1L1	0	1	0.0168403	0.0148019		ADAMTS6	2.30100610654205E−06	0.999998	0.119877	0.11719		ARSB	4.69517758006077E−11	1	0.469801	0.468336		AGBL5	0	1	0.491919	0.491416		FAM110C	3.71874e-05	0.999963	3.6528	3.73552		AMDHD1	5.31574784190525E−13	1	0.0208044	0.00933226		ALOX5AP	0.0026621
AKAP1	2.22044604925031E−16	1	2.07327	2.07454		AHR	0	1	0.146559	0.146219		AFAP1L2	2.3129775872377E−10	1	0.0128053	0.00484045		ADAMTS7	0	1	0.00329298	0.00134404		ARSJ	3.00938849606691E−06	0.999997	2.56355	2.57378		AGFG2	0	1	2.56096	2.5631		FAM153A	0.00135892	0.998641	12.6634	17.9548		AMICA1	0.00201587	0.997984	0.0447079	0.0218172		ALPK2	0
AKAP5	2.59633e-05	0.999974	0.303622	0.301716		AHRR	5.20657961189386E−11	1	4.2661	4.36503		AFF2	9.99200722162641E−16	1	11.1617	11.8473		ADAMTS9	0	1	0.0144961	0.00860286		ASAH1	0.00553134	0.994469	0.587722	0.587342		AGMAT	0	1	49.5946	50.6991		FAM162B	0.00821053	0.991789	0.0192382	0.010728		AMIGO1	0.00411784	0.995882	0.541683	0.531884		AMACR	1.34966482434606E−11
AKT1S1	0	1	1.62947	1.62993		AHSA1	0.00019924	0.999801	2.04596	2.04643		AFF3	0.000243803	0.999756	3.37421	3.38798		ADAMTSL2	0.00235218	0.997648	6.07996	6.44221		ASAP3	2.15353773413973E−06	0.999998	2.109	2.11233		AGMO	0	1	110.819	295.849		FAM213A	0.00414235	0.995858	0.457217	0.458602		AMIGO2	1.74925848361873E−07	1	4.99394	5.11348		AMER3	0
AKT3	4.58384e-06	0.999995	0.0762143	0.075425		AHSG	0	1	0.00513097	0.00336147		AFP	0	1	114.793	124.623		ADAMTSL3	0	1	0.00714158	9.32258e-05		ASB1	0.0046012	0.995399	0.659912	0.659507		AGPAT2	0	1	3.63929	3.64166		FAM3B	9.83353539818488E−07	0.999999	23.6162	28.3066		AMN1	1.64501745558709E−12	1	2.27034	2.26483		AMFR	0
ALAD	1.53139279035486E−10	1	1.61156	1.61213		AIFM3	6.55385058445646E−08	1	10.3421	10.912		AGAP2	0	1	10.0717	10.2335		ADAP1	0	1	0.071189	0.0608782		ASB5	0.000137208	0.999863	14.2276	37.2289		AGPAT9	0	1	3.50935	3.52102		FAT4	0	1	0.0136983	6.13422e-05		AMPH	0	1	35.4926	37.7403		AMOTL2	2.22044604925031E−16
ALCAM	0	1	0.0208899	0.0203655		AIG1	0.00418351	0.995816	0.599224	0.598029		AGFG2	3.46134232387385E−12	1	0.242075	0.241676		ADARB1	0	1	0.0518227	0.0512464		ASGR1	0	1	2.54218	2.54405		AGR2	8.68180083379855E−10	1	5.12348	5.5082		FBXL21	0.000430951	0.999569	11.6316	17.3167		AMT	4.90577879619369E−06	0.999995	0.165947	0.16737		AMPD2	7.0083473358018E−08
ALDH18A1	0	1	0.406215	0.406077		AIM1L	0	1	0.0516908	0.048106		AGK	0	1	1.83304	1.83511		ADAT3	7.83881889065974E−07	0.999999	2.39124	2.39918		ASRGL1	0	1	1.96	1.96339		AGT	0	1	14.5783	14.5934		FES	1.69835e-05	0.999983	2.91679	2.95146		ANG	0.000562778	0.999437	0.23381	0.235272		AMZ1	2.9332603013188E−10
ALDH1A2	4.32986979603811E−15	1	37.2401	37.9519		AJUBA	0	1	0.0175602	0.0173582		AGPAT4	1.51434420558871E−13	1	2.20555	2.21009		ADCK2	0.000116236	0.999884	2.75649	2.76343		ASTN1	1.12252e-05	0.999989	2.75045	2.76744		AGTR1	0	1	149.817	400.555		FGF19	0.00585218	0.994148	9.15503	11.3836		ANGPTL6	4.44089209850063E−16	1	0.122594	0.0893222		ANAPC5	0.000793433
ALDH1A3	4.81924e-05	0.999952	0.0307942	0.0114717		AK3	0	1	0.511127	0.510664		AGPAT9	0	1	0.0130626	0.011667		ADCK3	0	1	8.61542	8.63393		ATAD3A	0	1	1.71801	1.71892		AHNAK2	5.53123102875475E−11	1	0.0716585	0.0713603		FGFR2	3.94325e-05	0.999961	3.67234	3.75004		ANKRD1	8.3477194046111E−09	1	18.2564	19.3301		ANGEL2	0.00222235
ALDH1L2	1.68932112742937E−09	1	0.098092	0.0962294		AK4	4.44089209850063E−16	1	2.56236	2.57284		AGRN	7.32169241901559E−08	1	0.29992	0.299813		ADCK5	0.00107138	0.998929	2.29081	2.29645		ATAD3B	0.000901781	0.999098	1.76805	1.76957		AHRR	0	1	0.0357042	0.0348095		FKBP5	0.00293178	0.997068	2.09803	2.11402		ANKRD33	0.000132349	0.999868	0.0667629	0.0153057		ANK2	5.40314015751164E−10
ALDH2	0.00233378	0.997666	2.31379	2.31518		AK5	2.32575e-05	0.999977	10.2166	12.1328		AGT	2.39472392926654E−06	0.999998	2.29959	2.29971		ADCY1	1.23583060895882E−07	1	11.9208	12.2709		ATP10D	0	1	3.86068	3.89788		AHSG	0	1	633.292	52842.3		FLJ36000	0.00689762	0.993102	2.74427	2.78175		ANKRD44	2.71132326823409E−06	0.999997	14.5479	16.9354		ANKDD1A	0.000112443
ALDH3B1	0.00837577	0.991624	0.499278	0.498591		AKAP1	5.31224687572163E−08	1	1.97668	1.97771		AHNAK	2.24404034021575E−06	0.999998	0.0192295	0.0191673		ADCY7	0.00421297	0.995787	0.608556	0.607728		ATP11C	0	1	0.0245081	0.0197043		AIF1L	0	1	0.0592162	0.0562848		FRZB	0.0032557	0.996744	0.0896232	0.0349455		ANKRD52	0.00976549	0.990235	1.89529	1.90838		ANKLE1	2.85901921637244E−06
ALDH4A1	0	1	4.05023	4.06022		AKAP2	0	1	0.115878	0.115322		AHR	0	1	0.498305	0.497623		ADCY9	0	1	0.257063	0.256691		ATP13A2	6.14684e-05	0.999939	1.91597	1.91706		AIM1	4.62544735846393E−08	1	0.0621974	0.0605202		FTL	2.58506e-05	0.999974	2.34268	2.35852		ANKS1B	0.00196766	0.998032	12.8579	14.8068		ANKLE2	0.00074289
ALDH9A1	0.000209583	0.99979	1.63161	1.63228		AKNA	0	1	0.104471	0.092809		AHRR	0	1	12.7194	13.8517		ADD2	0.000792416	0.999208	3.82707	3.85677		ATP6V0A2	0	1	0.552918	0.552281		AIM1L	0	1	7.50089	7.66693		FUT3	3.8991155126844E−07	1	5.87887	6.53876		ANKS4B	0	1	0.00412443	2.32407e-05		ANKRD1	1.38094590207416E−08
ALDOB	3.45305e-05	0.999965	46.7131	3733.46		AKR1C1	2.58946863951337E−10	1	0.00355275	0.00341218		AHSG	0	1	0.00417079	0.00272431		ADD3	6.36094586559111E−07	0.999999	0.490367	0.49003		ATP6V0D2	6.74647624987479E−07	0.999999	7.25454	7.49946		AK2	0	1	1.7957	1.79609		FXYD2	6.66140032024032E−10	1	8.64416	8.9958		ANLN	0.00180092	0.998199	2.9935	3.04687		ANKRD13B	3.13644927585344E−07
ALDOC	4.18464821649867E−06	0.999996	2.86764	2.86862		AKR1C2	0	1	0.00821885	0.00765081		AIF1L	0.00178854	0.998211	0.391752	0.38784		ADH1A	2.20934381900406E−14	1	67.6243	5141.01		ATP8A1	5.41977e-05	0.999946	0.354112	0.350159		AK3	7.36077865326479E−14	1	1.72559	1.72663		GAB4	0.00166462	0.998335	4.79347	5.27913		ANO10	2.54241072639161E−14	1	1.91254	1.91328		ANKRD16	1.34652924366208E−08
ALG8	0.000566987	0.999433	1.59657	1.59751		AKR1C3	0.0019237	0.998076	0.200223	0.200138		AIFM3	3.03816e-05	0.99997	5.56865	5.71548		ADH6	0	1	89.3191	6814.74		ATXN7L3B	0	1	4.55706	4.56733		AK5	0.00215984	0.99784	0.0387834	0.0329887		GABRQ	6.17151374449065E−09	1	0.129019	0.0633402		ANO4	1.80146630945899E−09	1	0.132467	0.123778		ANKRD19P	0.000304497
ALPK1	0	1	0.034392	0.0282832		AKR1E2	4.07205e-05	0.999959	0.164332	0.155039		AIM1L	0	1	0.09459	0.0882795		ADM2	0	1	0.0658988	0.0628875		AURKC	1.27364e-05	0.999987	0.542224	0.540646		AK9	1.31006316905768E−14	1	0.184377	0.175106		GLI2	0.000619346	0.999381	0.0150826	0.0111203		ANO9	4.796e-05	0.999952	0.0264764	0.0213295		ANKRD24	0
ALPK2	0	1	0.130747	0.129831		AKR7A3	0	1	20.2902	20.4239		AIMP2	0.00752664	0.992473	0.613839	0.613556		ADNP2	0.00114242	0.998858	0.653074	0.652627		AUTS2	0	1	0.0808298	0.0789097		AKAP5	2.36676600906538E−06	0.999998	0.256127	0.254064		GLRB	0	1	0.0203369	0.00490641		ANTXR1	1.14407298090757E−06	0.999999	3.45687	3.50656		ANKRD26P1	0.00870696
ALPL	0	1	0.00725284	0.00648723		AKR7L	1.96239691163669E−11	1	17.7832	21.7289		AJUBA	0	1	0.0205474	0.0203108		ADORA1	1.11022302462516E−16	1	0.0480537	0.0375042		AXL	0.00139276	0.998607	0.520927	0.520623		AKR1B10	0.000220028	0.99978	44.2055	61.2813		GNAI1	1.33297484161687E−09	1	0.0306729	0.0305584		ANTXR2	0	1	3.7225	3.74254		ANKRD40	5.82597e-05
ALPP	6.93889390390723E−14	1	0.0112352	0.00902475		AKT3	1.83221956495672E−08	1	16.0518	16.6403		AK2	0.00204102	0.997959	1.69426	1.69456		ADORA2B	4.86025751866848E−08	1	0.473614	0.472185		B3GALT5	0.00226645	0.997734	0.379446	0.374832		AKR1C1	4.12938794269735E−10	1	135.265	137.569		GNAL	0	1	15.2408	16.2831		ANXA1	0.00010427	0.999896	13.458	14.6417		ANKRD46	9.86342785225247E−10
AMBP	0	1	189.106	192.02		ALB	0	1	0.0436732	0.0436514		AK3	0	1	0.485993	0.485527		ADPGK	3.01707232530646E−08	1	0.500733	0.500318		B3GNT9	0	1	5.86034	5.981		AKR1C2	0	1	27.2519	27.618		GPC4	1.60982338570648E−14	1	14.087	14.8794		ANXA10	0.00102843	0.998972	7.21804	8.37039		ANKRD6	5.27431e-05
AMDHD1	0	1	35.4176	54.2528		ALDH1A2	1.88427346770048E−06	0.999998	7.48705	7.51466		AK4	0	1	2.7441	2.7567		ADPRHL2	3.47027018232637E−09	1	2.25249	2.25482		BAG2	9.5796826027339E−10	1	0.545115	0.544581		AKR1C3	1.64875557651101E−10	1	16.8523	16.8775		GPR98	0.00791911	0.992081	0.0513562	0.0374608		ANXA11	0.00167483	0.998325	1.96471	1.97701		ANKRD65	1.19126930542279E−13
AMER1	6.77725320308298E−10	1	2.52519	2.54514		ALDH1L2	0.000689251	0.999311	6.85046	6.90531		AK5	4.69889108067889E−07	1	23.99	39.6912		ADRA1D	1.12176945510356E−09	1	0.0270013	0.011178		BAG6	0	1	0.638423	0.638358		AKR1C4	4.44132031152122E−09	1	53.8091	142.786		GPRIN2	0.00781533	0.992185	0.0497818	0.0256839		ANXA13	0.00340189	0.996598	0.0332057	0.00846462		ANKS4B	2.28953462966253E−07
AMICA1	0.00235031	0.99765	18.8124	28.2978		ALDH3A2	1.39071472349261E−06	0.999999	0.599493	0.599265		AKAP2	1.44451520855959E−07	1	0.132248	0.131623		ADSSL1	0	1	11.7258	12.2105		BASP1	3.33066907387547E−16	1	2.17576	2.17837		AKR7A3	6.63277782586569E−07	0.999999	5.13025	5.26321		GRAMD1B	1.51329e-05	0.999985	3.67191	3.74556		ANXA3	0.00572037	0.99428	3.20303	3.28103		ANKS6	0
AMIGO2	0	1	0.0629821	0.0626776		ALDH3B1	8.72859562406347E−11	1	0.0941586	0.0875821		AKNA	6.03647e-05	0.99994	0.109871	0.0976407		AEBP1	0	1	0.0321393	0.0311723		BBS2	8.06826139232442E−08	1	1.57981	1.58215		AKT3	4.6106130024981E−10	1	0.026024	0.0251806		GRIK2	0	1	0.0206577	7.86761e-05		ANXA6	4.43864e-05	0.999956	4.64458	4.79099		ANKZF1	1.57753810015038E−11
AMMECR1	3.53389914664604E−07	1	2.36858	2.38449		ALDH4A1	0	1	0.311895	0.311396		AKR1A1	0.000251783	0.999748	3.01624	3.01865		AFAP1	7.76892e-05	0.999922	0.0803569	0.080175		BCAM	1.4432899320127E−15	1	0.308143	0.307768		ALB	0	1	304.692	306.566		GRIPAP1	0.00548179	0.994518	0.579123	0.579257		ANXA8	0	1	22.0112	23.4525		ANO4	0.00342984
AMN1	8.25986612440488E−09	1	0.479689	0.476579		ALDH5A1	0	1	0.0891925	0.0876359		AKR1E2	1.27737856492338E−06	0.999999	0.159743	0.150622		AFAP1L1	0	1	0.0237565	0.0212238		BCAR3	0	1	4.88497	4.9386		ALDH18A1	2.06520356371698E−11	1	0.658339	0.658259		GSPT2	3.64877017489107E−11	1	11.1032	12.0932		ANXA8L2	0	1	28.5883	29.6222		ANXA11	0.00649835
AMOT	2.86675e-06	0.999997	116.319	205.729		ALDOC	7.5994766035592E−13	1	3.03472	3.03535		AKR7A2	0.000127161	0.999873	3.24326	3.24825		AFAP1L2	0	1	0.00155972	0.000635951		BCAT1	1.6175090133963E−07	1	0.247959	0.241272		ALDH1A1	0	1	14.5279	14.5596		GSTM2	0.0016882	0.998312	0.297757	0.292922		ANXA9	4.21957143226237E−07	1	0.0326114	0.030041		ANXA13	5.11818481907511E−06
AMPH	0	1	0.0490644	0.0468526		ALG1L	0.00407623	0.995924	5.55245	6.77319		AKR7A3	0	1	44.0773	44.7348		AFF2	1.2667644710973E−13	1	7.98573	8.27285		BCCIP	6.37454600216358E−08	1	1.64605	1.64696		ALDH1A3	6.31054e-05	0.999937	0.0316945	0.0121391		GTF2H2B	0.00307808	0.996922	6.64546	7.22472		AOC3	0.00281404	0.997186	0.040231	0.0417644		ANXA2	3.39071229982224E−08
AMT	0	1	3.34586	3.35754		ALKBH4	0	1	2.69022	2.70333		AKR7L	2.43071118788407E−11	1	18.5826	22.979		AFF3	2.57259991087722E−10	1	8.84109	8.94581		BCL10	4.64601113137064E−09	1	2.04386	2.04965		ALDH1B1	0.00245931	0.997541	0.612297	0.61196		GULP1	1.77637e-05	0.999982	0.0843128	0.0788617		AP1AR	0	1	0.39868	0.394074		ANXA2P2	0.00277862
AMZ1	0	1	22.1774	25.37		ALPK2	8.24664780907369E−11	1	0.0167351	0.000191277		AKT3	0.000242493	0.999758	5.51082	5.5701		AFG3L2	4.73131445599684E−06	0.999995	1.56572	1.56618		BCL2	8.18015655212889E−11	1	0.130057	0.120628		ALDH1L2	0.000562672	0.999437	0.256538	0.254982		HCAR1	0.0068642	0.993136	2.86679	2.91585		AP1G2	2.00370831038299E−11	1	0.600408	0.599148		ANXA3	1.11022302462516E−15
ANG	0	1	2.50731	2.51718		ALPL	0	1	30.1145	33.0015		ALCAM	0	1	22.8099	23.4761		AFP	0	1	1633.28	125930		BEGAIN	0	1	3.29037	3.30516		ALDH2	9.71788e-05	0.999903	2.47411	2.47569		HCLS1	3.58060052940701E−07	1	0.0571167	0.048057		AP1S2	0	1	2.68131	2.68201		ANXA5	1.42996150365171E−07
ANGEL2	0.000747596	0.999252	1.54438	1.54742		AMACR	4.44089209850063E−16	1	2.74049	2.74422		ALDH1A1	0	1	23.3403	23.4285		AGAP1	8.80285e-05	0.999912	0.52768	0.527091		BEND3	0.000489186	0.999511	0.579331	0.578125		ALDH3B1	1.33471589336409E−08	1	0.218969	0.217884		HECW2	0.000228261	0.999772	0.0452365	0.0317323		AP2A2	6.19163e-05	0.999938	1.54607	1.54757		ANXA8	0.00130355
ANGPT1	1.8899326548194E−12	1	0.392311	0.390329		AMER1	0.00801056	0.991989	3.5967	3.62845		ALDH1B1	0	1	0.517003	0.516563		AGAP2	0	1	30.937	32.4124		BEND7	0.00116585	0.998834	0.28519	0.28215		ALDH4A1	0	1	5.18927	5.20317		HLF	0	1	10.9888	11.2496		APCDD1L	0	1	47.3783	63.3072		ANXA8L2	3.00879e-05
ANGPTL2	8.56229e-05	0.999914	0.210844	0.206932		AMER3	0	1	115.831	147.025		ALDH1L2	8.44527085708258E−07	0.999999	17.8526	18.2724		AGAP3	0.00142228	0.998578	2.66133	2.66302		BIRC2	0.000199965	0.9998	1.58614	1.58686		ALDH7A1	0.000140829	0.999859	0.47895	0.478703		HMGCS1	0.000956135	0.999044	2.85803	2.89797		APCS	1.01342e-05	0.99999	0.00526021	0.00288499		AOC1	5.05373520809371E−13
ANGPTL4	0	1	0.324437	0.322799		AMFR	0	1	0.245235	0.244863		ALDH3A2	3.68913338211208E−07	1	0.584733	0.584501		AGAP4	0.00393572	0.996064	1.73164	1.74198		BLNK	0	1	30.2364	39.1034		ALDH9A1	1.73486e-06	0.999998	1.85241	1.85333		HOMER1	2.95295712327004E−07	1	4.80894	5.05433		APOA1	2.49620832892816E−08	1	0.00550117	0.00435093		AOC2	0
ANGPTL6	2.44659625892041E−10	1	11.6034	13.3575		AMICA1	0.000103309	0.999897	0.19287	0.187643		ALDH3B1	0	1	0.0413899	0.0383309		AGAP6	1.26389026811058E−06	0.999999	1.63032	1.63216		BRINP2	0.000294578	0.999705	5.28799	5.9341		ALDOB	0	1	86.0716	7110.52		HOXB2	0.00539732	0.994603	0.0202486	0.0142589		APOA5	5.57283e-05	0.999944	0.0623183	0.0286925		AOC3	1.0356815405288E−10
ANK1	0	1	0.0940083	0.0917786		AMIGO2	0	1	2.42999	2.43342		ALDH4A1	2.22044604925031E−16	1	0.400927	0.400366		AGBL5	0	1	0.377932	0.377332		BSDC1	0	1	2.23796	2.23997		ALG14	1.8388e-06	0.999998	1.73544	1.74068		HOXD10	0.00451756	0.995482	0.039314	0.00591019		APOB	5.4524e-05	0.999945	0.0021854	0.00217746		AP1S3	0.000322112
ANKRD1	4.53792559085286E−12	1	0.0696403	0.0696096		AMOTL2	1.78573201781163E−07	1	0.0161008	0.0154154		ALDH5A1	3.73330505398783E−08	1	0.058781	0.057717		AGK	0	1	2.13497	2.13785		BTBD16	3.92654e-05	0.999961	4.24038	4.6661		ALKBH2	3.9190872769268E−14	1	1.95064	1.955		HS3ST6	0.00101354	0.998986	11.9249	16.4873		APOBEC3C	7.22881e-05	0.999928	4.34751	4.47659		AP3B2	0
ANKRD30B	0.00169521	0.998305	0.0346579	0.0187547		AMPD2	1.14704608711325E−06	0.999999	2.64281	2.6436		ALDOC	9.37833480874062E−07	0.999999	2.03259	2.03281		AGL	1.75109244060501E−06	0.999998	1.98784	1.99019		BTF3L4	0.00382014	0.99618	1.72002	1.72199		ALPK1	3.66721097933009E−11	1	0.298904	0.294411		HSD17B2	1.40099709611263E−10	1	4.62837	4.72758		APOC1	2.5337e-05	0.999975	0.00337644	0.00304645		AP4B1	0.00143386
ANKRD35	5.59618263618056E−07	0.999999	0.0646335	0.0437533		AMPD3	0.000701212	0.999299	0.627823	0.626681		ALG1L	0.0081863	0.991814	4.79547	5.64754		AGMAT	8.28067170388636E−10	1	35.6926	36.4614		BTN3A1	0.000818008	0.999182	15.3536	21.2732		ALPK2	0	1	0.0729423	0.0719523		HSPA12B	0.000157929	0.999842	0.314533	0.292844		APOC2	1.7132e-05	0.999983	0.0140499	0.00309643		AP5S1	1.15820694446267E−06
ANKRD44	5.91181215092718E−10	1	0.0352924	0.027913		AMZ1	0	1	0.0117203	0.000133287		ALG6	0.000590993	0.999409	1.75486	1.76164		AGMO	8.96873e-05	0.99991	12.5801	31.6029		BTN3A2	7.90852107135365E−08	1	3.98333	4.08628		ALPK3	0	1	12.3151	12.5654		IL13RA1	4.74253e-05	0.999953	1.60569	1.60646		APOC3	3.09561565925431E−06	0.999997	0.00479758	0.00107063		AP5Z1	0.00034864
ANKRD50	1.91662e-05	0.999981	0.328215	0.327167		ANGEL2	0.00111722	0.998883	1.62643	1.62915		ALKBH4	2.1328e-06	0.999998	2.0625	2.06884		AGPAT9	5.55111512312578E−16	1	0.0471177	0.0428028		BVES	9.99200722162641E−16	1	0.0336581	0.0229407		ALPL	0	1	0.00969996	0.00892628		IL2RG	0.00307848	0.996922	8.80257	10.709		APOE	0.000425071	0.999575	0.0342062	0.0365312		APBA1	0.00685598
ANKRD52	0.0002654	0.999735	0.517376	0.517259		ANGPTL2	3.85727285212578E−06	0.999996	3.44607	3.47588		ALOX5	0.00440918	0.995591	4.56018	4.99511		AGPS	3.10069987463635E−08	1	0.628229	0.628075		C1QTNF6	0.000286233	0.999714	0.228214	0.227574		ALPP	1.11022302462516E−16	1	0.00368812	0.00143277		IP6K3	0	1	13.898	14.8746		APOH	0	1	0.00280259	0.00142928		APBB3	1.27351807543974E−07
ANKRD53	0.000604362	0.999396	0.102514	0.0600216		ANGPTL3	0	1	0.0110747	0.0099867		ALOX5AP	0.00917536	0.990825	28.1765	55.909		AGRN	5.65550680708959E−06	0.999994	0.193959	0.193889		C2	1.02143e-06	0.999999	2.32357	2.32644		AMACR	1.07850290920197E−08	1	2.17828	2.18313		IQCG	0.000225074	0.999775	0.608358	0.600722		APOLD1	0	1	4.53727	4.59582		APLP2	2.71577144439483E−07
ANKS1B	2.12362e-05	0.999979	0.0513598	0.0493656		ANK1	0	1	113.191	154.547		ALPK2	0	1	0.00944253	0.000107581		AGRP	0	1	259.283	19927.3		C2CD4A	2.6988171186737E−07	1	0.150694	0.145351		AMBP	0	1	230.459	234.057		ISM1	0	1	37.0316	46.1607		APOM	4.14341269072693E−08	1	0.024259	0.0155931		APOA1BP	0.00951827
ANKS4B	0	1	242.356	19707.7		ANK2	4.61974902776774E−12	1	17.0124	17.4728		ALPL	0	1	40.2917	45.714		AGT	0	1	31.1121	31.1448		C2CD4B	1.97122e-05	0.99998	0.386538	0.38002		AMDHD1	0	1	99.7893	154.537		ITGA4	0.00386655	0.996133	0.0380467	0.0150659		AQP3	0	1	0.0847565	0.0819246		APOBEC3B	2.44442244223819E−10
ANO10	0	1	0.622168	0.621742		ANKDD1A	3.02664582285672E−09	1	4.26712	4.34131		AMACR	1.4210854715202E−14	1	2.94789	2.95239		AGTR1	0.000215447	0.999785	23.5964	60.7159		CACNA2D4	0.00155227	0.998448	11.161	32.6632		AMICA1	3.1863400806742E−14	1	62.0234	94.9633		ITGA7	0.000925798	0.999074	0.068363	0.0675915		AQP7	4.55695592371796E−10	1	0.0395787	0.0140322		APOBEC3C	0
ANO2	4.49212e-05	0.999955	40.4148	61.4036		ANKLE1	3.83137965798142E−13	1	2.93607	2.95561		AMD1	2.77572e-05	0.999972	0.572875	0.572519		AHCYL2	0.00685917	0.993141	2.04427	2.04771		CADM4	0.004014	0.995986	0.278122	0.276307		AMIGO2	0	1	0.155971	0.155693		ITGAD	0.00644076	0.993559	7.56496	9.59739		ARAP2	0.000173489	0.999827	4.00594	4.11834		APOBEC3F	3.80517839460026E−12
ANO4	1.29363186829323E−12	1	6.69518	6.91038		ANKRD1	0	1	0.00385674	0.00343171		AMDHD1	8.09902099829785E−08	1	2.19185	2.2058		AHI1	1.85202e-05	0.999981	0.28363	0.282166		CALB1	5.99945648716016E−11	1	0.0539543	0.0275777		AMN	1.47967194052967E−11	1	4.44102	4.61085		ITIH2	1.62685462767875E−06	0.999998	25.5272	28.2594		ARHGAP10	1.24977361792844E−10	1	7.96567	8.25352		APOF	1.17870835458778E−06
ANO9	8.41671177198577E−12	1	20.4811	23.2367		ANKRD13B	8.95744034501433E−10	1	4.42509	4.44132		AMER3	0	1	360.755	1086.53		AHNAK	4.88495577322112E−10	1	0.00852233	0.00849801		CALCOCO1	1.74463503643807E−08	1	2.95603	2.9624		AMOTL1	3.26561365726619E−08	1	0.197551	0.197042		ITIH5	2.54592410930954E−07	1	67.6303	122.48		ARHGAP11A	0.00587034	0.99413	1.86611	1.87723		APOL1	2.38951039877033E−06
ANPEP	3.44098601834375E−08	1	2.53068	2.53226		ANKRD19P	1.16612275391503E−11	1	12.3211	17.5709		AMFR	0	1	0.257315	0.256929		AHNAK2	0	1	0.00886927	0.00855929		CAMK2D	9.99200722162641E−16	1	11.3514	11.584		AMPH	0	1	0.00821732	0.00588025		JAKMIP2	0.00062122	0.999379	2.12325	2.13052		ARHGAP25	0	1	22.9815	26.071		APOL2	0.00263707
ANTXR1	6.66678223737449E−08	1	0.542458	0.542208		ANKRD24	8.77076189453874E−15	1	5.32383	5.49953		AMIGO2	0	1	6.03166	6.06192		AHR	0.00295088	0.997049	0.248651	0.248207		CAMKK2	1.22124532708767E−15	1	1.52282	1.52371		AMT	0	1	6.11565	6.14145		JSRP1	0	1	0.0229227	9.36869e-05		ARHGAP28	0	1	13.9656	15.0845		APOL6	0.000449076
ANTXR2	0	1	0.270061	0.268914		ANKRD30B	2.22877827305012E−10	1	24.043	30.1433		AMMECR1L	1.11022302462516E−16	1	0.577785	0.57704		AHRR	0	1	0.149326	0.148557		CAMSAP3	1.62537945103125E−07	1	1.66804	1.66883		ANG	0	1	4.58324	4.60702		KAAG1	3.3030966850589E−10	1	7.10152	7.33259		ARHGAP31	3.97207711166914E−10	1	38.4027	44.0139		APP	4.98911245649936E−10
ANXA1	0	1	0.0099011	0.00975		ANKRD36BP2	3.30335958598216E−06	0.999997	9.264	10.6594		AMOT	6.73761182168331E−06	0.999993	0.00697191	0.00262575		AHSA1	1.41798020469874E−06	0.999999	2.48247	2.48319		CAND2	0	1	3.17289	3.18869		ANGPTL3	0	1	1019.69	85133.9		KCNH3	9.55809612568359E−08	1	2.77472	2.79361		ARHGAP4	8.35079793870541E−07	0.999999	0.214775	0.216619		AQP10	4.44400072296958E−12
ANXA10	7.126822776371E−08	1	0.037598	0.0140683		ANKRD46	0	1	3.48038	3.50225		AMOTL2	1.29564470263688E−10	1	0.0158934	0.0152144		AIDA	0	1	0.659183	0.658924		CAPZA1	0	1	2.06092	2.06143		ANGPTL6	5.82007017224662E−06	0.999994	8.23844	9.4508		KCNJ2	0.00681774	0.993182	0.0323647	0.00957787		ARHGEF10L	4.50676307384157E−09	1	0.265689	0.266328		AQPEP	0.00392851
ANXA11	0	1	0.531109	0.531009		ANKRD65	2.03526372755114E−07	1	52.8553	54.9862		AMPD2	1.04998722050276E−07	1	2.88705	2.88805		AIF1L	6.86976577068954E−07	0.999999	0.212274	0.209882		CAPZA2	2.84449e-05	0.999972	0.668944	0.668659		ANK1	0	1	0.0102361	0.00776863		KIF18B	1.77635683940025E−15	1	1.73391	1.7341		ARHGEF37	1.02113535738191E−07	1	9.37141	10.1563		ARAP3	1.16438789721229E−08
ANXA3	0.000469391	0.999531	0.574689	0.574548		ANKS4B	1.9235569803655E−09	1	2.78278	2.78827		AMT	0	1	2.61559	2.61837		AIFM1	4.57027506461927E−06	0.999995	2.03323	2.03408		CARD6	0.00622094	0.993779	2.6554	2.67096		ANKRD1	9.94661020214949E−11	1	0.0893987	0.0893681		KIF2C	2.19739980478195E−06	0.999998	0.663717	0.663107		ARHGEF39	0.000204469	0.999796	0.633269	0.632244		ARFGAP3	9.11107260981314E−06
ANXA4	0	1	3.1703	3.17188		ANKS6	0	1	3.13754	3.1456		AMZ1	0	1	0.00692668	7.87195e-05		AIFM3	3.14071368912039E−09	1	12.9895	13.801		CASC10	1.88737914186277E−15	1	1.69637	1.6983		ANKRD13A	2.17635444110797E−08	1	1.73669	1.73726		KITLG	5.4510725933099E−09	1	0.0376818	0.0228609		ARID5B	2.73131684946915E−06	0.999997	5.82131	5.99973		ARFRP1	0.0042108
ANXA6	0	1	0.0472722	0.0470772		ANKZF1	2.44676945371225E−10	1	1.84962	1.85021		ANAPC5	0.000473292	0.999527	1.78991	1.79017		AIM1	9.72555369571637E−14	1	0.00899454	0.00726878		CASK	7.06695035823657E−10	1	0.383416	0.382521		ANKRD33	8.31731118755563E−06	0.999992	31.8592	79.9537		KLHL13	6.16903939043567E−09	1	7.08446	7.37738		ARL3	1.5685e-05	0.999984	2.06482	2.07441		ARG2	2.40688955432944E−08
ANXA8	0	1	0.0561103	0.0522011		ANPEP	0	1	0.405678	0.405553		ANGPT1	7.7715611723761E−16	1	2.26529	2.27756		AIMP2	1.0030140717987E−08	1	0.592616	0.592364		CAV1	0	1	0.496331	0.495934		ANKRD44	3.2322411414043E−10	1	0.036196	0.0287242		KLHL22	2.7405e-05	0.999973	0.547896	0.541126		ARL4C	0	1	21.2933	21.5113		ARHGAP18	0.000124471
ANXA8L2	0	1	0.0561736	0.0551488		ANXA1	9.19753054418049E−06	0.999991	0.00771759	0.00684189		ANGPT2	0.00054929	0.999451	0.162749	0.141376		AJUBA	0	1	0.0164458	0.0162797		CBY1	0.00106673	0.998933	1.51422	1.51761		ANKRD50	0.00579849	0.994202	0.44757	0.446697		KLHL26	0.00305165	0.996948	0.518389	0.509648		ARMC4	0	1	45.804	94.5862		ARHGAP21	0.000288315
ANXA9	0	1	41.6631	44.0715		ANXA11	1.17123e-05	0.999988	0.432269	0.432075		ANGPTL2	2.22044604925031E−16	1	7.69668	7.88278		AK2	1.73002489678442E−06	0.999998	2.08558	2.08609		CCBE1	9.5849939096837E−10	1	0.108502	0.0840999		ANKS1B	5.73073175613725E−06	0.999994	0.049468	0.0474427		KLHL29	0	1	1.99538	1.99509		ARMC7	2.26443e-05	0.999977	0.59649	0.590262		ARHGAP23	1.0508977021928E−09
AOC3	7.83595410780435E−13	1	18.1639	18.5387		ANXA13	0	1	174.668	15451.2		ANGPTL4	3.67179064930667E−10	1	9.68709	9.76275		AK4	0	1	2.72071	2.73146		CCDC109B	0.00738365	0.992616	1.63889	1.6422		ANKS4B	0	1	366.343	30533.1		KLHL41	0.00422343	0.995777	0.173553	0.0542186		ARMC9	0	1	7.7214	7.84028		ARHGAP25	0.00907247
AOX1	3.81217583167448E−07	1	0.367466	0.366395		ANXA2	0.000102431	0.999898	0.149791	0.14973		ANK1	0	1	12.6312	12.9933		AK7	0.000300883	0.999699	2.8888	2.95938		CCDC136	1.28632138274298E−09	1	3.2089	3.25364		ANKZF1	0.00117815	0.998822	1.56143	1.56196		KNG1	1.48791275966786E−08	1	7.67807	7.97621		ARMCX1	0	1	3.9387	3.96419		ARHGAP27	3.04986e-05
AP1AR	0	1	2.42044	2.4294		ANXA3	1.30118138486068E−12	1	0.0110092	0.00996615		ANK2	0	1	64.382	71.9157		AKAP1	0	1	2.49423	2.49598		CCDC152	0	1	3.65048	3.65454		ANLN	0.000163091	0.999837	0.389188	0.389054		KRT23	1.89888327284393E−10	1	47.4076	52.6806		ARMCX6	5.03467598722551E−07	0.999999	2.34092	2.34112		ARHGAP29	5.14033260401447E−14
AP1G2	8.84518e-05	0.999912	1.62318	1.62414		ANXA4	2.21095586283582E−09	1	0.318692	0.318313		ANK3	3.1439739700545E−11	1	0.283695	0.279799		AKAP2	3.34177130412172E−14	1	0.0690147	0.0687093		CCDC25	0.00274328	0.997257	0.591467	0.590722		ANO10	0	1	0.55503	0.554521		LAMA3	8.50498e-05	0.999915	9.67432	10.6341		ARNT2	6.9377836808826E−13	1	9.42453	9.7231		ARHGAP31	0.00178247
AP1S2	0	1	0.478127	0.477157		ANXA5	9.59088364282934E−12	1	0.421034	0.420925		ANKDD1A	6.54760953100464E−06	0.999993	3.09327	3.12771		AKAP5	3.32276872683224E−10	1	0.162242	0.159979		CCDC69	4.44329e-05	0.999956	3.57014	3.70208		ANO2	0.00165002	0.99835	13.5522	20.3278		LCP1	1.82777e-05	0.999982	1.76641	1.77112		ARRB1	1.35204e-05	0.999986	0.362573	0.359154		ARHGAP33	3.50530715564901E−12
AP2A2	0	1	0.581082	0.580755		ANXA6	1.16916426529112E−06	0.999999	3.54997	3.55461		ANKLE1	1.64706e-05	0.999984	1.86117	1.86668		AKNA	2.8565438903172E−10	1	0.041562	0.037185		CCDC8	0	1	0.258435	0.256787		ANO4	0	1	5.71393	5.8944		LDHB	7.73833e-05	0.999923	0.269356	0.272721		ARRB2	0.000101871	0.999898	0.504243	0.50546		ARHGAP39	4.19442258703384E−12
APBA1	1.18206555654865E−10	1	0.24059	0.231849		ANXA9	5.88418203051333E−15	1	0.137688	0.13654		ANKLE2	0.000137127	0.999863	0.651294	0.651061		AKR1C2	0.000959819	0.99904	0.217788	0.207154		CCDC80	0.000277841	0.999722	1.91666	1.91913		ANO9	2.74247291542906E−11	1	28.7493	32.7197		LEPRE1	8.79222600380647E−06	0.999991	0.591052	0.590914		ARRDC2	0.00213119	0.997869	0.494901	0.495036		ARHGAP42	2.54229e-05
APCDD1L	0	1	0.0387905	0.0326182		AOC1	0	1	501.587	44535.1		ANKRD1	0	1	0.00495597	0.00440717		AKR1C4	0.000334343	0.999666	43.8088	114.132		CCNB3	9.99200722162641E−15	1	0.235061	0.232353		ANPEP	0	1	5.62332	5.62816		LINC00520	0.000191906	0.999808	5.40715	6.09256		ARSE	4.85167461761193E−14	1	0.20842	0.207133		ARHGAP8	6.53587295396107E−10
APCS	5.11646e-05	0.999949	87.4971	136.181		AOC2	0	1	6.3008	6.40539		ANKRD13A	7.3936490374571E−08	1	2.06528	2.06645		AKR1E2	8.40083061515173E−06	0.999992	0.171968	0.163458		CCNI2	0.00128704	0.998713	5.2292	5.46231		ANTXR1	0	1	0.169127	0.168666		LINC01139	0.000326877	0.999673	0.0985843	0.0287588		ARSI	2.22112756975701E−06	0.999998	18.6496	20.5772		ARHGDIB	1.84404626468737E−06
APH1B	0.00896088	0.991039	0.506194	0.504289		AOC3	0	1	11.4658	11.5261		ANKRD13B	1.53385e-06	0.999998	3.35119	3.35965		AKR7A3	0	1	102.266	105.443		CCR10	2.05198080749369E−11	1	2.78649	2.80165		ANTXR2	3.93352017624693E−13	1	0.310455	0.309357		LOC389332	1.06120667808796E−10	1	13.3874	16.2215		ARSJ	3.61827e-05	0.999964	3.875	3.96172		ARHGEF17	4.73348027441034E−11
APLP1	1.26252341914324E−11	1	0.0683586	0.066457		AP1S3	6.13443e-05	0.999939	0.545862	0.544622		ANKRD19P	0.00223448	0.997766	3.13271	3.32065		AKR7L	6.19715390115516E−12	1	19.3629	23.4496		CD109	0.00182344	0.998177	2.10212	2.10339		ANXA1	0.00437355	0.995626	0.197502	0.197378		LOX	0.00033747	0.999663	0.0188851	0.0204249		ARV1	7.61765e-05	0.999924	0.544093	0.539498		ARHGEF18	2.71113e-05
APOA1	6.85912882048001E−10	1	55.2978	63.4835		AP3B2	0	1	355.734	31559.4		ANKRD20A8P	0.00987253	0.990127	0.0586788	0.050154		ALB	9.49884615408791E−12	1	13.0323	13.1047		CD164	6.4837424318398E−10	1	0.615395	0.615294		ANXA3	2.02680006111677E−09	1	0.360039	0.359825		LRFN4	0.000452248	0.999548	0.0492409	0.0425295		ASAH2	0.000755086	0.999245	5.9027	6.68863		ARHGEF25	1.59362789742268E−07
APOA2	0	1	2826.08	3078.62		AP3M2	7.34967642301854E−14	1	2.35651	2.36848		ANKRD24	0	1	12.5836	13.7679		ALCAM	0	1	0.465931	0.465649		CD24	0	1	0.430356	0.430292		ANXA6	0	1	0.129637	0.129457		LRP3	0.00150007	0.9985	2.27818	2.29789		ASAP2	1.86445774263966E−07	1	6.32382	6.51824		ARHGEF28	0.00225071
APOB	4.03719e-05	0.99996	651.767	694.239		AP4E1	3.5846598356315E−08	1	0.591691	0.591069		ANKRD30B	1.64823710235851E−12	1	57.768	115.697		ALDH18A1	6.21724893790088E−15	1	0.450026	0.4499		CD36	0	1	191.672	18986.8		ANXA8	0	1	0.0798149	0.0759542		LRRC7	0.00521047	0.99479	0.0831302	0.0327136		ASB1	0.00124574	0.998754	1.53422	1.53681		ARHGEF40	1.55431223447522E−15
APOBEC3C	0.00144371	0.998556	0.488674	0.48699		AP5S1	0.00634546	0.993655	0.588726	0.58702		ANKRD33	0.000631124	0.999369	3.73334	3.93227		ALDH1A1	0	1	15.5138	15.5469		CD3EAP	0	1	0.591163	0.590297		ANXA8L2	0	1	0.0488295	0.0477833		LTK	0.0033656	0.996634	0.0261923	0.0225075		ASB8	3.28107885305684E−09	1	0.608818	0.606077		ARHGEF9	0
APOC1	2.09365224046465E−08	1	536.529	593.063		AP5Z1	0.00396301	0.996037	0.43508	0.434395		ANKRD40	2.25851004764799E−06	0.999998	0.496484	0.496189		ALDH1A2	8.32667268468867E−15	1	38.3349	39.0584		CD44	2.22044604925031E−16	1	2.003	2.00343		ANXA9	0	1	48.4307	51.2749		LTV1	0.00403696	0.995963	1.55438	1.55595		ASB9	0.00165596	0.998344	0.0306697	0.0287901		ARID3B	2.76117317898894E−09
APOC2	0	1	92.6748	245.338		APBA1	0.000421775	0.999578	4.55356	4.64838		ANKRD46	0	1	2.9088	2.92291		ALDH1A3	4.47376677004119E−06	0.999996	0.0195502	0.000258395		CD46	0.000116288	0.999884	0.540719	0.540633		AOC3	7.62298779655168E−10	1	4.28039	4.35296		LY6K	6.16504e-05	0.999938	0.00596801	0.00271933		ASGR1	2.19684215263527E−09	1	0.0244329	0.0238403		ARIH2OS	0
APOC3	0	1	119.913	317.934		APBB1IP	3.89695e-05	0.999961	0.322675	0.321873		ANKRD6	4.44267955757027E−11	1	0.180008	0.17164		ALDH1B1	6.29128136253598E−08	1	0.550037	0.549657		CD7	0.000173831	0.999826	0.183959	0.175322		AOX1	2.98798763509467E−11	1	1.88035	1.88186		MAGEC2	0.00241505	0.997585	10.7037	11.8453		ASGR2	2.00753302870282E−10	1	0.00316881	0.00234358		ARL13B	2.17675e-05
APOE	0	1	46.3105	46.4137		APBB3	2.60342325475449E−08	1	4.44475	4.4646		ANKRD65	2.17446949335454E−10	1	168.989	193.421		ALDH2	1.83748e-05	0.999982	2.33731	2.3387		CDC7	0.0069899	0.99301	1.88144	1.88503		AP1AR	0	1	2.93086	2.9432		MAGEE1	5.12102866778719E−08	1	5.042	5.36191		ASH2L	1.46799481726134E−06	0.999999	1.9506	1.95643		ARL4A	0.000330846
APOH	0	1	304.522	432.871		APCS	0	1	0.000704801	7.92786656206363E−06		ANKS4B	1.88737914186277E−15	1	4.26388	4.27938		ALDH3B1	0	1	0.0199629	0.0186363		CDCA7	0	1	0.446297	0.445541		AP1G2	2.8199664825479E−14	1	1.77116	1.77237		MAN2A2	0.00101633	0.998984	1.58253	1.58542		ASNS	1.13501e-05	0.999989	1.78684	1.79225		ARL5B	1.13241616084281E−09
APOL1	0	1	6.42913	6.53039		APLN	0.00142195	0.998578	0.124123	0.119448		ANKS6	0	1	2.39856	2.40261		ALDH5A1	0	1	0.129492	0.127594		CDH17	0.000201227	0.999799	0.51049	0.50792		AP1S2	0	1	0.337238	0.335991		MAOA	0	1	13.4321	13.6151		ASPHD2	0	1	7.35984	7.62285		ARL6IP5	5.74433e-05
APOL6	0.00894888	0.991051	3.60055	3.63144		APLP1	0	1	29.0398	30.3368		ANKZF1	0	1	2.2776	2.2787		ALDH9A1	0	1	2.16445	2.16568		CDH19	0	1	79.2737	215.383		AP2B1	0.000874313	0.999126	0.52546	0.525417		MAOB	0	1	14.2025	14.5762		ATF6B	5.94153e-05	0.999941	1.71987	1.7246		ARL8B	2.96563855695098E−08
APOLD1	0	1	0.22659	0.221678		APLP2	9.38229e-05	0.999906	0.626722	0.6267		ANLN	0.00142298	0.998577	0.29038	0.29001		ALDOA	0.00129407	0.998706	1.62424	1.62426		CDH6	6.23713747316401E−10	1	4.91607	4.92849		AP3M2	6.06407042780255E−06	0.999994	0.305008	0.30337		MAP2	2.86646278824243E−07	1	0.0723274	0.0602899		ATG12	0.000138278	0.999862	1.60029	1.60191		ARMCX3	0.00116473
APOM	0	1	26.9813	33.9219		APOA2	3.16179971093788E−10	1	0.00687513	0.00683855		ANO2	0	1	0.0100645	0.000114739		ALDOB	0	1	104.682	7999.99		CDK17	0.000381936	0.999618	2.05906	2.06529		APBB1IP	7.89514e-05	0.999921	2.14288	2.14543		MASP1	8.82157e-05	0.999912	9.30756	9.92485		ATG16L2	8.574e-07	0.999999	0.283191	0.28056		ARMCX5	0.0058734
AQP3	0	1	12.6291	12.8064		APOA4	0.00609566	0.993904	0.125953	0.108588		ANO4	8.43829e-05	0.999916	1.72779	1.73241		ALDOC	0	1	5.68735	5.68977		CEBPD	0.00526243	0.994738	1.68337	1.68413		APCDD1L	0	1	0.0223801	0.016022		MCCC2	8.31267853440565E−08	1	1.70639	1.70909		ATG5	0.00529421	0.994706	1.66406	1.66894		ARPP21	6.36584e-05
AQP7	3.11600978353255E−09	1	31.3024	55.7555		APOB	0.00839868	0.991601	0.027322	0.0272174		ANTXR1	3.12120659318182E−08	1	0.308248	0.307438		ALG3	0.00167334	0.998327	2.3562	2.35718		CENPBD1P1	0	1	0.656826	0.656346		APCS	3.29259831621798E−08	1	587.975	922.181		MCM3	4.28519e-05	0.999957	1.68921	1.69343		ATHL1	1.08662790099245E−07	1	0.318537	0.315407		ARRDC4	4.01489585599712E−06
AQP7P1	4.34789e-05	0.999957	20.1573	52.0593		APOBEC3B	3.99680288865056E−15	1	0.0226431	0.00893931		ANXA11	1.63202784619898E−14	1	0.582637	0.582444		ALG6	2.36033415035308E−13	1	2.30918	2.32269		CEP41	0.00619177	0.993808	0.552169	0.550494		APLF	2.25700569345122E−11	1	0.0899886	0.0719966		MCOLN3	0.0046499	0.99535	0.0939789	0.0773305		ATP10A	0	1	133.779	215.313		ARSI	2.16517e-05
ARAP2	0	1	0.123999	0.121101		APOBEC3C	1.28589150105718E−07	1	0.0186631	0.000213727		ANXA13	1.36387e-05	0.999986	13.4462	14.4782		ALG8	0.00645989	0.99354	1.62032	1.62127		CES2	0	1	2.44325	2.44737		APLN	0.00145645	0.998544	6.81927	7.0117		MID2	0	1	16.7778	19.4441		ATP10D	7.67811e-05	0.999923	5.61124	5.83966		ARVCF	0.00340541
ARF4	0.000690507	0.999309	0.577381	0.577319		APOBEC3F	0.00213672	0.997863	0.0436782	0.0245506		ANXA2	2.8711333310838E−09	1	0.149656	0.149596		ALKBH2	0.00396249	0.996038	5.77283	5.79414		CES3	0.00636331	0.993637	1.86686	1.8762		APLP1	1.24611432283928E−12	1	0.0523581	0.0503993		MMD	2.14990047986419E−09	1	5.31243	5.41486		ATP13A1	0.000326836	0.999673	0.479426	0.481319		ARX	3.14939e-06
ARF6	5.27041e-05	0.999947	1.5003	1.50056		APOC2	0	1	0.11373	0.111197		ANXA2P2	0.00052457	0.999475	0.112312	0.112209		ALKBH4	0	1	2.50402	2.51352		CETN3	2.0626664820611E−09	1	1.76792	1.7726		APOA1	0	1	238.371	274.6		MMP11	0.000848687	0.999151	2.27864	2.29534		ATP1A1	6.25261334752381E−06	0.999994	0.459166	0.461055		ASB13	1.11022302462516E−15
ARFGAP3	0.000228478	0.999772	0.632173	0.631797		APOC3	0.00553192	0.994468	0.295808	0.295121		ANXA3	0	1	0.00695931	0.00629613		ALKBH8	4.18803772395115E−06	0.999996	0.558947	0.556803		CFB	0	1	2.79993	2.80463		APOA2	0	1	2547.84	2778.14		MOB3B	8.24511285169027E−06	0.999992	2.70065	2.71957		ATP2B1	1.54075019409561E−09	1	3.55808	3.5961		ASB4	1.27024229135131E−07
ARHGAP10	0	1	0.0620492	0.0602755		APOE	3.62442452828127E−07	1	0.0659463	0.0658774		ANXA4	0	1	0.151667	0.151442		ALPK1	0	1	0.00628662	8.19954e-05		CFD	0.00125261	0.998747	0.478028	0.473317		APOA4	7.77414244090835E−10	1	57.7464	4743.36		MORC4	0.00524414	0.994756	6.00394	6.48926		ATP2B2	0	1	0.00874548	0.00180605		ASB9	2.00881e-05
ARHGAP19	1.35366944320481E−08	1	0.500531	0.499987		APOL1	0	1	0.0184536	0.0145509		ANXA5	0	1	0.491198	0.491085		ALPK2	0	1	0.00105269	1.36591e-05		CFH	0	1	1973.16	6146.52		APOA5	2.41420784474755E−08	1	33.6173	51.6934		MPP1	1.74439482303335E−07	1	0.147206	0.137791		ATP6V0A4	0	1	60.2789	114.348		ASCL1	0
ARHGAP22	1.34113342653563E−09	1	0.163352	0.15579		APOL2	1.80966353013901E−14	1	0.447407	0.446283		ANXA6	1.77635683940025E−15	1	9.7549	9.79904		ALPK3	0.00900601	0.990994	8.72159	8.88803		CFHR1	1.62523516866742E−09	1	54.5561	5333.75		APOB	1.69024429452769E−07	1	659.378	702.908		MRPL45	3.38397e-05	0.999966	1.63343	1.6356		ATRNL1	0.00180968	0.99819	4.4244	4.68706		ASIC1	1.35225164399344E−13
ARHGAP25	0	1	0.0644292	0.0573208		APOL3	0.00820304	0.991797	0.0399688	0.0153924		ANXA8L2	3.37545436046582E−10	1	0.0364463	0.0144473		ALPL	0	1	0.289549	0.289008		CFI	2.22044604925031E−16	1	2.65901	2.66212		APOBEC3B	3.72524233682725E−12	1	0.357305	0.354493		MRS2	0	1	2.72012	2.72531		AUH	6.80219380766456E−06	0.999993	0.417372	0.412448		ASRGL1	0.0076236
ARHGAP27	0.0073176	0.992682	1.89439	1.90248		APOL6	0	1	0.0273291	0.0253988		ANXA9	0	1	0.160342	0.159033		ALPP	1.08801856413265E−14	1	0.00519981	0.00300459		CGREF1	9.37392321320729E−07	0.999999	1.98667	2.00105		APOBEC3C	0	1	0.204109	0.201454		MST4	2.22044604925031E−16	1	5.59248	5.68839		AURKAPS1	0.00107228	0.998928	0.343892	0.302485		ASTN2	1.23693331133268E−08
ARHGAP28	0	1	0.0907633	0.0840805		APP	0	1	0.487497	0.48745		AOC1	8.43465513211683E−07	0.999999	153.126	219.562		AMACR	0	1	5.84905	5.86851		CHIC1	0.00764838	0.992352	0.545245	0.541117		APOC1	5.22567953820108E−06	0.999995	224.05	247.873		MT1E	0.000308853	0.999691	0.0188652	0.0204129		AVEN	9.07932395932676E−10	1	1.91711	1.91743		ASXL3	3.7298253374729E−10
ARHGAP31	4.73099337483518E−12	1	0.0422776	0.0405074		AQP10	3.38706840352643E−12	1	14.3078	18.46		AOC2	0	1	4.57283	4.62397		AMBP	3.10100974532102E−06	0.999997	245.206	248.941		CHMP2B	1.91802623783488E−08	1	1.68995	1.69121		APOC2	0	1	250.361	670.503		MTFR2	5.9199414170763E−07	0.999999	1.81902	1.81431		AVPR2	0.000234158	0.999766	0.0927037	0.0425719		ATAD3A	0.00650792
ARHGAP4	6.17753e-05	0.999938	4.06597	4.07254		ARAP2	2.22044604925031E−16	1	0.172083	0.166189		AOC3	1.64156466198051E−11	1	2.71548	2.71782		AMDHD1	0	1	76.1521	116.736		CHMP3	0.00641072	0.993589	0.637252	0.636949		APOC3	0	1	732.263	1964.35		NAP1L2	3.72952927429893E−08	1	6.82699	7.90308		AXL	6.20814510909895E−12	1	14.6412	15.2116		ATAD3B	0.000228239
ARHGAP8	0	1	18.5711	24.3244		ARAP3	0	1	0.247162	0.243438		AOX1	2.68365107913837E−10	1	8.31599	8.35522		AMER1	0.000933283	0.999067	4.32793	4.37088		CHMP4A	3.71856655356773E−07	1	3.14516	3.15999		APOE	1.12210241098865E−12	1	35.3137	35.3928		NAV3	0.00925605	0.990744	0.0293719	0.00532812		B3GALNT2	1.54190176404612E−07	1	0.631835	0.630492		ATF7IP2	5.28583e-05
ARHGEF10L	0	1	3.18919	3.19501		AREG	0	1	0.00105446	1.18651e-05		AP2A1	0.00344337	0.996557	0.630373	0.630261		AMER3	0	1	610.354	47012.1		CHN1	0	1	0.0299762	0.0241856		APOH	0	1	707.835	1010.19		NBEAP1	7.82891285133758E−09	1	5.36768	5.70567		B3GALT4	0.00193827	0.998062	2.61234	2.64762		ATG9B	1.97961563142002E−07
ARHGEF35	1.02402530899326E−11	1	2.13747	2.14347		ARFGAP3	0	1	0.402599	0.401821		AP3B2	0	1	222.471	585.864		AMFR	0	1	0.205814	0.205525		CHPT1	4.31203124318102E−08	1	1.80331	1.80532		APOL1	5.99853843352705E−06	0.999994	5.32791	5.40963		NCEH1	0.00159199	0.998408	2.40341	2.42788		B3GNT2	0.00178217	0.998218	1.6811	1.68479		ATL1	0.00173324
ARHGEF37	3.81948339622795E−09	1	0.11583	0.108826		ARG2	4.73052697014253E−09	1	4.08874	4.09584		AP4B1	0	1	2.59718	2.60519		AMICA1	0.00247921	0.997521	11.7136	17.3418		CHRM3	0.00152274	0.998477	0.282609	0.265747		APOL2	0.000758569	0.999241	1.50691	1.50828		NCSTN	0.000330613	0.999669	1.59449	1.59799		B4GALNT2	8.21385176541511E−07	0.999999	4.88738	5.03421		ATL3	0.000744143
ARHGEF39	2.85299960312013E−06	0.999997	1.65915	1.66039		ARHGAP10	8.49430181570909E−06	0.999992	44.3296	64.2739		AP5S1	0.000492813	0.999507	0.489193	0.487424		AMIGO1	0.00134304	0.998657	2.2154	2.22886		CHRNA5	0	1	0.114793	0.108019		APOL6	0	1	6.83157	6.90176		NEU1	0.000193152	0.999807	1.61507	1.61797		B4GALNT3	0	1	145.02	405.513		ATP13A1	0.000824425
ARHGEF5	0	1	2.29643	2.298		ARHGAP18	0	1	0.213721	0.211751		APBA1	5.26623336050136E−08	1	9.50269	9.99254		AMIGO2	1.05276051476366E−06	0.999999	0.370833	0.370631		CHRNE	0.00126111	0.998739	9.22252	10.0868		APOLD1	1.62176938545144E−11	1	0.287391	0.282805		NFE2L1	0.00934409	0.990656	1.74882	1.75658		BAALC	0.00204678	0.997953	0.0280096	0.0156754		ATP13A3	0.00526369
ARHGEF6	1.71467284815208E−11	1	8.38278	9.31604		ARHGAP21	0	1	0.389571	0.38918		APBB2	0	1	0.280645	0.279714		AMMECR1	5.22253e-05	0.999948	5.11323	5.16043		CHST11	0.000617135	0.999383	0.353324	0.347529		APOM	0	1	80.7324	102.322		NHEJ1	0.00142096	0.998579	0.564824	0.559141		BAG3	1.14463993838854E−12	1	2.83966	2.85434		ATP1A3	5.86197757002083E−14
ARID5A	0.000161507	0.999838	0.424352	0.423077		ARHGAP22	0.00251854	0.997481	13.068	14.8275		APBB3	4.08886702274458E−10	1	5.45132	5.48298		AMMECR1L	1.22399e-05	0.999988	0.41623	0.415583		CHST4	0.0066431	0.993357	0.436399	0.432405		AQP11	9.00346719401313E−09	1	3.14019	3.20439		NLRP2	8.35462510284657E−09	1	4.52957	4.60324		BAI2	6.48937570346675E−11	1	6.60015	6.78627		ATP1B1	1.2389658854417E−08
ARID5B	3.76858091399868E−08	1	0.185421	0.18525		ARHGAP23	0	1	0.0405931	0.0370985		APCS	0	1	0.00481844	5.46454e-05		AMN1	2.22749186318261E−07	1	0.496194	0.493222		CHST7	0	1	0.132201	0.125354		AQP3	0	1	12.4869	12.6642		NLRP4	2.71598e-05	0.999973	11.0975	12.4473		BAIAP2L2	0	1	0.031406	0.0265885		ATP2A1	1.00458530383207E−10
ARIH2	4.52115322402413E−07	1	1.53457	1.53481		ARHGAP24	0	1	0.143092	0.137209		APITD1	0.000230294	0.99977	3.14454	3.16256		AMOTL2	0	1	0.00857401	0.00825029		CHST9	8.4769e-05	0.999915	0.551057	0.54986		AQP7	1.09975829332143E−06	0.999999	48.539	87.4085		NMRK2	0.00294977	0.99705	7.69406	9.26787		BANK1	1.6787682355357E−12	1	8.39703	9.22397		ATP2A3	2.1943e-05
ARL3	0	1	0.370965	0.370257		ARHGAP27	7.15316694765988E−13	1	0.138153	0.134446		APLN	0.00150193	0.998498	0.273503	0.264866		AMPD2	5.38876621103412E−08	1	2.75206	2.75283		CHTF18	2.7311989336809E−09	1	0.628095	0.627454		ARAP1	1.92224544015573E−06	0.999998	1.76771	1.76825		NOVA1	5.25793297789789E−10	1	0.0470475	0.0330611		BARX1	3.98295e-05	0.99996	11.0654	11.9536		ATP2B3	1.12654330308715E−12
ARL4C	0	1	0.0458362	0.0452972		ARHGAP29	0	1	0.0629043	0.0625806		APLP1	0	1	22.4573	23.2211		AMPH	0	1	0.0302041	0.0279779		CIDEC	0	1	15.5931	16.2212		ARAP2	9.65453904067104E−06	0.99999	0.536541	0.534987		NPDC1	0.00191782	0.998082	0.231923	0.226389		BASP1	0.000182622	0.999817	2.66027	2.69358		ATP2C1	0.0042341
ARMC10	0.00383888	0.996161	1.68927	1.69134		ARHGAP33	7.62475162119358E−07	0.999999	2.47478	2.49599		APLP2	0	1	0.597637	0.597615		AMT	0	1	8.53758	8.57463		CILP2	0.00252076	0.997479	0.312247	0.304794		ARAP3	0	1	0.452886	0.451809		NPFFR2	9.62694200912217E−07	0.999999	0.0337583	0.0262814		BCAR3	2.44281520012102E−07	1	3.84139	3.9034		ATP5A1	3.1592242322187E−07
ARMC4	6.64124311100522E−12	1	0.0258953	0.0108699		ARHGAP39	0	1	2.41186	2.42037		APOA2	1.03513738691774E−08	1	0.00625214	0.00621869		ANAPC5	1.09972928985513E−07	1	2.28727	2.28775		CITED2	1.800781745942E−13	1	2.26139	2.26278		AREG	6.28972e-05	0.999937	23.1524	23.6357		NQO1	0.000902165	0.999098	0.229189	0.231537		BCAT1	1.8086599107292E−08	1	28.0977	30.8214		ATP5B	2.32951456680119E−07
ARMC7	0.000135413	0.999865	1.83735	1.84251		ARHGAP42	1.38753e-05	0.999986	0.206541	0.204174		APOBEC3B	0	1	0.00584531	0.0022735		ANG	0.000274258	0.999726	5.72817	5.75874		CKAP2L	0.000589272	0.999411	0.516161	0.514973		ARHGAP10	0	1	0.00668452	0.00478129		NR2F1	0.00967359	0.990326	0.126262	0.123597		BCCIP	9.95483170806999E−06	0.99999	1.83471	1.84023		ATP5D	0.00494621
ARMC9	0	1	0.166959	0.165166		ARHGAP8	0	1	42.3535	55.1285		APOBEC3C	0	1	0.00787599	8.95929e-05		ANGEL2	3.80382381148792E−09	1	2.35222	2.35967		CKMT1A	0.00053772	0.999462	3.18301	3.24018		ARHGAP11A	1.64948156244904E−08	1	0.485883	0.485665		NRARP	0.000233387	0.999767	2.07747	2.06151		BCKDHB	4.39819894837434E−07	1	2.37789	2.38194		ATP6V0E1	0.00305769
ARMCX2	1.12779e-05	0.999989	0.0709546	0.0271382		ARHGDIB	0.000697897	0.999302	0.0391815	0.0357706		APOBEC3F	2.55351295663786E−15	1	0.0391993	0.0219396		ANGPT2	0.00734299	0.992657	0.129903	0.11425		CLASRP	1.07750620204072E−07	1	0.596739	0.596108		ARHGAP18	2.79776202205539E−14	1	0.236379	0.235982		NRIP3	0.00855044	0.99145	0.199638	0.19308		BCL2L13	1.60285e-05	0.999984	1.63245	1.635		ATP6V0E2	0.00800422
ARNT2	1.4432899320127E−15	1	0.14715	0.146356		ARHGEF10L	0	1	0.611615	0.611385		APOC2	3.07936922627761E−08	1	0.30992	0.304485		ANGPTL4	0.000843591	0.999156	3.07	3.07495		CLCC1	9.86988268891764E−14	1	1.68454	1.68589		ARHGAP22	7.43849426498855E−15	1	0.0792093	0.0707806		NXT2	0.0063231	0.993677	2.00882	2.0219		BCL2L2	1.00834884897427E−06	0.999999	0.584686	0.583823		ATP8A1	1.59701820656721E−08
ARPP21	8.61533067109121E−14	1	0.0677689	0.0635732		ARHGEF17	0	1	0.16435	0.163459		APOE	1.12132525487141E−14	1	0.0505505	0.0504965		ANGPTL6	5.03004e-05	0.99995	9.80818	11.2463		CLDN19	1.45026809816873E−06	0.999999	9.70287	11.0348		ARHGAP23	0	1	0.159457	0.159028		OOEP	0.000634492	0.999366	10.0989	11.139		BCL7A	0.000106062	0.999894	0.544294	0.542707		ATP8B1	0.00861868
ARRB1	1.7284830722275E−07	1	3.61971	3.64112		ARHGEF18	3.42538555131444E−06	0.999997	0.372124	0.371936		APOH	2.61453431016356E−07	1	1.60986	1.61055		ANK2	1.36557432028894E−14	1	28.1949	29.3457		CLDN6	0.00157215	0.998428	56.0894	104.413		ARHGAP24	0	1	4.75804	4.86868		OSBPL1A	0.00773763	0.992262	4.6319	5.08561		BCR	0.00227774	0.997722	1.67568	1.68119		ATP8B3	6.60804744256893E−13
ARSE	0	1	4.91989	4.94302		ARHGEF25	8.69447582374505E−07	0.999999	2.77391	2.77961		APOL1	0	1	0.0153295	0.0120664		ANKDD1A	0.00102148	0.998979	2.02484	2.0344		CLGN	0.00943226	0.990568	2.63092	2.65405		ARHGAP25	0	1	0.0624436	0.0552273		OXCT1	0.00934423	0.990656	0.528503	0.529472		BDNF	0	1	59.6537	60.7815		ATRIP	6.74253824994864E−08
ARSI	1.43709215738586E−06	0.999999	0.10298	0.102067		ARHGEF28	7.99360577730113E−15	1	0.323237	0.322504		APOL2	0.000306647	0.999693	0.432808	0.431686		ANKEF1	0.00333459	0.996665	2.545	2.55878		CLMP	0.000345183	0.999655	0.0863877	0.0665879		ARHGAP27	0.00016499	0.999835	2.40267	2.41552		P4HA1	0.00111562	0.998884	0.364821	0.366952		BEND6	0	1	17.8491	20.4978		ATXN1	4.45001369087095E−10
ARSJ	5.57331958361829E−13	1	0.175745	0.174974		ARHGEF35	6.12555361989564E−09	1	0.531931	0.53031		APOL6	1.7971926702387E−07	1	0.0519528	0.0483523		ANKIB1	0.00226671	0.997733	0.428145	0.427932		CNPY2	0.0037613	0.996239	1.98605	1.98734		ARHGAP28	0	1	0.0700831	0.0631578		PANK4	0.00196469	0.998035	0.590021	0.587129		BEST3	0.000184261	0.999816	4.93207	5.16949		ATXN7L2	0.00520577
ARV1	1.7783288952522E−08	1	1.69202	1.696		ARHGEF40	0	1	0.381374	0.38114		APOOL	2.3241562230325E−08	1	2.00194	2.00936		ANKLE1	0	1	4.15368	4.19328		CNTNAP2	1.9240165016754E−12	1	0.0168954	0.012068		ARHGAP31	7.66053886991358E−15	1	0.0247495	0.0229227		PAQR8	0.00430367	0.995696	3.81612	3.93735		BFSP1	7.1187500338965E−13	1	10.7169	11.2646		ATXN7L3B	0.0092895
ASAH2	7.75883451942239E−06	0.999992	0.0978209	0.0639251		ARHGEF5	9.11435273920347E−08	1	0.389307	0.38894		APP	0	1	0.352905	0.352862		ANKLE2	0.000170488	0.99983	0.505968	0.505744		COCH	3.29911106411451E−06	0.999997	0.58937	0.589203		ARHGEF10L	0	1	5.1505	5.16167		PARM1	0.00265815	0.997342	0.0291687	0.0208965		BGN	0	1	9.79963	10.2166		AUNIP	0.00010261
ASAP2	5.71822567074776E−09	1	0.166938	0.166553		ARHGEF9	0	1	23.1682	23.8264		AQP10	2.75335310107039E−14	1	28.6104	53.8548		ANKMY2	0.003253	0.996747	0.486501	0.485567		COL11A1	0	1	163.107	16142.5		ARHGEF17	0	1	0.467575	0.467341		PASD1	0	1	8.29898	8.4908		BICD2	0.00489957	0.9951	1.73612	1.74348		AURKC	0
ASB8	3.2212682077315E−08	1	1.52576	1.52723		ARID3B	0	1	2.2883	2.29033		AQP11	0.00290826	0.997092	2.26032	2.29858		ANKRD1	0	1	0.000332005	0.000299348		COL12A1	8.37602e-05	0.999916	6.45367	6.5981		ARHGEF35	2.07112293981737E−09	1	1.74619	1.75018		PCBP3	0.000703569	0.999296	0.01719	0.00288932		BIN1	1.15216013396591E−08	1	0.355385	0.355387		AXIN2	0.00304707
ASB9	2.98467e-05	0.99997	10.348	11.5297		ARID5B	0.00199419	0.998006	0.331326	0.330666		AQP7P1	0.00308203	0.996918	0.121507	0.0889323		ANKRD13A	0.00808636	0.991914	1.60769	1.60814		COL14A1	0.000832186	0.999168	0.00682829	0.00344994		ARHGEF37	1.33387890732806E−07	1	0.150451	0.143635		PCLO	3.45857159600449E−06	0.999997	0.0075936	0.00415023		BLNK	0.00491098	0.995089	0.0521428	0.022408		AXL	2.85323575877072E−09
ASGR1	0	1	28.0454	28.8185		ARIH2	0.00301253	0.996987	1.84737	1.84775		AQPEP	0.000100929	0.999899	0.0733315	0.0599826		ANKRD13B	7.80976061598437E−10	1	4.50674	4.52158		COL21A1	0	1	26.2369	28.0156		ARHGEF39	3.04707370446522E−11	1	1.7847	1.78619		PDIA4	4.44089209850063E−16	1	1.72983	1.73149		BLZF1	0.00171502	0.998285	0.653239	0.650613		AZI2	0.00778162
ASGR2	0	1	404.78	480.169		ARIH2OS	0.000534721	0.999465	4.14943	4.27002		ARAP3	0	1	0.120272	0.118152		ANKRD16	4.43681512640737E−08	1	1.7646	1.76899		COL4A1	3.08525838210727E−09	1	0.0397011	0.0384624		ARHGEF5	0	1	2.32302	2.32465		PGM5	0.00225751	0.997742	0.0260935	0.0254841		BMP1	0.00159314	0.998407	3.76873	3.88375		B3GALNT1	1.1794e-05
ASH2L	7.52851e-05	0.999925	0.566269	0.565791		ARL13B	0.000233931	0.999766	0.428873	0.426872		AREG	0	1	0.00447691	5.07549e-05		ANKRD19P	0.00548965	0.99451	3.34597	3.5381		COL4A2	5.3799872334892E−09	1	0.0451758	0.043841		ARHGEF9	1.33959510151271E−12	1	0.267266	0.26226		PHGDH	0.000534028	0.999466	0.383485	0.38584		BMP4	2.28664902568454E−08	1	5.55055	5.68091		B3GALTL	3.14193115968919E−14
ASIC1	0.000430453	0.99957	1.7242	1.73002		ARL4D	7.19485e-05	0.999928	2.5991	2.60948		AREL1	0.000936686	0.999063	0.59669	0.596336		ANKRD24	0	1	16.9425	18.8937		COL5A2	0	1	39.8692	46.0105		ARID5B	3.24188632161437E−06	0.999997	0.246198	0.246037		PHTF1	0.0024649	0.997535	0.654048	0.649088		BMP6	1.84015269688587E−09	1	39.2285	44.5061		B3GNT2	0.000772824
ASNS	3.56527797173989E−07	1	0.535823	0.535692		ARL5B	0	1	0.364433	0.36385		ARF6	0.00146309	0.998537	0.539591	0.539405		ANKRD33	1.50587320391082E−11	1	37.8947	93.7492		COLCA1	0.00837829	0.991622	5.25695	5.88376		ARL3	0	1	0.542997	0.542477		PIGW	2.88102874890228E−13	1	2.11264	2.11397		BMP8A	4.23297053031568E−06	0.999996	0.253394	0.25095		B3GNT3	8.93724e-05
ASPH	0	1	2.38065	2.38093		ARL6IP5	3.18400034016175E−06	0.999997	0.370676	0.370371		ARG2	1.35856215166541E−10	1	4.63195	4.64147		ANKRD40	0	1	0.622334	0.622092		COLEC11	0.00935843	0.990642	0.132867	0.119863		ARL4C	0	1	0.0751041	0.0745748		PITRM1	8.04508269924842E−06	0.999992	0.613901	0.61382		BMP8B	0.00142554	0.998574	0.548975	0.537156		B3GNT5	0
ASPHD2	0	1	0.0761543	0.0683243		ARL8B	3.34854923789152E−08	1	0.556395	0.556106		ARHGAP18	0	1	0.0824299	0.0815407		ANKRD44	1.00064e-05	0.99999	0.127812	0.121228		COPG2	1.21199199309974E−06	0.999999	0.567871	0.566637		ARL5A	2.19349674823732E−06	0.999998	0.658677	0.658213		PKHD1	6.43853573012443E−06	0.999994	11.7495	13.6775		BMPER	0	1	32.3031	34.4775		B3GNT7	4.60926e-05
ASS1	2.82960321840164E−10	1	0.29036	0.287914		ARNT2	0.00281404	0.997186	7.86927	8.27268		ARHGAP19	0.000989016	0.999011	1.76791	1.76985		ANKRD46	2.86292878293182E−10	1	1.92964	1.9336		COPZ1	1.20968e-05	0.999988	1.82584	1.82648		ARMC4	2.26041407813682E−13	1	0.0155712	0.000189234		PKP3	0.00377699	0.996223	0.038074	0.0308517		BMPR1A	0.000273688	0.999726	2.30114	2.31958		B3GNT8	4.23863166787442E−11
ATF6B	0.000150042	0.99985	0.571119	0.570892		ARPP21	0	1	0.00773423	0.00427686		ARHGAP21	6.11479702239404E−06	0.999994	0.423447	0.423044		ANKRD52	0.00825465	0.991745	0.476521	0.476396		COQ10A	1.78533e-06	0.999998	1.70117	1.70534		ARMC9	0	1	0.152467	0.15062		PLBD2	4.13718059810719E−10	1	1.83762	1.83921		BNC2	7.45536965496285E−12	1	19.5332	21.3074		B4GALNT2	0
ATG16L2	0.0078516	0.992148	2.41066	2.42295		ARRDC4	6.91781e-05	0.999931	3.19751	3.21344		ARHGAP23	0	1	0.0076118	0.00693372		ANKRD6	0	1	0.134025	0.128263		COX11	0.00344224	0.996558	0.619598	0.619359		ARMCX1	3.74589248508528E−13	1	0.165171	0.158367		PLCB3	1.78585644716733E−07	1	0.575526	0.574652		BNIP2	0.00128365	0.998716	1.6505	1.65387		B4GALNT4	0.00959843
ATG4A	0.00481003	0.99519	1.70107	1.70591		ARSI	0.00373139	0.996269	0.0398008	0.0158818		ARHGAP27	4.44089209850063E−16	1	0.175935	0.17139		ANKRD65	1.90483184780987E−11	1	261.745	315.731		CPB2	3.68339343470581E−08	1	2.17373	2.1887		ARMCX3	1.11022302462516E−16	1	0.273607	0.272043		PLEKHM1	0.0097018	0.990298	1.57998	1.58149		BOD1	0.00334454	0.996655	1.55071	1.54934		BAALC	0
ATHL1	0	1	2.85971	2.87425		ARSJ	8.9777721923312E−08	1	0.333897	0.332302		ARHGAP29	5.46809538759518E−08	1	0.0734671	0.0730918		ANKS1B	0.00104739	0.998953	0.109445	0.107598		CPN1	4.86977e-05	0.999951	3.87302	3.95774		ARNT2	0	1	0.0191786	0.0182527		PLOD2	1.32161316113155E−07	1	0.310501	0.311861		BOK	0.00219141	0.997809	4.69068	4.893		BACE1	0
ATOH8	0.000126472	0.999874	0.198152	0.197861		ARX	0.000171784	0.999828	24.3568	33.2286		ARHGAP39	1.3520740083095E−11	1	1.9068	1.91114		ANKS4B	0	1	1020.46	78651.6		CPNE8	2.23734052962055E−06	0.999998	16.9361	18.8727		ARRB1	2.22044604925031E−16	1	2.6265	2.63996		PLS3	0	1	35.0444	36.2425		BPGM	0.000642404	0.999358	1.58738	1.5869		BACE2	0
ATP10A	0	1	0.0130069	0.00934948		ASB13	0	1	1.86301	1.86438		ARHGAP8	2.60902410786912E−14	1	2.74715	2.77444		ANKS6	0	1	2.32403	2.32727		CPT1B	0.000610053	0.99939	2.45778	2.46088		ARRB2	0.000458302	0.999542	1.95495	1.95582		PLSCR1	0.00197824	0.998022	0.477475	0.469598		BSPRY	0.0062143	0.993786	0.106399	0.0645209		BACH2	0.000219183
ATP10D	1.30199184766866E−11	1	0.0829201	0.0821182		ASB2	0.00449769	0.995502	0.0978824	0.0391477		ARHGEF17	0	1	0.109004	0.108371		ANKZF1	0	1	2.82217	2.82387		CPT1C	0	1	2.90309	2.90894		ARSB	0.00589515	0.994105	0.353557	0.352441		PLXND1	1.26048e-05	0.999987	2.11623	2.1266		BST2	8.71582323191955E−06	0.999991	0.0103286	0.0100789		BAIAP2L1	9.50619302164668E−08
ATP13A1	0	1	1.83778	1.83832		ASB4	1.38111744263369E−13	1	40.9823	66.2212		ARHGEF18	4.08733e-06	0.999996	0.403664	0.40347		ANLN	0	1	0.136328	0.136143		CPT2	0.000238558	0.999761	1.67822	1.6796		ARSE	0.000303584	0.999696	4.39485	4.41513		PNMA3	8.11869e-05	0.999919	4.80452	4.9976		BTBD10	2.26833962058137E−07	1	2.12497	2.13206		BARX1	5.11167e-05
ATP13A2	0	1	0.4753	0.475057		ASB5	0.000629104	0.999371	0.0936735	0.0538857		ARHGEF25	3.14218802788258E−06	0.999997	2.70707	2.71245		ANO10	0	1	0.418885	0.418238		CREB3L1	0.000644467	0.999356	1.49861	1.50066		ARSI	1.41548095466959E−09	1	0.0477048	0.0467236		POLL	8.53066398232016E−06	0.999991	0.597888	0.594029		BTG1	0.00172114	0.998279	0.357655	0.3606		BATF	1.3678933985517E−08
ATP1A1	0	1	1.88971	1.88987		ASB9	0.000506412	0.999494	20.1598	20.8027		ARHGEF28	0.00282773	0.997172	0.439182	0.438352		ANO4	0	1	11.2866	11.6702		CREB3L3	0	1	3.55581	3.56124		ARSJ	0.000168788	0.999831	0.450057	0.449536		PPAP2C	3.67702981285412E−07	1	4.41704	4.50855		BTN2A1	9.10703688017378E−07	0.999999	5.31332	5.48644		BCAN	2.10151352986188E−08
ATP2A3	0	1	0.0260724	0.0252664		ASCL1	0	1	120.671	133.043		ARHGEF35	5.67612623569858E−12	1	0.436278	0.43467		ANO9	1.37689926127393E−09	1	74.886	85.2046		CRIM1	9.44359368482139E−09	1	0.490804	0.490725		ARV1	6.51576570476209E−11	1	1.8096	1.81432		PPAPDC1A	0.0063937	0.993606	0.0130276	0.00244687		BUB1	0.00249349	0.997507	2.42875	2.45809		BCAR1	4.69571e-05
ATP2B1	2.66505706392195E−11	1	0.242845	0.242551		ASGR1	7.43849426498855E−15	1	0.363157	0.362871		ARHGEF40	0	1	0.399975	0.399736		ANPEP	0	1	2.23007	2.23133		CRIP1	0	1	2.33849	2.34506		ASAP2	1.1513201836344E−08	1	0.175025	0.174639		PPP1R1B	0.00162603	0.998374	5.78693	6.36325		BVES	1.24344978758018E−14	1	11.5116	11.9758		BCAS4	0
ATP2B2	0	1	282.336	750.835		ASGR2	8.36523e-05	0.999916	0.134253	0.133999		ARHGEF5	3.94353470789532E−06	0.999996	0.395154	0.394784		ANTXR1	0	1	0.163063	0.162611		CRIP2	3.19212e-05	0.999968	1.85122	1.8532		ASAP3	0.00220954	0.99779	1.72034	1.7218		PPP2R2D	1.97326e-05	0.99998	0.47171	0.468103		C1QL4	2.59203769559235E−12	1	6.253	6.41428		BCAT1	4.26859e-05
ATP2B4	9.45359969750648E−07	0.999999	0.360731	0.360576		ASIC1	1.11022302462516E−16	1	2.50315	2.51434		ARHGEF6	6.16173778666962E−14	1	0.0537064	0.0388042		ANTXR2	0	1	0.236641	0.235457		CROCC	0.00018627	0.999814	1.93063	1.93555		ASB1	0	1	0.511591	0.511217		PRKACB	4.28159e-05	0.999957	0.367478	0.361935		C1QTNF3	0.00686971	0.99313	0.38591	0.35711		BCDIN3D	5.27567767250048E−10
ATP6V0A2	0	1	1.8891	1.89106		ASPH	2.11497486191092E−13	1	0.325321	0.325246		ARHGEF9	0	1	6.26318	6.30475		ANXA1	0	1	0.00148435	0.00133393		CRYZ	0	1	2.57701	2.57855		ASB13	7.20534742981727E−14	1	1.57257	1.57382		PRR26	5.75330894037052E−11	1	7.1009	7.67251		C1RL	6.98180294922413E−06	0.999993	0.260255	0.260834		BCKDK	0
ATP6V0A4	0	1	0.0364457	0.0267337		ASTN2	1.88737914186277E−15	1	9.63277	9.84338		ARID3B	0	1	2.34712	2.34931		ANXA10	2.84727857469136E−06	0.999997	0.0742416	0.051906		CSGALNACT2	3.05472531714202E−08	1	1.88478	1.88812		ASB5	0.00796044	0.99204	4.53656	5.25773		PRRX1	0	1	20.3819	21.8712		C2	5.61032e-05	0.999944	0.0250808	0.0234963		BCL2	0.00398155
ATP6V1A	6.51713e-05	0.999935	1.86964	1.8704		ASXL3	0.00101729	0.998983	70.5055	135.107		ARID5B	0.000174321	0.999826	0.440336	0.439599		ANXA11	0	1	0.301806	0.30166		CSNK2B	0	1	0.668228	0.668112		ASB8	0.00197227	0.998028	1.65002	1.65187		PRSS21	0.000171101	0.999829	0.0189114	0.0173185		C2CD4A	0.0095048	0.990495	0.0803953	0.0638228		BCL2L1	7.19246884273161E−12
ATP6V1C1	0	1	1.52978	1.53021		ATF1	1.6365e-05	0.999984	0.667349	0.666388		ARIH2OS	2.22044604925031E−16	1	3.70576	3.79841		ANXA13	5.44346789865813E−11	1	125.066	328.872		CT45A4	0	1	0.633025	0.63276		ASGR1	0	1	71.1537	73.1841		PRTFDC1	0.000214083	0.999786	0.312602	0.312051		C2CD4B	8.6792e-05	0.999913	0.0524436	0.0314174		BCL3	0.00277153
ATP8A1	3.33066907387547E−16	1	5.45591	5.58058		ATHL1	0.00428199	0.995718	1.5973	1.59935		ARL11	0.000182112	0.999818	11.6002	28.993		ANXA2	0	1	0.086408	0.0863751		CTBS	1.44218e-05	0.999986	1.93633	1.94454		ASGR2	0	1	614.12	729.959		PSD	0.00162963	0.99837	0.027899	0.0184373		C5	0.00470271	0.995297	0.0614814	0.0636642		BCL6B	0
ATP8B2	1.73675450487742E−06	0.999998	1.70552	1.70597		ATL1	8.51889e-05	0.999915	9.49595	11.7741		ARL6IP5	7.65215224518556E−10	1	0.529397	0.52907		ANXA2P2	5.31284884630612E−06	0.999995	0.0477117	0.0476709		CTDSP1	1.94150185928166E−08	1	1.77197	1.77265		ASH2L	8.35109759123043E−13	1	0.395027	0.394352		PSG3	0.000325066	0.999675	5.51259	5.94457		C8A	0	1	0.0108391	6.09146e-05		BCL9L	0
ATP9B	0	1	2.08986	2.09441		ATOH8	0	1	6.22127	6.23757		ARMCX3	5.64822133508613E−09	1	0.128717	0.126045		ANXA3	0	1	0.00385245	0.00352714		CTDSP2	9.60327484200718E−10	1	2.18098	2.18179		ASPH	4.68406e-06	0.999995	2.11988	2.12011		PSME3	1.14575016141316E−13	1	1.64395	1.6452		C8G	0.000180652	0.999819	0.0198367	0.013453		BCS1L	0
ATRNL1	0	1	0.0207809	0.00869656		ATP10D	1.14321830890773E−08	1	0.385835	0.383903		ARMCX5	0	1	2.25527	2.26334		ANXA5	0	1	0.321405	0.321319		CTDSPL	0.000265142	0.999735	0.507083	0.506781		ASPHD2	0	1	0.0860036	0.0781551		PTENP1	0.000116032	0.999884	0.374399	0.360575		CA12	4.00634e-05	0.99996	0.0790786	0.0807864		BDKRB1	2.22044604925031E−16
ATXN7L3B	7.78266340262235E−14	1	0.273014	0.272546		ATP11C	0	1	25.0456	30.6987		ARRDC4	7.34566851789964E−11	1	7.43064	7.54053		ANXA6	0.00189108	0.998109	0.450353	0.450241		CTF1	8.48621173332731E−12	1	0.231427	0.222458		ASRGL1	0	1	2.14117	2.14481		PTGER2	5.38253e-05	0.999946	4.49177	4.6676		CA3	3.41216953181345E−06	0.999997	19.2122	24.1688		BDKRB2	5.39124300757976E−12
AURKC	4.88498130835069E−15	1	3.78925	3.8193		ATP13A1	0	1	1.5153	1.51551		ARSI	0	1	0.0186643	0.007317		ANXA8	0	1	0.00686912	0.00280962		CTSV	2.22044604925031E−16	1	0.488389	0.486719		ASS1	1.94289029309402E−13	1	0.457596	0.455703		PTGR1	0.000536045	0.999464	0.138423	0.140406		CAAP1	0.00896696	0.991033	0.656386	0.651159		BEGAIN	1.23963470932686E−07
AUTS2	1.82646120450158E−11	1	1.73961	1.74181		ATP1A3	0	1	1910.15	5474.47		ARVCF	0	1	0.40881	0.407735		ANXA8L2	0	1	0.00184777	0.00077798		CUL7	0.00522871	0.994771	0.589561	0.589293		ATAD3A	1.88737914186277E−15	1	1.60123	1.60182		PTK2B	0.00865853	0.991341	0.200778	0.157895		CACNA1H	0.00345575	0.996544	0.536879	0.538987		BEND5	1.42567e-05
AVEN	5.40681849292568E−08	1	0.583736	0.582881		ATP1B1	0	1	1.52121	1.52142		ARX	0.000104941	0.999895	27.7552	40.0507		ANXA9	5.07371922253697E−14	1	6.51445	6.83685		CWF19L1	0.000892216	0.999108	1.52174	1.52345		ATAD3B	2.39700919779651E−06	0.999998	2.0647	2.06674		PUS7	3.56708029780606E−09	1	2.13671	2.14172		CACNB3	0.00176562	0.998234	1.68471	1.68788		BEND7	6.57264071057817E−07
AXL	9.86988268891764E−13	1	0.133298	0.133238		ATP2A1	0.000137816	0.999862	2.38795	2.43192		ASAP3	0.00620469	0.993795	1.55885	1.56044		AOC1	0	1	570.102	43906.7		CXCR4	2.22044604925031E−16	1	0.228051	0.225743		ATF6B	0.000152549	0.999847	0.558023	0.557786		PVRL3	0.00266196	0.997338	0.0916652	0.0775383		CACNG4	2.8022029141539E−13	1	5.37142	5.48029		BEST1	0.00602931
B3GALNT2	1.13409720503554E−08	1	1.82197	1.8234		ATP2A3	0	1	17.4611	17.5876		ASB13	3.78586051397178E−14	1	2.06601	2.06789		AOC2	0	1	4.97245	5.02638		CYP26A1	0	1	0.141346	0.1342		ATG12	1.75511937194894E−06	0.999998	0.65867	0.658265		RAB36	4.43849e-05	0.999956	0.0842732	0.0394089		CACNG6	0	1	75.9845	82.8698		BEST4	4.86560514101342E−09
B3GALT5	0.000588061	0.999412	2.79123	2.82202		ATP2B3	1.20792265079217E−13	1	48.3836	134.277		ASB2	2.40618e-05	0.999976	0.0750493	0.0295268		AOC3	0	1	48.1507	49.167		CYP27B1	2.65127796827969E−06	0.999997	2.08909	2.10354		ATG16L2	1.0482059664696E−11	1	3.99378	4.02019		RAMP2	0.00902576	0.990974	3.07979	3.1538		CADM1	0	1	2.84442	2.8525		BHLHE41	0
B3GALTL	3.25471240403274E−07	1	1.69212	1.69493		ATP5B	0.00111125	0.998889	1.91203	1.9121		ASB4	5.87307980026708E−14	1	50.3655	95.5008		AOX1	0.000461564	0.999538	2.98409	2.98741		CYP2C18	1.41409106646506E−12	1	93.582	254.572		ATG5	2.0815793533302E−10	1	0.592387	0.591906		RBM23	0	1	0.393015	0.391077		CALHM2	5.07553704842678E−07	0.999999	2.73195	2.75323		BHMT	0
B3GNT3	6.57585955909923E−07	0.999999	9.75316	10.0189		ATP6V0D2	1.87405646556726E−12	1	0.0283653	0.0235927		ASCL1	0	1	153.386	174.091		AP1AR	7.47511720744498E−07	0.999999	2.34892	2.35732		CYP2J2	0.00132724	0.998673	3.608	3.67366		ATHL1	0.000132821	0.999867	2.61164	2.6244		REPIN1	0.00117941	0.998821	1.67922	1.68471		CALU	0	1	2.17764	2.18072		BICC1	0
B3GNT9	0	1	0.230474	0.226927		ATP6V1B2	0	1	2.96846	2.97223		ASGR2	1.46861488903305E−06	0.999999	0.204986	0.204628		AP1G2	2.29358310122052E−10	1	1.6802	1.68124		DAB2	1.39405760268829E−06	0.999999	1.52542	1.52592		ATOH8	9.56565017085076E−07	0.999999	0.133897	0.133579		RGS4	0.00228971	0.99771	0.0535943	0.0511955		CAMK1D	0	1	138.261	231.262		BIRC2	0.00162641
B4GALNT2	0.00334999	0.99665	0.358809	0.35596		ATP8A1	1.11022302462516E−16	1	10.2864	10.44		ASPH	0	1	0.289953	0.289882		AP1S2	0	1	0.325328	0.32409		DAO	0.0057402	0.99426	7.59361	12.3121		ATP10A	0	1	0.00610742	0.00237616		RHPN2	0.000220833	0.999779	2.20281	2.21696		CAMK2G	0.00102878	0.998971	1.5873	1.5898		BIRC3	3.59190028409451E−06
B4GALNT3	0	1	0.00538316	6.62823e-05		ATP8B3	0.00587541	0.994125	0.129375	0.126028		ASPHD1	0.000363618	0.999636	5.11022	5.13063		AP2A1	4.95769536534851E−10	1	0.508899	0.508794		DAXX	0	1	0.608622	0.608415		ATP10D	0.000467973	0.999532	0.320687	0.320085		RIMBP2	0.000332908	0.999667	0.0101245	0.00213054		CAMK2N1	4.35271e-05	0.999956	0.257061	0.258607		BIRC5	0.00864449
B4GALT1	0	1	2.34147	2.3421		ATP9B	0	1	0.422982	0.421905		ASRGL1	1.05946673878421E−07	1	3.09452	3.10153		AP3B2	0	1	404.967	31166.7		DBN1	4.30100399739786E−13	1	0.604167	0.603819		ATP11C	0	1	0.0223407	0.018573		RIMS2	0.00429494	0.995705	0.0236661	0.00416655		CAMSAP1	4.21207942413737E−06	0.999996	2.18894	2.20035		BLMH	4.10782519111308E−15
BAAT	0	1	91.2145	104.815		ATRIP	2.44867348619948E−10	1	1.99493	1.99947		ASS1	0.00678784	0.993212	5.21001	5.26854		AP4B1	1.92734717074927E−13	1	1.79126	1.79365		DCAF4L2	0	1	36.1241	38.6271		ATP13A1	0	1	1.79707	1.79759		RIMS3	6.0541e-05	0.999939	0.158915	0.126471		CAMSAP3	0	1	0.0527175	0.0519384		BLVRA	0.00185086
BACE1	0	1	1.54145	1.54192		ATXN7L3B	0	1	1.5694	1.56974		ASTN1	1.8722e-05	0.999981	6.6523	6.70435		AP4E1	6.18625868309408E−08	1	0.605058	0.604518		DCDC2	9.65894031423886E−15	1	0.247861	0.247609		ATP1A1	0	1	2.74945	2.74976		RNF125	0.00253013	0.99747	3.10659	3.15627		CAPN15	0.000122998	0.999877	0.540539	0.540768		BMP2	1.68154181912072E−07
BACE2	0.00112089	0.998879	0.61925	0.618476		AURKC	0	1	0.00604058	6.83073e-05		ASTN2	6.21008799939204E−11	1	5.77853	5.84811		AP5Z1	3.33994423562523E−07	1	0.507583	0.506972		DCHS2	2.28322e-05	0.999977	0.156	0.142688		ATP2A3	0	1	0.124053	0.123318		RNF157	0.00136773	0.998632	2.31443	2.33695		CAPZA2	0.00726112	0.992739	0.606884	0.60746		BMP2K	0.000128846
BAG3	0	1	0.325024	0.324799		AUTS2	3.41706263284891E−09	1	12.9691	13.2683		ASXL3	0	1	144.246	12692.4		APBB2	1.5518e-05	0.999984	0.136945	0.13647		DDC	1.37723e-05	0.999986	8.29821	9.07369		ATP2B1	2.46169380879735E−07	1	0.315979	0.315709		RNF43	0.00379094	0.996209	2.2808	2.3041		CARD11	0.000621568	0.999378	17.9556	22.3414		BMP6	0.000182392
BAHCC1	0.00175286	0.998247	1.79163	1.79355		AVPR1A	1.06981201675183E−10	1	55.343	4835.56		ATAD3A	0	1	2.18107	2.1825		APBB3	1.51488972699454E−07	1	4.01974	4.03353		DDR1	2.39368807175566E−06	0.999998	0.418596	0.418077		ATP2B2	6.61160015624773E−12	1	225.039	602.516		RRBP1	2.34667840715019E−12	1	0.549283	0.549348		CARD8	0.00599686	0.994003	2.05141	2.0634		BMPER	0
BAI2	0	1	0.0233721	0.0216644		AXIN2	0	1	4.74278	4.86058		ATAD3B	0	1	2.69744	2.70063		APCDD1L	0	1	0.00638096	8.32337e-05		DDX4	7.05884522034239E−06	0.999993	0.179081	0.157637		ATP2B4	3.86648e-05	0.999961	0.430247	0.430107		SAMD11	3.28705e-05	0.999967	0.409188	0.409269		CAT	4.20589679861472E−07	1	0.550285	0.549288		BMPR1B	0
BAIAP2L2	0	1	38.2667	41.3014		AXL	0	1	0.00391884	0.00277189		ATF7IP2	4.85338148792369E−06	0.999995	0.0353494	0.019512		APEX2	0	1	1.65294	1.65417		DDX60	2.31513808124362E−08	1	18.9768	57.0183		ATP5SL	0	1	0.593698	0.593414		SAMD9	0.00934698	0.990653	0.436283	0.428266		CATSPERG	0.00259462	0.997405	0.151042	0.0966783		BNC2	0.000516222
BANK1	0.00112224	0.998878	0.0615088	0.0441855		AZGP1	6.94942e-05	0.999931	0.0673905	0.0516875		ATG16L2	1.24769e-05	0.999988	1.84756	1.8511		APITD1	0.00111973	0.99888	2.81182	2.82367		DDX60L	0	1	5.84021	6.11799		ATP6V0A4	0	1	0.0102278	0.000123633		SCML1	0	1	3.0091	3.01951		CBFA2T3	0.00971877	0.990281	0.0401397	0.0182597		BNIP2	0.00401217
BARX1	1.61281649035949E−07	1	0.0908899	0.0901468		AZI2	0.00705165	0.992948	0.554892	0.554163		ATG5	0.000221562	0.999778	0.587089	0.586381		APLF	3.03766012343942E−10	1	0.0977422	0.0803696		DENND1C	0	1	0.393178	0.390068		ATP6V0D2	8.5265128291212E−14	1	25.5941	28.6487		SCN9A	1.40859e-05	0.999986	0.222804	0.219784		CBR3	3.05957818413916E−07	1	21.6916	26.4121		BOLA1	0.00213901
BASP1	0	1	0.197154	0.196867		B3GALNT1	1.80717e-05	0.999982	0.51377	0.51265		ATL1	0.000111572	0.999888	9.66318	12.0505		APOA1	6.14873922888393E−08	1	310.386	356.424		DENND2D	7.68139e-05	0.999923	1.56689	1.57073		ATP6V1B2	2.95881530387732E−08	1	0.477688	0.477268		SCNN1A	1.17325671400437E−09	1	59.7093	79.2068		CBR4	4.48682567022463E−06	0.999996	0.414635	0.41043		BRINP1	0
BBS1	7.67077e-05	0.999923	0.531786	0.530247		B3GALTL	0	1	0.162996	0.160622		ATL2	5.78955705599071E−09	1	0.657861	0.657521		APOA1BP	0.00130756	0.998692	2.92834	2.92901		DEPDC1B	0.00209652	0.997903	0.546841	0.546361		ATP6V1C1	0	1	1.59318	1.59367		SDR42E1	0.00548667	0.994513	0.176913	0.156871		CBX1	2.56625498629148E−10	1	1.79381	1.79654		BRSK1	4.03496e-05
BBS7	0.00715563	0.992844	0.653513	0.652362		B3GNT2	0.00159304	0.998407	0.579192	0.57825		ATL3	4.90513185624764E−11	1	0.613491	0.613024		APOA2	0	1	17.2587	18.6937		DHCR24	0.000794018	0.999206	1.50137	1.50142		ATP7A	5.51253290803633E−06	0.999994	0.279036	0.27475		SEC22B	1.91691101880664E−08	1	0.495708	0.49443		CBX7	8.43837144604009E−08	1	0.449908	0.443772		BSCL2	5.06285902091008E−10
BCAM	0.00929346	0.990707	1.80997	1.81062		B3GNT3	0	1	0.0134225	0.0111353		ATOH8	0	1	4.21562	4.22245		APOB	0	1	17.5318	18.5966		DHRS2	4.96902519131481E−12	1	0.377128	0.376708		ATP8B2	3.17177705022598E−06	0.999997	1.83064	1.83117		SEMA3A	0	1	0.00517746	1.92344e-05		CCBE1	0	1	11.4489	11.9962		BTBD17	0
BCAP29	0.00011388	0.999886	1.5604	1.56156		B3GNT5	0	1	0.273161	0.270857		ATP1A3	0	1	751.413	1011.27		APOBEC3B	0	1	0.00732599	0.00309434		DHRS3	0.000132387	0.999868	2.98387	2.98772		ATP9B	0	1	2.57081	2.57746		SEMA3C	5.33114e-06	0.999995	0.00553264	0.00544174		CCDC135	0	1	0.0149519	9.499e-05		BTBD7	0.000605292
BCAR3	0	1	0.091758	0.0908258		B3GNT7	4.26913e-05	0.999957	3.03301	3.03853		ATP1B1	0	1	1.6146	1.61487		APOBEC3C	0	1	0.00328177	4.26763e-05		DLG3	1.70186475023648E−07	1	0.246061	0.24308		ATRNL1	1.32548281461808E−07	1	0.107438	0.0962786		SEMA3D	0.00165277	0.998347	0.00926647	0.00252132		CCDC137	5.37034849923401E−09	1	0.392669	0.392593		BTG2	0.00604717
BCAT1	1.08943298826603E−08	1	0.0796238	0.0790938		B3GNT8	0.00243659	0.997563	0.0690784	0.0579342		ATP2A3	0	1	83.3085	86.4348		APOC1	0.000117711	0.999882	147.545	162.819		DLG5	1.50990331349021E−14	1	1.57518	1.57563		AUH	0	1	2.3969	2.4085		SEMA3F	1.62092561595273E−14	1	3.99593	4.03952		CCDC141	0.000897941	0.999102	4.64519	4.89224		BTRC	0.0021682
BCCIP	0	1	0.43229	0.432008		B4GALNT2	5.01989854551077E−06	0.999995	0.0198319	0.00022738		ATP2B2	0	1	0.464143	0.462765		APOC2	0.00096923	0.999031	28.1825	72.8357		DLGAP1	0.00100523	0.998995	6.20347	6.75054		AURKC	4.59909638816924E−07	1	2.05023	2.06169		SF3B4	0.00041447	0.999586	1.58148	1.58473		CCDC149	1.50990331349021E−14	1	3.05199	3.05855		C1GALT1	3.72001264237198E−08
BCHE	0	1	0.00740529	9.13641e-05		B4GALT1	0	1	0.516268	0.516126		ATP2B3	0	1	73.8113	6451.98		APOC3	6.76765037677107E−07	0.999999	214.585	565.446		DLL3	9.63316e-05	0.999904	0.121202	0.103178		AUTS2	0	1	0.139989	0.137394		SFXN2	2.22818e-05	0.999978	0.342626	0.331676		CCDC3	0	1	84.7099	112.529		C1QTNF1	2.48567832983326E−11
BCKDHB	3.8446179695395E−07	1	0.411674	0.4085		B4GALT4	0.00612272	0.993877	0.59985	0.599003		ATP2C1	0.00156584	0.998434	0.608244	0.607933		APOH	0	1	480.089	680.078		DLL4	0.000337143	0.999663	2.5464	2.56781		AVEN	4.70593e-05	0.999953	0.522067	0.521072		SGSM3	0.000822684	0.999177	0.634343	0.632514		CCDC36	2.258e-05	0.999977	0.0829538	0.0719438		C1S	0.00286652
BCL2	8.2621034458441E−09	1	2.70359	2.74508		BAALC	0	1	100.475	147.299		ATP5A1	1.91659299542124E−09	1	1.66709	1.66718		APOL1	0.0012202	0.99878	0.0935331	0.0768449		DMAP1	0.00834173	0.991658	1.72793	1.72993		AVPR2	0.000948546	0.999051	18.9217	28.8537		SHE	1.62679982818048E−08	1	5.77912	5.96312		CCDC47	0	1	0.469613	0.469451		C2CD4C	2.54930163645639E−07
BCL2L11	0.0024502	0.99755	1.76592	1.76836		BAAT	0	1	0.00614153	0.00496111		ATP5B	1.7874590696465E−13	1	2.65428	2.65444		APOLD1	0	1	0.165545	0.160314		DMD	0	1	0.355034	0.35187		AXIN2	3.44056100276546E−08	1	0.322059	0.316099		SLC12A2	1.79499e-05	0.999982	2.24638	2.25884		CCDC71L	2.5169644146672E−10	1	4.68727	4.77225		C4A	0.00449162
BCL3	2.11822219309266E−06	0.999998	3.5591	3.57062		BACE1	0	1	3.53027	3.53219		ATP5D	6.09915e-05	0.999939	2.11754	2.11828		APOM	0.000370292	0.99963	46.9352	59.0425		DNAJA4	0	1	112.329	144.579		AXL	0	1	0.0694238	0.0693586		SLC16A2	0	1	41.3186	50.1174		CCDC78	0.00481991	0.99518	0.175628	0.153645		CA12	0.000337276
BCL6	0.00351215	0.996488	1.94099	1.94449		BACE2	0	1	0.00384399	0.00144689		ATP6V0A2	0	1	0.402484	0.401676		APP	2.33146835171283E−15	1	0.342768	0.342731		DNAJB4	0.000242376	0.999758	4.92216	5.01164		AZGP1	1.97217e-05	0.99998	17.3281	22.8308		SLC16A9	2.36419855836889E−06	0.999998	14.1154	19.0617		CCDC80	0	1	15.2068	15.3469		CA3	4.89721e-05
BCL7A	1.20004781667404E−08	1	2.27458	2.27869		BAI2	0.000807043	0.999193	3.43759	3.48901		ATP6V0E1	0.00203407	0.997966	0.535142	0.534472		APPL1	0	1	2.08111	2.0826		DNAJC1	0.000431398	0.999569	2.63783	2.64137		B3GALNT2	5.13804631951942E−06	0.999995	1.53384	1.53478		SLC2A4	0	1	5.95202	6.1361		CCDC92	4.87387907810444E−14	1	2.16051	2.15971		CA5B	0
BDNF	0	1	0.00169222	0.00127861		BAIAP2L1	1.24113e-05	0.999988	0.292518	0.292331		ATP6V1B2	2.34041253044381E−09	1	2.36943	2.37153		AQP10	1.99840144432528E−15	1	42.5875	110.904		DNAJC12	2.17600382157457E−11	1	6.479	6.83311		B3GALT4	0.000424682	0.999575	0.301327	0.297219		SLC2A9	0.000639848	0.99936	11.066	15.9707		CCDC96	0	1	6.95835	7.26615		CAB39	2.21820607326784E−07
BEND3	1.19421720745638E−06	0.999999	1.82834	1.8319		BANP	0.00307295	0.996927	1.51545	1.51667		ATP8A1	1.8511713051339E−07	1	3.63651	3.65185		AQP3	0	1	11.5334	11.6919		DNAJC6	2.09952115748369E−06	0.999998	2.38172	2.38848		B3GALTL	6.02257048343269E−07	0.999999	1.6479	1.65057		SLC37A2	0.00340278	0.996597	4.35806	4.52479		CCK	0	1	25.035	34.2184		CAB39L	0.00213161
BEND6	0	1	0.0785082	0.0695524		BARX1	0.000108937	0.999891	0.033996	0.028409		ATP8B3	0	1	0.120655	0.117493		AQP7	8.56839393881259E−08	1	41.492	73.7267		DNAJC8	0	1	1.68902	1.68955		B3GNT3	0	1	14.661	15.0811		SLC39A8	0.000125041	0.999875	0.0428474	0.0307619		CCKAR	0	1	711.419	3145.34		CACHD1	0.000139513
BEST3	0.00204298	0.997957	0.361735	0.355151		BATF	1.25311e-05	0.999987	0.00959264	0.00362373		ATP9B	2.95663493687925E−12	1	0.521817	0.52071		AQPEP	5.66931102730095E−07	0.999999	0.0385559	0.0320896		DNER	1.02783508337811E−06	0.999999	50.9224	4971.93		B4GALNT2	0	1	0.258854	0.255519		SLC43A2	7.08472e-05	0.999929	2.01048	2.01849		CCL15	0	1	0.0177501	0.000101104		CACNA1B	0
BFSP1	2.04725125740879E−13	1	0.148731	0.145613		BBS2	2.5551782911748E−12	1	0.446483	0.445154		ATPAF1	0.00127861	0.998721	2.31321	2.31462		ARAF	0.00489048	0.99511	0.527152	0.526723		DNTTIP2	5.55111512312578E−16	1	1.63996	1.64066		B4GALNT3	0	1	0.0054498	6.55646e-05		SLC6A10P	0.00393761	0.996062	2.05979	2.07045		CCNA2	2.22044604925031E−15	1	2.124	2.12774		CACNA1C	0
BGN	0	1	0.0723481	0.0674677		BCAN	1.2373058133619E−10	1	3.45863	3.48774		ATRIP	3.50131e-05	0.999965	1.53977	1.54167		ARAP2	0	1	0.0900098	0.0870383		DOCK9	0.00939676	0.990603	0.648679	0.648294		B4GALT1	0	1	1.8429	1.8433		SNX21	3.90404e-05	0.999961	0.548642	0.542349		CCNB3	0.00147862	0.998521	2.64837	2.68975		CACNA2D1	3.00218544468933E−08
BHLHB9	0.00304358	0.996956	0.590025	0.587989		BCAR1	5.27077270717768E−11	1	0.508292	0.508037		ATXN1	1.3143993449205E−08	1	0.185615	0.184962		ARAP3	0	1	0.109372	0.107665		DOK4	3.33066907387547E−16	1	1.59515	1.59565		B4GALT6	0.000399098	0.999601	0.204539	0.198461		SPAG16	0.00675928	0.993241	0.507858	0.498615		CCND1	0	1	33.7142	34.6599		CACNA2D2	0
BHLHE41	0.000282147	0.999718	0.472512	0.470784		BCAS4	2.42761366564537E−12	1	0.0695476	0.0658392		ATXN7L2	5.57093842168399E−07	0.999999	1.75116	1.7568		AREG	9.70276e-05	0.999903	0.0211003	0.000279318		DPCD	0.00480163	0.995198	1.74287	1.74809		B9D2	0.00470316	0.995297	0.418907	0.412747		SQLE	6.66133814775094E−16	1	2.0525	2.05579		CCND3	2.67227e-05	0.999973	2.45082	2.47245		CACNB2	0.00043427
BIN1	0	1	3.41224	3.41837		BCAT2	0.00428876	0.995711	1.80476	1.80609		ATXN7L3B	0	1	7.16544	7.18234		ARF3	0.00609111	0.993909	1.59101	1.59122		DPH5	7.03491598308403E−10	1	1.54239	1.54434		BAAT	0	1	127.117	146.366		SRPX2	3.35785e-06	0.999997	4.69766	4.89315		CCNL2	0.00115829	0.998842	0.519845	0.521442		CACNG6	9.7891e-05
BMI1	1.51104720624851E−07	1	0.614492	0.614349		BCDIN3D	2.40651498728539E−10	1	3.66145	3.68781		AURKC	0	1	0.00329798	3.73456e-05		ARF4	0.000169123	0.999831	0.515108	0.515037		DPY19L3	0.00322606	0.996774	0.464539	0.462303		BAG2	0.000191399	0.999809	0.608887	0.608461		SRSF12	0.00064072	0.999359	2.49641	2.5073		CCNO	2.23776e-07	1	2.75983	2.76866		CADM2	0
BMP2	0	1	6.59256	6.6142		BCKDK	0	1	2.29259	2.29333		AVPR2	0.00490858	0.995091	3.70761	3.90346		ARFGAP3	0	1	0.355576	0.354927		DPYD	4.46111285379303E−06	0.999996	59.2102	121.469		BAG3	2.93909341309018E−12	1	0.445387	0.4452		ST6GALNAC5	0.000582824	0.999417	0.023789	0.0102645		CCR7	1.97784e-05	0.99998	27.2904	38.0524		CADM3	7.54951656745106E−15
BMP4	9.07513979464536E−06	0.999991	0.313903	0.313733		BCL3	0	1	0.168573	0.167111		AXIN2	0	1	3.73422	3.80186		ARG2	5.99176757098974E−08	1	3.53371	3.53812		DPYSL3	6.82100087523452E−09	1	0.134062	0.131726		BAG6	0.00285535	0.997145	0.656814	0.656761		ST7L	2.04007188142619E−07	1	0.460567	0.447634		CCSER2	5.02264896340421E−13	1	3.73028	3.76254		CADPS	0
BMP6	4.44089209850063E−16	1	0.0144666	0.0131954		BCL6B	0	1	4.47535	4.54596		AXL	0	1	0.00204463	0.00144385		ARHGAP10	1.21951110598761E−06	0.999999	0.298821	0.297513		DR1	0	1	1.70032	1.70101		BAI2	0	1	0.0962277	0.0946272		STAT2	0.000317123	0.999683	0.433609	0.433784		CCZ1B	0.000783942	0.999216	0.546627	0.545704		CALB1	1.77083e-05
BMP7	9.13424e-05	0.999909	0.0609399	0.0231537		BCL9L	1.95662901436577E−08	1	0.133959	0.133662		AZIN1	1.97508676080815E−13	1	0.428325	0.428182		ARHGAP11A	0	1	0.413319	0.413077		DRAM2	0	1	2.08503	2.08969		BAIAP2L2	2.83478795992664E−11	1	28.3835	30.6426		STEAP2	1.09865450070856E−11	1	0.133937	0.117269		CD177	0.00199317	0.998007	4.35878	4.62881		CALCOCO2	4.34077e-05
BMP8A	0	1	5.5868	5.63447		BCO2	0.003708	0.996292	0.112941	0.104429		B3GALNT1	0.00366518	0.996335	0.617574	0.61651		ARHGAP18	0	1	0.049356	0.0488743		DSC2	2.31813976792061E−07	1	1.71207	1.71625		BANK1	5.72854541580625E−09	1	0.159673	0.143963		STPG1	0.00237417	0.997626	0.484404	0.473933		CD200	0.00505491	0.994945	4.47703	4.74416		CALD1	0.00533306
BMPER	0	1	0.0532423	0.0515859		BCS1L	0	1	2.25744	2.26024		B3GALT1	0.00297618	0.997024	9.88224	12.1032		ARHGAP21	1.72904016659814E−08	1	0.250756	0.250485		DSEL	0	1	302.901	30062.2		BARX1	8.91385e-05	0.999911	0.162508	0.161815		STRADB	0.00141382	0.998586	0.61362	0.607073		CD248	0.000428531	0.999571	7.90435	8.9587		CALML4	1.04963e-05
BMPR1A	2.9307223314845E−11	1	0.427244	0.426594		BDKRB1	6.25364e-05	0.999937	6.35957	6.7961		B3GALT5	2.4977e-05	0.999975	0.25063	0.245332		ARHGAP23	0	1	0.00626998	0.00577637		DTX3	5.65844421096529E−07	0.999999	1.66148	1.66426		BASP1	3.67269518242175E−07	1	0.428971	0.428764		SYT1	0.000431962	0.999568	0.201582	0.196265		CD274	0	1	36.9637	39.1793		CALN1	3.43083175535774E−07
BNC2	1.03272279616817E−10	1	0.122658	0.119967		BDKRB2	0	1	15.0613	15.2189		B3GALTL	0	1	0.159302	0.156959		ARHGAP25	0	1	0.012559	0.00515436		DTX4	0.000254122	0.999746	1.80345	1.80597		BBS2	1.135869176494E−12	1	2.01385	2.01817		SYTL4	0	1	12.218	13.2684		CD55	0	1	5.0787	5.10614		CALY	7.54951656745106E−15
BNIP3L	5.12345721404017E−12	1	0.402299	0.401911		BDNF	0.00620939	0.993791	7.30984	7.85411		B3GAT3	0.00210798	0.997892	3.09758	3.09938		ARHGAP27	0.000178638	0.999821	0.324202	0.318167		DUOX1	6.5866305742901E−09	1	1.54405	1.54481		BBS4	1.11022302462516E−16	1	2.14406	2.14918		TAL1	1.75193705731491E−06	0.999998	6.04489	6.49726		CD68	0.000154315	0.999846	0.28477	0.288156		CAMK2B	0
BOC	0.00582254	0.994177	0.260511	0.254193		BEGAIN	0	1	0.013048	0.0112288		B3GNT2	3.36397576461422E−14	1	0.586854	0.585912		ARHGAP28	0	1	0.0618153	0.05501		DVL1	8.92830254173305E−12	1	1.76537	1.76622		BCAR3	8.42093061947935E−12	1	0.448808	0.448235		TCEAL8	8.20080670038692E−11	1	0.0596264	0.0479396		CDC25C	2.32299e-05	0.999977	1.51898	1.51754		CAMKV	0
BOK	0.00808939	0.991911	0.321472	0.321143		BEND5	9.72874013593916E−06	0.99999	10.0227	11.5503		B3GNT3	1.13336007245834E−11	1	0.0202817	0.016835		ARHGAP29	2.62588173427503E−10	1	0.108503	0.108038		DYNLT3	0.0016242	0.998376	0.474753	0.474094		BCAT1	4.44089209850063E−16	1	0.0196678	0.0190957		TDG	0.00301415	0.996986	0.463272	0.463674		CDC42EP2	5.97204163899079E−09	1	2.73795	2.75627		CANT1	3.60301906643379E−07
BRMS1L	0.008836	0.991164	1.64678	1.6506		BEND7	1.35447209004269E−14	1	0.0224571	0.00855256		B3GNT4	0.00624144	0.993759	2.83581	2.94706		ARHGAP31	0	1	0.00826292	0.00645398		ECE1	0	1	2.85745	2.85869		BCHE	1.62417760529721E−06	0.999998	0.382471	0.377862		TDRD10	2.88657986402541E−15	1	5.71344	6.04027		CDC42EP3	1.11022302462516E−16	1	5.62397	5.69714		CAP2	2.43093911667103E−09
BSN	0.000118167	0.999882	3.0211	3.05318		BFSP1	0.00204279	0.997957	0.216279	0.185541		B3GNT5	0.000412488	0.999588	0.330331	0.32775		ARHGAP33	1.01854008560665E−08	1	2.08825	2.0998		ECHDC2	6.47056e-05	0.999935	1.68259	1.68399		BCKDHB	7.09827840505994E−07	0.999999	0.391876	0.388552		TENM4	1.13399771461964E−07	1	7.13957	7.42855		CDC6	0.00735477	0.992645	1.56373	1.568		CAPN5	2.99760216648792E−15
BST2	2.96083157991234E−11	1	102.962	107.982		BHLHE41	0	1	0.0164513	0.0116278		B3GNT7	1.30605244719195E−06	0.999999	3.65498	3.66371		ARHGAP39	0	1	2.75879	2.76942		EDA	1.2414402839056E−10	1	0.0219649	0.0180004		BCL10	9.93278281846699E−09	1	1.83917	1.84265		TEX11	9.35843e-05	0.999906	2.88127	2.91155		CDCA2	4.4157999201655E−07	1	2.44111	2.45564		CAPN9	1.45087806879829E−07
BTBD10	1.66533453693773E−15	1	0.535948	0.535412		BHMT	0	1	106.038	131.015		B3GNT8	3.34014220282342E−07	1	0.0521726	0.0435964		ARHGAP4	0	1	6.19498	6.20595		EDNRB	0	1	15.7517	18.8		BCL2A1	0.00713704	0.992863	14.4903	37.2198		TFPI	3.85758092136257E−12	1	0.00791308	0.00356932		CDCA3	1.70194622128861E−06	0.999998	1.50085	1.50013		CAPRIN2	2.23887289818592E−08
BTBD6	2.15519e-05	0.999978	0.44077	0.439457		BICC1	0	1	0.000773861	8.70527477272197E−06		B3GNT9	0	1	5.16876	5.26697		ARHGAP42	0.000198248	0.999802	0.196855	0.194853		EEF1A2	1.99661457367384E−08	1	3.98038	3.98469		BCL2L12	3.25755e-05	0.999967	0.463423	0.462855		TFRC	1.01883723679919E−10	1	2.06675	2.07281		CDCP1	6.73282e-05	0.999933	7.01249	7.34161		CARD16	0.000404063
BTG1	0.00104787	0.998952	1.96713	1.96887		BIRC2	0	1	0.423235	0.422814		B4GALNT2	2.99094082834017E−13	1	0.014416	0.000165064		ARHGAP8	0	1	49.9611	65.7815		EFNB1	0.0053275	0.994672	0.492038	0.490113		BCL2L2	0	1	1.91047	1.91204		TGFA	1.74082970261225E−13	1	6.80858	7.19622		CDH1	0.004423	0.995577	0.127057	0.128438		CARD9	0.00119532
BTN2A1	0	1	0.0286431	0.0268611		BIRC3	0	1	0.121448	0.117784		B4GALNT4	9.05852e-05	0.999909	11.3602	13.6861		ARHGDIA	0	1	0.617837	0.617774		EGFLAM	1.81244e-06	0.999998	80.4433	109.519		BCL3	0	1	2.93745	2.94629		THBS4	1.33226762955019E−15	1	183.815	606.017		CDH11	7.84699049471982E−06	0.999992	44.1812	54.5703		CARTPT	0
BTRC	3.53413406206649E−07	1	0.584857	0.584556		BIRC5	0.000430427	0.99957	0.658413	0.658195		B4GALT1	0	1	0.407622	0.407484		ARHGDIB	0	1	0.0545438	0.0504047		EHD2	0.00328417	0.996716	0.325693	0.325355		BCL6	0.00279879	0.997201	3.1898	3.19804		TIGD2	1.14855543098535E−06	0.999999	0.193597	0.17889		CDH13	1.10846887224625E−11	1	146.194	200.021		CASP10	0
BVES	1.96509475358653E−14	1	0.231046	0.229443		BIRC7	1.3251177932716E−11	1	0.0161976	0.000185033		BAALC	0	1	98.296	143.009		ARHGEF10L	0	1	3.081	3.08646		EHD4	0.000516163	0.999484	0.612793	0.612607		BCL7A	3.71362168793965E−07	1	1.7755	1.77804		TIMP3	0.00195672	0.998043	3.48398	3.57249		CDH16	0	1	0.0183606	0.000100063		CASP4	9.69927987781727E−06
C1QL1	0	1	3.74391	3.75208		BLMH	0	1	2.58636	2.58775		BAAT	0	1	0.00860676	0.00695164		ARHGEF17	0	1	0.0750707	0.0746756		EHMT2	4.11336853467503E−10	1	0.585637	0.585395		BCR	0	1	0.622231	0.622056		TMEM136	8.39174840727708E−10	1	0.461286	0.454421		CDH17	0.00645224	0.993548	0.0232699	0.0202158		CASP9	1.87336e-05
C1QL4	6.66133814775094E−16	1	0.145746	0.142815		BLNK	0	1	0.105147	0.0985932		BACE1	0	1	3.02996	3.03129		ARHGEF18	1.69898e-05	0.999983	0.532691	0.532516		EIF5A2	7.2597483580239E−13	1	0.551666	0.550367		BDH1	2.5037e-06	0.999997	54.8084	72.9424		TMEM144	6.88291246220274E−09	1	0.0631383	0.0217193		CDH18	9.44133660141233E−13	1	64.1981	281.92		CATSPER2	0
C1QTNF6	2.57443644180455E−09	1	11.8889	11.9773		BLOC1S5	0.00184465	0.998155	0.632999	0.631714		BACE2	0	1	0.00607244	0.0022857		ARHGEF25	7.79129172290283E−09	1	3.20652	3.21371		ELL2	0	1	2.66547	2.66806		BDNF	0	1	0.00590091	0.00548366		TMEM234	0.00772301	0.992277	0.517689	0.502824		CDH23	6.54514e-05	0.999935	6.26651	6.85887		CAV1	0
C1RL	0	1	3.94658	3.96094		BMI1	1.76608394575339E−10	1	0.652758	0.652602		BACH2	0.000318576	0.999681	0.0486949	0.0188326		ARHGEF26	5.36431e-05	0.999946	2.85406	2.86206		ELOVL5	0	1	0.505337	0.505158		BEGAIN	0	1	2.4452	2.45094		TMEM65	0.00388931	0.996111	1.783	1.78968		CDH8	0	1	18.9631	24.2841		CAV2	3.97859523104671E−12
C1S	6.93483159042163E−06	0.999993	8.37082	8.49216		BMP2	0	1	0.0105831	0.0094049		BAG6	0.000407482	0.999593	0.617006	0.61694		ARHGEF37	3.51429996214847E−12	1	0.0555373	0.0481524		EMC1	0	1	1.62433	1.62483		BEND5	0.00200099	0.997999	0.210142	0.188116		TMEM86A	3.67992269989514E−08	1	2.72221	2.7352		CDK11A	0.000138364	0.999862	0.497659	0.497473		CBFA2T2	0.000768497
C2	0	1	34.0659	36.1926		BMP2K	0.00375374	0.996246	0.389773	0.388049		BAI2	0	1	14.1551	15.3855		ARHGEF4	0.000195775	0.999804	0.0543791	0.0373516		EME1	0.00049324	0.999507	0.615313	0.61434		BEND6	0	1	0.0159171	0.0062303		TMEM97	1.82664994241577E−11	1	1.84959	1.85209		CDK18	1.81677183652695E−06	0.999998	0.112964	0.111129		CBFA2T3	5.68067815009954E−12
C2CD4A	2.1094237467878E−14	1	26.907	31.0538		BMPR1A	0.000451276	0.999549	0.435611	0.434431		BAIAP2L1	1.23305948118713E−07	1	0.315549	0.315353		ARHGEF40	4.3563e-05	0.999956	0.490256	0.490039		EMP3	9.805e-05	0.999902	0.331419	0.330675		BEND7	2.63738142658454E−07	1	0.163784	0.162088		TOX	3.28503e-05	0.999967	0.0468924	0.0450232		CDK2AP2	0.000314241	0.999686	2.24055	2.25952		CBLN1	0
C2CD4B	0	1	28.5906	37.6245		BMPR1B	0	1	20.0396	25.0587		BAMBI	0	1	0.291156	0.29063		ARHGEF9	0	1	6.0554	6.08904		ENO2	5.68249225452178E−10	1	2.31808	2.32007		BEST3	8.93140807423087E−07	0.999999	0.248903	0.241052		TPPP3	0.0045082	0.995492	0.0284288	0.0251937		CDK3	0.000327654	0.999672	0.258675	0.253979		CBS	0
C3	0	1	84.47	84.6549		BNIP3L	2.16415727560815E−08	1	3.99313	4.0005		BANP	2.72630016340258E−08	1	1.93638	1.93924		ARID3B	7.57661550165878E−08	1	1.69797	1.69868		ENPP2	2.84497e-05	0.999972	0.385876	0.385353		BFSP1	1.11022302462516E−15	1	0.110595	0.107296		TRAM1L1	5.69288394203227E−10	1	0.0833031	0.0326772		CDKN2A	0	1	2.66335	2.66761		CBX2	3.62094273009816E−07
C4A	0	1	5.86228	5.87801		BOK	0	1	0.254884	0.253189		BARX1	0.00356571	0.996434	0.0611858	0.0513206		ARID5B	9.64783808399261E−14	1	0.0795675	0.0793767		ENPP7	0.000870127	0.99913	11.3314	33.1941		BGN	0	1	0.060967	0.0559633		TRIM24	0.00257069	0.997429	3.0879	3.14929		CDKN2B	0.00083994	0.99916	7.11809	7.60212		CC2D1A	0
C4BPA	0	1	438.856	587.135		BOLA1	0.000100856	0.999899	3.09773	3.10765		BASP1	0.000323545	0.999676	2.59859	2.60196		ARIH2	8.68869883485779E−06	0.999991	2.07604	2.07652		ENTPD2	3.29988739522502E−06	0.999997	5.83592	6.14537		BHMT2	6.12365473329213E−07	0.999999	1.57461	1.57556		TRIM59	0.000732637	0.999267	0.616611	0.604721		CEACAM1	9.69256375160654E−09	1	0.0258395	0.0243376		CCBE1	0.000918744
C5	0	1	29.0119	29.5736		BRINP1	0	1	88.1692	121.28		BATF	3.59418106388176E−09	1	0.0043029	0.00161784		ARIH2OS	1.56493e-05	0.999984	4.0072	4.10425		EPDR1	1.10484843496295E−10	1	0.662101	0.661765		BICD2	1.96827e-05	0.99998	0.525071	0.52478		TRIQK	0.00106844	0.998932	0.371494	0.358361		CEBPA	2.45230385165218E−06	0.999998	0.0262327	0.0268474		CCDC101	7.77696e-05
C8A	0	1	121.559	9844.57		BRINP2	1.07013449768267E−07	1	0.0381921	0.0152245		BCAM	3.6956196070026E−07	1	0.404608	0.404302		ARL4A	4.31398e-05	0.999957	0.170971	0.169996		EPHX2	0.00441156	0.995588	2.82021	2.88171		BIN1	0.000172308	0.999828	2.64855	2.65279		TSPAN13	2.11913e-05	0.999979	0.284803	0.284343		CELSR1	4.42152037205545E−08	1	4.77397	4.86467		CCDC102A	8.84397723910357E−06
C8G	5.94656122121506E−08	1	90.7268	114.377		BRMS1L	0.00395684	0.996043	1.82607	1.83056		BCAN	1.29833230155807E−06	0.999999	4.4924	4.5466		ARL4C	0	1	0.0232139	0.0226693		EPHX4	0	1	3.24128	3.26759		BIRC3	6.19669006174384E−06	0.999994	1.80258	1.80791		TSPAN6	6.33648641157336E−06	0.999994	2.89717	2.92703		CEMIP	2.1094237467878E−15	1	19.2236	20.4183		CCDC103	0
CA12	0	1	7.23622	7.28692		BRSK1	1.29113e-05	0.999987	2.14299	2.14827		BCAR1	1.29319184249965E−07	1	0.476557	0.476301		ARL5B	0	1	0.344606	0.344107		EPN1	0.00163444	0.998366	0.606213	0.606118		BLNK	0	1	68.8525	122.231		TUSC1	0.00581032	0.99419	0.163727	0.128017		CENPO	0.00715112	0.992849	1.95949	1.97219		CCDC106	6.44978515040862E−11
CA14	1.19217513638858E−09	1	8.19187	9.49765		BSCL2	9.19231357698891E−12	1	3.30176	3.30453		BCAS4	3.22784726669578E−06	0.999997	0.0585738	0.0553989		ARL6IP5	0.000104673	0.999895	0.389508	0.389236		EPS8	0.000231075	0.999769	1.57383	1.57444		BMP1	0.000181592	0.999818	0.233965	0.233661		UNKL	0.00118647	0.998814	1.55991	1.55636		CEP120	1.75158265780517E−07	1	2.30909	2.31801		CCDC108	0
CA3	0.000606002	0.999394	0.0381841	0.0372769		BST2	0	1	0.0495091	0.0492222		BCAT1	0	1	0.0336628	0.025502		ARL8B	0	1	0.580147	0.579897		EPS8L1	0.00455221	0.995448	0.464554	0.460317		BMP2	1.50261989573242E−06	0.999998	3.72023	3.7309		VPS52	3.39787886716181E−09	1	1.53411	1.53393		CEP55	1.55431223447522E−15	1	3.53704	3.5599		CCDC116	5.14495643866297E−08
CA9	4.98373919433082E−06	0.999995	3.00193	3.0113		BTBD10	3.95985e-05	0.99996	0.503582	0.502486		BCDIN3D	4.74176142795102E−10	1	3.38629	3.40825		ARMC10	0.00972998	0.99027	2.18187	2.18538		EPS8L3	0.00263195	0.997368	2.78669	2.79047		BMP4	7.7715611723761E−16	1	0.156939	0.156727		VWA5A	0.000163188	0.999837	0.184681	0.175437		CEP72	0.0076857	0.992314	0.493321	0.49013		CCDC121	0.000481257
CABLES2	1.7938560303854E−08	1	0.251954	0.248975		BTBD17	0	1	100.505	8853.32		BCHE	0	1	129.94	11424.9		ARMC4	9.85782344642416E−10	1	0.0354131	0.0207284		ERBB2	0	1	0.3371	0.336822		BMP6	3.02285863007512E−10	1	0.0556244	0.0543899		WDR34	0.000386271	0.999614	0.608029	0.607543		CEP89	0	1	2.966	2.96633		CCDC130	3.51596174397173E−09
CACNA1D	1.2708038055198E−07	1	88.2182	158.601		BTBD3	2.73957634355781E−10	1	1.59605	1.59663		BCKDK	0	1	2.4553	2.45621		ARMC7	4.35415e-06	0.999996	1.77995	1.7847		ERCC2	6.4443740344089E−08	1	0.527997	0.527425		BMP7	0.000572059	0.999428	0.111394	0.0751536		WDR91	7.24862170287111E−10	1	3.47348	3.50829		CEP95	0.00123679	0.998763	0.550269	0.548256		CCDC132	1.37959643708996E−11
CACNA1H	3.86013443431921E−12	1	1.6462	1.64656		BTN3A1	1.23090784232005E−08	1	0.0180857	0.000206994		BCL10	1.7492451931389E−11	1	1.75418	1.75816		ARMC9	0	1	0.0763898	0.0744287		EREG	0	1	11.012	11.2541		BMP8A	0	1	3.96337	3.99457		XAGE5	0.000615284	0.999385	4.8401	5.22705		CEPT1	4.31959144453486E−07	1	0.549475	0.546861		CCDC135	0
CACNA2D1	1.04249942012302E−13	1	0.0150366	0.000186936		BTN3A2	0	1	0.0463556	0.0387722		BCL2	0	1	0.016638	0.00651447		ARMCX1	8.57314219615546E−13	1	0.304639	0.299118		ERICH5	1.60373936353153E−11	1	0.518796	0.518348		BMPER	0	1	0.0395097	0.037807		XPNPEP1	4.15349150739708E−07	1	0.571085	0.570411		CERKL	0.00457776	0.995422	0.0341257	0.0304826		CCDC136	0
CACNB3	0	1	0.420213	0.419068		BTRC	2.44249065417534E−15	1	0.43976	0.439186		BCL2L1	2.23411e-06	0.999998	0.129279	0.129029		ARMCX3	0	1	0.100692	0.0988055		ERLIN2	0	1	0.555373	0.554917		BNC2	0	1	0.0258261	0.0227981		ZBED6CL	0.000138102	0.999862	2.56416	2.58672		CES4A	0.0019916	0.998008	0.0271764	0.00745902		CCDC183	0.000308436
CACNG4	1.12499805582367E−07	1	0.338293	0.335769		C1GALT1	0	1	0.395738	0.394209		BCL3	2.55473531218797E−10	1	0.139674	0.138416		ARMCX6	7.25679158097847E−07	0.999999	0.275918	0.271228		ERO1LB	1.76471e-05	0.999982	0.571586	0.56951		BNIP3L	2.22044604925031E−16	1	0.30395	0.303493		ZCCHC17	0.0013368	0.998663	0.510631	0.510151		CETN2	0.000584757	0.999415	2.1489	2.16316		CCDC3	0.00271774
CACNG6	0	1	0.0192814	0.0180907		C1QTNF1	0	1	0.0105137	0.00792771		BCL6B	0	1	6.13584	6.28075		ARNT2	2.92987856198579E−13	1	0.148369	0.147586		ERP27	6.18354726944492E−06	0.999994	7.3424	7.98152		BOC	2.33569941165968E−10	1	0.175606	0.16847		ZFP57	2.52117242327543E−06	0.999997	8.85627	10.1033		CGB7	0	1	13.4716	15.3913		CCDC40	0
CACNG7	2.98749913696383E−12	1	0.0157356	0.000195764		C1QTNF6	0	1	0.201491	0.198745		BCL9L	0	1	0.130335	0.130043		ARPC2	6.7612e-05	0.999932	0.585982	0.585904		ESD	3.22597072099917E−06	0.999997	1.59967	1.60135		BOK	0.000532105	0.999468	0.245288	0.244917		ZNF277	0.00084423	0.999156	1.83283	1.83234		CGB8	0	1	12.9192	13.6016		CCDC50	9.35091e-05
CADM1	4.21884749357559E−15	1	0.322546	0.322108		C1QTNF9B	0.000108675	0.999891	7.098	7.46535		BCO2	0.00593079	0.994069	0.156599	0.14529		ARPP21	0	1	0.010615	0.00621978		ESYT1	1.79958132529023E−06	0.999998	1.693	1.69322		BPGM	0.00112189	0.998878	0.530183	0.529076		ZNF321P	3.616e-05	0.999964	2.2825	2.27537		CGN	0	1	0.0249876	0.0248074		CCDC53	0.00144885
CALB1	0.00051853	0.999481	44.2332	3530.98		C1RL	0	1	0.451073	0.450501		BCS1L	5.14699394216223E−13	1	2.39039	2.39369		ARRB2	1.0031e-05	0.99999	1.85025	1.851		ETV1	0	1	7.37004	7.52462		BPNT1	6.88338275267597E−15	1	1.77149	1.77239		ZNF468	0.00468341	0.995317	2.00401	2.0149		CGREF1	0.00114331	0.998857	0.169964	0.162803		CCDC64	2.22044604925031E−16
CALCOCO2	0	1	1.87865	1.87937		C2	0	1	0.123152	0.122382		BDKRB1	0.00358937	0.996411	5.92781	6.30195		ARRDC2	0	1	2.32641	2.33007		EVI5	0.0092521	0.990748	2.20157	2.20629		BRINP2	1.84862e-05	0.999982	47.853	3916.55		ZNF662	0	1	0.0184804	7.83415e-05		CHCHD10	0.000413392	0.999587	0.149043	0.150322		CCDC68	6.21102221876058E−08
CALCR	1.34014270347649E−07	1	0.0327279	0.0122074		C2CD4C	1.90958360235527E−14	1	7.0754	7.84062		BDKRB2	2.19824158875781E−14	1	7.61795	7.65545		ARRDC4	1.18927090397847E−12	1	7.9125	8.02215		EVPL	0	1	69.2592	86.6967		BSDC1	0	1	1.72779	1.72854		ZSCAN18	0.000198325	0.999802	6.211	6.53766		CHCHD4	0.000480458	0.99952	0.480848	0.479503		CCDC69	0.00741584
CALHM2	0	1	0.260447	0.258265		C3	0	1	0.00220527	0.00217965		BDNF	1.67025e-05	0.999983	24.997	34.0175		ARSE	4.74463e-06	0.999995	5.30283	5.32789		EXOC3L4	0	1	2.64397	2.65515		BSN	1.01635e-05	0.99999	4.05771	4.10691		ZUFSP	1.81181e-05	0.999982	1.68533	1.67976		CHDH	0	1	0.125412	0.12257		CCDC71	0.00462178
CALM1	0	1	0.582344	0.582264		C4A	0.00052918	0.999471	0.0836081	0.0829255		BEGAIN	0	1	0.0430867	0.0372116		ARSI	0	1	0.00173172	0.000729069		EXOSC10	0	1	1.71242	1.71313		BSPRY	4.74966689445466E−06	0.999995	17.5602	23.0521								CHIC2	0.000276761	0.999723	2.10181	2.11458		CCDC74B	0.0053036
CALU	0	1	0.515597	0.515535		C4BPA	2.291301404167E−08	1	0.0291343	0.0281622		BEND3	1.42198072650146E−07	1	0.390885	0.389226		ARSJ	1.01363362148277E−13	1	0.147116	0.146328		EXTL2	4.12875123645406E−07	1	1.8174	1.82119		BST2	0	1	178.268	187.101								CHKA	2.4757973449141E−14	1	0.43415	0.433912		CCDC8	5.70755664952571E−11
CAMK1D	0	1	0.012192	0.00876166		C5	0.000971085	0.999029	0.105816	0.104602		BEND7	0	1	0.00644645	0.00242705		ARV1	0.00108536	0.998915	2.11843	2.12479		EXTL3	1.69771683156128E−06	0.999998	0.559124	0.55881		BTBD10	9.07607322631065E−12	1	0.601943	0.601477								CHMP7	1.94181e-05	0.999981	1.68171	1.68432		CCDC80	1.93567722517329E−07
CAMK2D	8.95310714454922E−10	1	0.151909	0.14957		CA11	0.00748473	0.992515	18.9037	19.9641		BEST1	0.00261404	0.997386	0.170289	0.133896		ARX	0.000901499	0.999099	14.1585	16.307		F11	0.000311996	0.999688	3.06256	3.13036		BTG1	0	1	2.77845	2.7817								CHN2	1.65624319814484E−08	1	0.097432	0.0807902		CCDC82	3.33066907387547E−16
CAMK2G	0	1	0.510178	0.509658		CA3	1.01818553588373E−12	1	0.0192458	0.00731467		BFSP1	1.88019494151703E−06	0.999998	0.162145	0.137699		ASAH2	0.000331509	0.999668	0.185472	0.155272		F11R	1.20018716520676E−06	0.999999	1.97709	1.97752		BTN2A1	1.20439214157386E−11	1	0.149301	0.14772								CHRD	0	1	0.0205462	0.0179007		CCDC84	0.00282424
CAMK2N1	0.00874541	0.991255	2.78891	2.79628		CA5B	0	1	5.09942	5.13117		BHLHE41	0	1	0.0269559	0.0190994		ASAP2	2.09160799791164E−10	1	0.127509	0.127112		F2R	0.000148849	0.999851	0.473052	0.471922		BTN3A1	0.00234106	0.997659	9.18122	10.5739								CHST10	0	1	161.644	350.395		CCDC88B	0.000462831
CAMKK1	5.18822e-05	0.999948	0.355402	0.35266		CAB39	0	1	0.414798	0.414421		BHMT	0	1	341.482	900.148		ASB13	0	1	2.86548	2.86947		FAM101B	1.11022302462516E−16	1	0.111226	0.109033		BTN3A2	0	1	17.7664	20.1328								CHST12	2.06354e-05	0.999979	1.782	1.78461		CCKAR	0.00019675
CAMLG	3.21745e-05	0.999968	0.592847	0.592309		CACNA1B	0	1	18.4251	19.1496		BICC1	0	1	0.000831885	9.3971e-06		ASB4	7.06106507930571E−07	0.999999	6.55513	6.87411		FAM102A	0.00209177	0.997908	1.80711	1.80854		BUB1	0.000645936	0.999354	0.43932	0.439076								CHST13	0	1	0.0320746	0.0270634		CCL2	0.00379555
CAMSAP1	7.2452e-05	0.999928	0.514271	0.514005		CACNA1C	1.46549439250521E−14	1	63.4184	5553.97		BIRC3	4.23135e-05	0.999958	0.241199	0.234864		ASB8	1.58761892521397E−14	1	1.83466	1.83698		FAM107B	1.36295e-05	0.999986	0.598252	0.59795		BVES	0	1	0.00736766	0.00527096								CHST14	6.91629727311849E−06	0.999993	1.78367	1.78743		CCND1	1.97047e-05
CAMSAP3	0	1	12.2479	12.3815		CACNA1D	5.64042051898195E−06	0.999994	0.239776	0.225093		BLMH	0	1	1.75856	1.75901		ASB9	8.27490987398427E−07	0.999999	78.4729	88.1388		FAM131C	5.00624517951742E−07	0.999999	2.95658	3.02374		BYSL	6.60780319350351E−11	1	0.474331	0.473905								CHST15	0	1	2.44437	2.44751		CCNJL	0
CAND2	1.11022302462516E−15	1	0.367611	0.366233		CACNA2D1	2.20862357869223E−06	0.999998	435.042	709.032		BLOC1S3	4.00847e-05	0.99996	0.611571	0.609974		ASCC1	0	1	0.543163	0.54241		FAM150A	0.00405629	0.995944	0.280082	0.267424		C1QL4	1.50258694375793E−11	1	0.21838	0.215663								CHSY1	0	1	6.126	6.19763		CCNT2	0.00560816
CAP2	7.76447062644792E−06	0.999992	0.4348	0.434521		CACNA2D2	0	1	30.3828	31.4507		BLOC1S6	0.00529061	0.994709	0.660748	0.660345		ASCL1	0	1	275.311	338.548		FAM153A	3.33654e-06	0.999997	0.0409613	0.0223894		C1QTNF1	0.000283967	0.999716	2.13362	2.13921								CHSY3	1.76858527822787E−13	1	41.5535	95.4106		CCP110	6.44733155752419E−11
CAPN15	0	1	2.02147	2.02307		CACNB2	0.000140623	0.999859	5.6036	5.73818		BLVRA	0.00193673	0.998063	0.317527	0.316446		ASF1A	0.00011395	0.999886	0.5359	0.534812		FAM155B	2.70106159661054E−11	1	0.0936735	0.082851		C1QTNF6	4.34319247233361E−13	1	2.70664	2.72068								CIART	1.23192056555865E−09	1	2.23314	2.2317		CCPG1	0.00238307
CAPN2	3.6509e-05	0.999963	0.423659	0.423545		CACNG4	7.21315e-05	0.999928	3.99535	4.30555		BMF	0.000268479	0.999732	0.576451	0.576295		ASGR1	7.35903116222403E−10	1	25.2933	25.9788		FAM171A1	0	1	0.271123	0.270365		C1RL	0	1	5.36246	5.384								CIDEC	8.69448e-05	0.999913	0.0148105	0.00365466		CCT3	0.000316234
CAPZA2	1.33226762955019E−15	1	2.03066	2.03214		CADM2	0	1	60.4192	171.352		BMP2	0	1	0.00601032	0.00533552		ASGR2	2.4697e-05	0.999975	81.1514	95.9247		FAM171A2	1.16737375321918E−09	1	0.299482	0.293556		C2	0	1	78.9449	84.0197								CITED2	5.88545e-05	0.999941	2.69182	2.72231		CD164	1.31434051409141E−06
CARD10	0.000578583	0.999421	1.55859	1.55913		CADM3	0	1	290.783	831.797		BMP8A	8.57821176203366E−07	0.999999	0.465929	0.464786		ASH2L	9.73954250582665E−12	1	0.59312	0.592677		FAM178B	2.19652085409194E−09	1	0.431773	0.429501		C3	0	1	98.8373	99.0567								CITED4	0.00597382	0.994026	0.138184	0.137428		CD274	0.00733214
CARD8	6.83424292713397E−08	1	0.53279	0.530703		CADPS	0	1	255.499	284.018		BMPR1B	0	1	18.2921	22.3831		ASIC1	0	1	3.03686	3.05302		FAM19A4	0.00108371	0.998916	0.0637833	0.0221948		C4BPA	0	1	288.742	387.312								CKAP2	0.000714716	0.999285	1.99618	2.00659		CD33	0.000176397
CASK	7.28314075715275E−11	1	1.96061	1.96285		CALB1	1.96509475358653E−14	1	99.5809	192.591		BNC2	0.0017147	0.998285	0.0461348	0.0178131		ASNS	0	1	0.541157	0.541029		FAM213A	0.00132966	0.99867	1.52783	1.52876		C4BPB	0.00765617	0.992344	5.3271	5.37601								CKMT1A	0.000286239	0.999714	0.0164366	0.0179085		CD44	5.21174103873534E−10
CASKIN1	0.00494658	0.995053	2.76418	2.77016		CALCOCO2	0	1	1.76559	1.76603		BNIP2	0.00011013	0.99989	0.569165	0.568412		ASPHD2	0.00209478	0.997905	0.254968	0.248736		FAM213B	0	1	1.65514	1.65611		C5	2.22621e-05	0.999978	16.7568	17.077								CKMT1B	0.000125284	0.999875	0.00921387	0.00841142		CD59	3.32592556828715E−08
CAT	0	1	1.88494	1.88675		CALHM2	9.17442e-05	0.999908	1.78942	1.79821		BNIP3	0.00132035	0.99868	4.12445	4.12684		ASRGL1	1.09166492845425E−07	1	3.3016	3.30876		FAM21C	0.00136838	0.998632	1.77665	1.77766		C8A	0	1	236.948	19719.5								CLCN2	2.75695827944844E−07	1	0.495637	0.490445		CD6	5.53833545102744E−06
CBLN2	8.29203e-05	0.999917	0.0351104	0.0334651		CALML4	0.00378241	0.996218	1.61119	1.61482		BNIP3L	2.88018452421213E−06	0.999997	3.022	3.02578		ASTN1	0.00111056	0.998889	4.22599	4.24239		FAM3B	1.27140520334024E−11	1	0.0263917	0.0226855		C8G	0.000151055	0.999849	81.2386	102.686								CLCN4	4.90812646081196E−08	1	8.82175	9.1897		CD70	1.21256731000496E−06
CBR3	1.94520957119693E−08	1	0.0615598	0.0552317		CALN1	0.000705469	0.999295	0.16623	0.1634		BOK	7.50510764646606E−14	1	0.195258	0.193849		ASTN2	1.24740927587297E−08	1	4.70935	4.74761		FAM3C	0	1	0.472745	0.471191		CA12	0.00475444	0.995246	9.17968	9.24703								CLCNKA	0.00349605	0.996504	0.129391	0.0608991		CD83	0.000436515
CBR4	1.91847311370452E−08	1	2.10011	2.10836		CALY	0	1	88.1482	111.822		BRINP1	0	1	197.992	521.219		ASXL3	0	1	164.861	12642.7		FAM45A	5.45597278467369E−09	1	1.85768	1.86304		CA9	0.00692961	0.99307	9.62193	9.66275								CLDN10	2.52797782707148E−13	1	18.5406	25.7602		CD9	0
CBX7	0	1	2.83003	2.84507		CAMK2B	0	1	19.0791	20.5111		BRSK1	0	1	1.95794	1.96199		ATAD1	0	1	0.61005	0.609754		FAM45B	4.64890465012857E−08	1	1.90015	1.9039		CAAP1	0.00222604	0.997774	1.67348	1.67715								CLDN12	0.0057365	0.994264	0.599331	0.600855		CD97	0
CCBE1	4.44089209850063E−16	1	0.24146	0.237422		CAMKK1	0	1	6.98536	7.17032		BSCL2	1.22124532708767E−15	1	3.83666	3.84064		ATAD3A	0	1	1.9842	1.98514		FAM46A	0.000907469	0.999093	1.88308	1.88628		CABLES2	1.59195192050987E−06	0.999998	0.324086	0.321359								CLDN15	0.00553107	0.994469	0.3122	0.315317		CDA	2.18410602303987E−06
CCDC120	4.40466e-05	0.999956	2.37141	2.37864		CAMKV	0	1	145.645	191.463		BST2	0.000428423	0.999572	0.086296	0.0858131		ATAD3B	0	1	3.07558	3.07945		FAM57A	7.6780870550408E−09	1	0.54691	0.546298		CACNA1D	1.86517468137026E−14	1	26.9711	48.2058								CLDN7	6.77323613906822E−06	0.999993	0.0401739	0.0406959		CDC14B	2.38509e-05
CCDC127	5.66633e-05	0.999943	0.630436	0.629867		CANT1	0	1	0.625882	0.625628		BTBD10	0.00821363	0.991786	0.567746	0.566664		ATF6B	0.0047611	0.995239	0.633928	0.633737		FAM69A	0	1	6.62728	6.82354		CACNA1H	0	1	2.18665	2.18733								CLDND1	8.36034536155772E−07	0.999999	2.13009	2.13954		CDC23	1.99114058574423E−11
CCDC137	1.83849e-06	0.999998	2.59288	2.59622		CAP2	0	1	0.0835887	0.0826956		BTBD11	9.98087108738943E−07	0.999999	49.7917	4323.88		ATF7IP	0.00211015	0.99789	0.474763	0.474137		FAM83D	1.7608137170555E−13	1	0.665071	0.664785		CACNA2D1	3.00520749396682E−08	1	0.0418232	0.0271826								CLGN	0.00511654	0.994883	0.127017	0.11571		CDC25A	4.20836369996458E−06
CCDC141	1.6438e-05	0.999984	0.244302	0.235145		CAPN5	0	1	5.21683	5.23843		BTBD17	0	1	62.8209	164.257		ATG12	1.14965524122823E−06	0.999999	0.52037	0.519816		FAM84B	0.000720599	0.999279	2.28918	2.31767		CACNG4	0	1	0.046294	0.042609								CLIP3	0	1	9.97589	10.1425		CDC27	0.000111618
CCDC148	2.40969e-05	0.999976	0.0800126	0.0544534		CAPN9	4.04962401412412E−06	0.999996	46.7912	75.697		BTBD3	7.93153e-05	0.999921	1.54056	1.54107		ATG16L1	9.10907071993705E−08	1	0.659056	0.658655		FAR2	7.75487e-05	0.999922	0.115852	0.104537		CACNG6	0	1	0.0195037	0.018298								CLMN	1.95386818946375E−06	0.999998	4.00948	4.08846		CDC42EP1	8.21856e-05
CCDC3	0	1	0.0211036	0.0173127		CAPRIN2	0	1	4.73525	4.75393		BTN2A1	9.38671362860077E−12	1	13.2447	14.2143		ATG16L2	0	1	4.34364	4.37238		FBLN2	2.69133124020104E−06	0.999997	0.234665	0.233924		CACNG7	4.19531105855242E−07	1	0.0354971	0.0200629								CLRN3	0	1	0.0193386	0.000109959		CDCP1	0.0003942
CCDC36	6.34842022217974E−06	0.999994	11.7724	12.6977		CAPZA1	0	1	0.50361	0.503499		BTRC	0.00181086	0.998189	0.614881	0.614327		ATG5	7.6045081343068E−09	1	0.45093	0.450299		FBXL21	0.0058125	0.994187	0.0794527	0.0631362		CADM1	0	1	0.371691	0.371279								CLSTN3	0	1	0.29355	0.293158		CDH10	0.000445117
CCDC47	0	1	2.16199	2.16274		CARD10	6.73098e-05	0.999933	0.546164	0.545833		BUB1	0.000942691	0.999057	0.482466	0.481996		ATHL1	0	1	4.09103	4.11488		FBXL7	0	1	0.258267	0.255777		CADM4	0.00271211	0.997288	0.146215	0.145277								CLUH	6.21216411644809E−11	1	0.50735	0.507965		CDH11	0
CCDC68	4.80279e-05	0.999952	2.34527	2.3669		CARD16	0	1	0.0101436	0.000115174		BVES	2.33044594732945E−09	1	0.1095	0.100109		ATIC	2.07133199481291E−11	1	1.63412	1.63431		FBXO44	0.000517635	0.999482	1.77647	1.78045		CALCOCO2	0	1	1.64229	1.64282								CLUHP3	0.000148655	0.999851	0.282714	0.259027		CDH12	0
CCDC71L	8.90657658736416E−10	1	0.309837	0.307693		CARD6	1.34985689292932E−10	1	0.120157	0.117243		BZRAP1	0.000641725	0.999358	3.72351	3.78999		ATL1	0.00245236	0.997548	4.88444	5.29482		FBXO46	7.7715611723761E−16	1	0.515854	0.514963		CALCR	0.000264452	0.999736	0.146615	0.128266								CMTM8	2.83391e-05	0.999972	0.14953	0.148425		CDH2	0
CCDC80	0	1	0.0684861	0.0683457		CARD8	0.00338224	0.996618	2.51133	2.54015		C1GALT1	9.23924492468586E−10	1	0.507461	0.505853		ATL3	0	1	0.456452	0.456025		FCGRT	4.38039182704131E−09	1	0.49739	0.496865		CALHM2	0	1	0.306993	0.304922								CNGA3	0.00590853	0.994091	0.0356207	0.0100322		CDH22	2.6340274406067E−10
CCDC85A	5.77571213078443E−10	1	0.0201744	0.0084397		CARD9	0.00832837	0.991672	11.4936	13.6899		C1QL1	0	1	0.308199	0.307563		ATP10A	0	1	0.00614862	0.00251384		FES	4.82947015711943E−14	1	0.178148	0.17672		CALU	0	1	0.522954	0.522892								CNIH3	9.35693744708033E−11	1	4.14376	4.20724		CDH6	2.12179659064837E−07
CCDC85C	0	1	0.66181	0.661578		CARTPT	0	1	17.239	23.4072		C1QTNF1	3.33066907387547E−16	1	0.00696613	0.00524223		ATP10D	1.21529425411993E−08	1	0.120939	0.120181		FGD1	0	1	0.130354	0.12322		CAMK1D	0	1	0.00561418	0.0021151								CNN1	3.05988567816939E−12	1	57.6942	68.5162		CDHR1	0
CCDC88C	0.0019404	0.99806	1.58001	1.58108		CASC10	0	1	0.249511	0.248355		C1QTNF6	3.87943011048719E−11	1	0.0460196	0.0452693		ATP11C	0.000327527	0.999672	0.560708	0.559059		FGF1	0.000987732	0.999012	0.18231	0.172311		CAMKK1	4.48077464021424E−10	1	0.161586	0.157974								CNN2	2.90218552523314E−08	1	3.15705	3.18647		CDHR3	2.20934381900406E−14
CCDC92	0.000568061	0.999432	0.510439	0.509067		CASP1	0	1	0.011833	0.000134584		C1S	7.17026438223911E−11	1	0.0238995	0.0217057		ATP13A1	0	1	2.66489	2.66596		FGF14	0	1	21.4393	26.7314		CAMKK2	0	1	2.22956	2.23213								CNOT10	0.000544565	0.999455	0.598551	0.598174		CDIP1	8.19518e-05
CCDC96	2.85969e-05	0.999971	0.157557	0.147752		CASP10	0	1	0.112439	0.110314		C2	8.03382105496464E−06	0.999992	0.286554	0.285083		ATP13A3	0.00687107	0.993129	0.391564	0.391426		FGFR2	3.16398424249353E−06	0.999997	0.376741	0.375946		CAMSAP1	2.59889e-05	0.999974	0.501603	0.501326								CNR1	0.000430963	0.999569	0.210695	0.197061		CDK11A	0.000593784
CCK	5.76471870239459E−10	1	0.0443087	0.0297855		CASP4	1.00319875961929E−07	1	0.0526204	0.0519483		C2CD4C	2.61016e-05	0.999974	3.28964	3.41596		ATP1A1	2.6356008486772E−09	1	1.96386	1.96403		FGGY	0.000287739	0.999712	3.58728	3.76266		CAMSAP3	0	1	20.425	20.6588								CNRIP1	0	1	15.6536	16.0495		CDK14	0
CCKAR	0	1	0.00135714	1.66438e-05		CASP7	0.000662058	0.999338	0.228109	0.227295		C3	0	1	0.00259344	0.00256316		ATP1A3	0	1	463.176	537.382		FHL1	4.11605705075146E−09	1	0.0319373	0.030959		CAMTA1	0.00017521	0.999825	1.63876	1.64102								CNST	0.00320765	0.996792	0.444836	0.446709		CDK20	7.2685972907216E−08
CCL15	0	1	223.184	18142.3		CASP8	1.11022302462516E−16	1	0.430144	0.429543		C4A	0	1	0.0713047	0.0707115		ATP1B1	0	1	2.20386	2.20448		FKBP9	0.000838454	0.999162	0.624626	0.624447		CAP2	0.00508219	0.994918	0.582803	0.582594								CNTFR	2.54627379658867E−06	0.999997	0.0643338	0.0436268		CDK2AP1	4.06055189472454E−09
CCL20	4.11556390855772E−07	1	22.4138	25.9561		CASP9	2.42205e-05	0.999976	1.59011	1.59134		C4BPA	5.43454170554014E−13	1	0.0193604	0.0187046		ATP2A3	5.68118246890847E−08	1	2.13022	2.13114		FLI1	0	1	0.289996	0.287847		CAPN15	3.77283185026833E−07	1	1.52625	1.52709								CNTNAP3	4.53578397063836E−10	1	25.516	32.6856		CDK5R2	0
CCNA2	0	1	0.579154	0.578959		CATSPER1	0.000117141	0.999883	0.16971	0.144857		C5	0	1	0.0610813	0.0603425		ATP2B1	7.18869408444789E−13	1	0.28873	0.288458		FLRT3	0.000275645	0.999724	7.16349	7.26364		CAPN2	0.000795947	0.999204	0.510419	0.510321								CNTROB	2.52797560662543E−10	1	1.58839	1.58873		CDK5RAP3	3.97212e-05
CCNB3	0	1	0.510017	0.509294		CATSPER2	2.79778422651589E−10	1	3.81199	3.9671		C8G	0.00666207	0.993338	0.104272	0.10188		ATP2B2	0	1	128.766	338.65		FMNL1	2.84732937227972E−09	1	0.348357	0.347901		CAPN5	2.15721028817839E−08	1	0.544975	0.543862								COBL	2.44249065417534E−15	1	0.237666	0.236659		CDKAL1	2.3886030930953E−09
CCND1	0	1	0.0380431	0.0379631		CAV1	0	1	0.0540509	0.0526327		CA12	2.31905605829752E−11	1	2.93299	2.93549		ATP2B3	3.31956684362922E−13	1	37.8718	67.2245		FMO1	1.27327e-05	0.999987	12.5354	13.7884		CAPZA1	0	1	2.20623	2.20675								COG2	0.000184051	0.999816	0.563531	0.562871		CDKN1A	0.00550086
CCNO	5.88867683615213E−07	0.999999	0.406511	0.401272		CAV2	0.00156572	0.998434	0.118655	0.116349		CA14	1.28042e-05	0.999987	0.244104	0.227333		ATP2C1	0.000986273	0.999014	0.634072	0.633808		FMO3	3.22379e-05	0.999968	13.7031	24.8461		CARD11	5.70031345459299E−08	1	0.0367025	0.0202836								COG6	1.84069426367728E−11	1	1.95355	1.95208		CDO1	0.00265317
CCR7	6.59905676769768E−08	1	0.0244583	0.0159559		CBFA2T2	0.00203708	0.997963	2.36973	2.37164		CA5B	0	1	4.7872	4.81485		ATP5A1	1.40196534381687E−07	1	1.66743	1.66752		FMO4	0.000541776	0.999458	3.29492	3.51923		CARD6	7.05808e-05	0.999929	2.77914	2.79366								COL11A1	0	1	16.9834	17.2613		CDR2	5.99976764326104E−06
CCSER2	1.4432899320127E−15	1	0.252073	0.251436		CBFA2T3	2.69047188639071E−07	1	67.599	108.401		CAB39	0.000231129	0.999769	0.516611	0.516221		ATP5B	0	1	2.88887	2.88904		FOXD2	1.46393e-05	0.999985	2.41911	2.43533		CARD8	2.09499084746767E−13	1	0.273966	0.27068								COL12A1	0	1	34.7736	35.0812		CDS1	4.9293902293357E−14
CCZ1B	0.00434354	0.995656	1.8235	1.82595		CBLN1	0	1	119.529	135.48		CABLES1	1.32116539930394E−13	1	0.580229	0.579405		ATP5SL	1.92512672470002E−13	1	0.59879	0.598517		FRMD6	2.29283259045587E−11	1	0.572726	0.571914		CASC10	1.16906484493029E−13	1	2.22249	2.22617								COL13A1	9.99200722162641E−16	1	10.4163	10.821		CDV3	3.37432e-05
CD109	2.79161143090789E−08	1	0.495491	0.495255		CBLN2	0	1	318.518	28248.5		CABLES2	1.95652502421595E−07	1	3.16221	3.20232		ATP6V0A4	0	1	0.0099799	0.000130646		FTCD	0	1	34.8281	36.3105		CASC15	0.00301068	0.996989	0.0523163	0.020304								COL15A1	0	1	14.9644	16.6709		CDX2	7.25023009073844E−07
CD200	0	1	0.00314091	3.85878e-05		CBS	0	1	2.9312	2.93287		CABYR	0.00130928	0.998691	0.273798	0.267333		ATP6V0B	0.00423997	0.99576	2.78874	2.78995		FTL	0	1	0.627244	0.627238		CASKIN1	1.76303416310475E−13	1	1.91316	1.91629								COL16A1	1.90027683333316E−06	0.999998	5.5219	5.71683		CDYL2	1.97911687038754E−11
CD24	0	1	3.25347	3.25415		CBX2	8.41546488150602E−06	0.999992	0.530716	0.529892		CACHD1	0.00201277	0.997987	0.111419	0.103067		ATP6V0E1	0	1	0.386552	0.385995		FUT8	0	1	0.179327	0.178132		CASP8	0	1	1.81224	1.81361								COL1A1	0	1	148.642	149.57		CEBPD	1.53068010599888E−07
CD248	1.37226305874094E−08	1	0.0363079	0.0248471		CC2D1A	4.44089209850063E−16	1	1.73166	1.7326		CACNA1B	0	1	39.0869	42.6299		ATP6V0E2	0.00153383	0.998466	2.16301	2.16733		FUZ	0.000999561	0.999	0.358061	0.35665		CASP9	3.46188966859895E−06	0.999997	2.1687	2.17335								COL1A2	9.33349497689306E−09	1	7.74419	8.01017		CEBPG	9.03218e-05
CD274	0	1	0.0272324	0.0254146		CCAR2	0	1	1.93108	1.93179		CACNA1C	2.03170813506404E−14	1	63.1073	5503.62		ATP8A1	0	1	19.3624	19.8694		FXYD2	0.000324648	0.999675	0.319683	0.318532		CAT	0	1	2.15799	2.16039								COL2A1	0.00199735	0.998003	3.43287	3.52266		CECR1	0
CD33	0.000432557	0.999567	2.32141	2.35062		CCDC101	1.11491916698903E−07	1	1.83205	1.83567		CACNA1D	0.000779395	0.999221	0.0739303	0.0684591		ATP8B3	0	1	0.0928068	0.0906113		FYN	0	1	0.102299	0.0990076		CAV1	1.22575e-05	0.999988	0.434462	0.434138								COL3A1	0	1	4174.66	5111.04		CECR6	0
CD36	0.000723451	0.999277	0.0224693	0.000281437		CCDC106	2.35600428055704E−12	1	1.77713	1.77903		CACNA2D1	0	1	1107.79	98061.3		ATPAF1	0.000169107	0.999831	2.62559	2.62732		FZD2	0	1	0.0623436	0.0602046		CBLN2	0	1	0.00174412	2.0906e-05								COL4A1	0	1	165.318	170.526		CELA3A	6.35824726202827E−13
CD44	0.000438215	0.999562	0.292805	0.292734		CCDC108	0	1	29.2653	42.5701		CACNA2D2	0	1	67.3204	72.9393		ATRIP	3.74165809446936E−10	1	1.67033	1.67257		FZD7	2.08581336980096E−07	1	0.356501	0.348769		CBR3	9.1762764053982E−10	1	0.0398991	0.0333433								COL4A2	0	1	151.694	152.103		CELF3	0
CD46	2.90878432451791E−14	1	3.18813	3.1892		CCDC113	0.000266883	0.999733	0.292968	0.287582		CACNB2	0.000125541	0.999874	6.25569	6.42855		ATXN1	7.19757586864489E−13	1	0.135242	0.134801		FZD8	0.000611196	0.999389	2.04745	2.06422		CBR4	8.77859083214805E−06	0.999991	2.91619	2.93075								COL4A3	0	1	108.451	168.369		CELF4	1.72776340423564E−06
CD55	0	1	0.220275	0.21986		CCDC116	3.04645197957143E−13	1	16.4373	18.8621		CADM2	0	1	91.3299	8004.11		ATXN10	0	1	0.63829	0.638125		FZD9	0.00718746	0.992813	0.421439	0.417702		CBWD3	1.38888900380607E−13	1	2.1839	2.18595								COL4A4	0	1	63.3505	66.7951		CELSR1	0.00116458
CD68	5.77334e-05	0.999942	2.99573	2.99739		CCDC120	1.61282098787296E−12	1	0.519173	0.517678		CADM3	0	1	296.861	893.734		ATXN7L2	2.56703658330082E−10	1	2.09842	2.10705		GABPB2	0.00403608	0.995964	2.44693	2.49633		CBX1	0	1	0.515198	0.515037								COL5A1	0	1	104.246	105.291		CELSR3	0.00319079
CD7	1.40668310333325E−08	1	16.6278	19.2348		CCDC121	0.00341392	0.996586	2.02078	2.04562		CADPS	0	1	2494.51	220922		ATXN7L3B	0	1	1.90819	1.90876		GABRB3	0	1	0.237652	0.233663		CCAR2	0	1	0.572833	0.572669								COL5A2	0	1	54.5339	54.7181		CEMIP	0.00153434
CD83	3.3419454315009E−08	1	3.45601	3.50469		CCDC130	3.94906329859168E−13	1	1.50801	1.50924		CALB1	0.000255586	0.999744	5.27506	5.38839		AUNIP	4.78568051853756E−09	1	2.05051	2.06185		GAGE2D	0.00844788	0.991552	0.498886	0.498835		CCBE1	0	1	0.0252386	0.0199818								COL6A1	2.69502919980624E−09	1	3.23373	3.265		CENPK	2.92071e-05
CD99L2	0.00362166	0.996378	0.475218	0.474958		CCDC132	4.44089209850063E−16	1	0.606929	0.606395		CALCOCO1	0	1	3.84134	3.85013		AURKC	0	1	0.0106597	0.00013964		GAL	0.000471713	0.999528	0.126418	0.119437		CCBL2	0.000503879	0.999496	1.83813	1.84176								COL6A2	0	1	9.73138	9.89472		CEP112	0.00163782
CDC14A	0.00257234	0.997428	0.580799	0.578027		CCDC135	0	1	12.9103	13.4186		CALCOCO2	5.77681236180183E−10	1	1.54825	1.54853		AVEN	0	1	0.485314	0.48427		GALE	0.000123965	0.999876	3.95157	3.95878		CCDC102A	1.01505e-05	0.99999	0.59168	0.589886								COL6A3	4.6683e-05	0.999953	5.14417	5.32278		CEP131	1.79412040779425E−13
CDC25B	1.69864122767649E−14	1	0.640344	0.64022		CCDC136	0	1	7.31429	7.35141		CALCR	0.00140191	0.998598	15.8482	45.803		AVPR1A	0.000512093	0.999488	38.4051	95.0324		GALNT12	1.64928315227186E−07	1	0.434141	0.429139		CCDC120	0.000451277	0.999549	1.94567	1.95073								COL8A1	0	1	961.962	1544.07		CEP162	0.000856195
CDC42EP2	0	1	0.314422	0.313402		CCDC25	0.000236988	0.999763	3.17037	3.1767		CALD1	0.00440036	0.9956	0.536594	0.536496		AVPR2	4.25644842705353E−08	1	22.0385	33.3998		GAMT	0.00106367	0.998936	1.83339	1.83589		CCDC125	6.63294e-05	0.999934	1.72336	1.72615								COL8A2	0	1	31.0971	32.886		CEP44	0.000515131
CDC42EP3	0	1	0.158978	0.15864		CCDC50	0	1	0.486442	0.486214		CALHM2	1.55733e-05	0.999984	2.1141	2.12885		AXL	0	1	0.000255767	0.000187549		GAS2	0.00033571	0.999664	4.23852	4.30008		CCDC136	3.17013010209255E−06	0.999997	2.36478	2.38157								COL9A1	0.00243397	0.997566	4.70594	5.13075		CEP57L1	0.00183419
CDC42EP4	0	1	2.46421	2.46685		CCDC53	0.00687961	0.99312	2.56348	2.57138		CALM1	0.00214431	0.997856	2.21167	2.21213		AZI2	0.00356201	0.996438	0.5716	0.570966		GATA2	2.80906742311515E−09	1	1.56062	1.56259		CCDC137	5.86379708122919E−08	1	2.57205	2.57539								COL9A3	0	1	8.6382	8.78265		CEP70	0.00386198
CDC42SE2	0.0079746	0.992025	1.56993	1.57076		CCDC64	2.10533190880824E−08	1	3.7453	3.76765		CALML4	5.02967805293686E−07	0.999999	1.80045	1.80579		B3GALNT1	0	1	0.46305	0.462073		GCC1	2.11746440381688E−08	1	0.591973	0.591133		CCDC148	0.000206944	0.999793	0.126242	0.101639								COLEC12	0	1	33.8714	37.1766		CERCAM	0.000524918
CDC45	0.000346473	0.999654	0.55805	0.557471		CCDC68	7.105427357601E−15	1	0.0119075	0.00668256		CALN1	0	1	0.0923407	0.0906229		B3GALT4	8.95174072645943E−08	1	0.339727	0.335943		GCKR	5.11411801795703E−10	1	12.2263	14.2457		CCDC149	0.00517119	0.994829	0.277435	0.271627								COLGALT2	0	1	132.473	169.912		CERKL	5.49538972105523E−08
CDCA2	3.13364239334923E−07	1	0.516106	0.515551		CCDC69	2.98538971321705E−13	1	0.0683569	0.0561509		CALY	0	1	274.341	825.782		B3GALTL	1.11022302462516E−16	1	0.26247	0.259506		GCNT3	1.87692e-05	0.999981	0.636481	0.636023		CCDC151	9.01918549844893E−08	1	5.59246	6.18405								COPG1	1.37099640418192E−06	0.999999	1.63021	1.63295		CERS4	4.48530101948563E−14
CDCA7	0	1	2.23736	2.24045		CCDC71	0.000547195	0.999453	1.79503	1.79658		CAMK2B	0	1	40.2703	47.5118		B3GAT3	1.18356e-05	0.999988	4.70365	4.70787		GEMIN4	0	1	0.464271	0.463955		CCDC167	0.000142454	0.999858	0.419751	0.418725								COPZ2	0.000151626	0.999848	3.50473	3.59294		CES1	0.00688567
CDCP1	3.40777e-05	0.999966	0.21441	0.214207		CCDC8	2.1094237467878E−15	1	0.0276424	0.0196893		CAMK2D	0	1	8.7829	8.94966		B3GNT2	0	1	0.402225	0.40141		GEMIN8P4	4.23795076176514E−06	0.999996	2.1656	2.18953		CCDC24	0.00740128	0.992599	1.91268	1.92633								CORO1C	4.74067678335466E−07	1	2.62791	2.64724		CES3	0.000491861
CDH1	2.19269047363468E−13	1	11.3407	11.5263		CCDC80	0	1	0.00863243	0.00732179		CAMK2N1	0.00983924	0.990161	1.78872	1.79007		B3GNT5	0	1	0.261939	0.25997		GJA1	0.000727025	0.999273	37.733	40.748		CCDC3	0	1	0.0111092	0.00722952								COTL1	0	1	12.9273	13.0218		CES4A	2.85611882877568E−06
CDH11	7.86397391649984E−10	1	0.0130762	0.0113634		CCDC82	0	1	0.210586	0.208558		CAMKK1	2.22044604925031E−16	1	3.19943	3.23021		B3GNT7	5.88816e-05	0.999941	2.79129	2.79521		GJC1	0.000267817	0.999732	0.45747	0.456897		CCDC36	0.0072257	0.992774	13.2713	14.3391								COX6B2	1.25838228726138E−11	1	7.13498	7.80398		CFD	4.02386499676055E−08
CDH13	8.77076189453874E−15	1	0.00947814	0.00802437		CCDC85A	1.35669253609194E−13	1	61.2381	5360.01		CAMKV	0	1	101.457	121.798		B3GNT8	0	1	0.0602394	0.0514792		GK	0.000504722	0.999495	1.72	1.72666		CCDC47	0	1	2.37822	2.37912								CPA4	0	1	193.082	201.474		CFI	7.01599270525044E−06
CDH16	0	1	112.541	9108.31		CCDC86	9.73245e-05	0.999903	1.85402	1.85483		CAMSAP3	0	1	2.09779	2.09901		B4GALNT2	0	1	0.00442355	5.75891e-05		GLB1L	0.0018602	0.99814	2.25192	2.2918		CCDC68	0.00137622	0.998624	3.47036	3.5106								CPB2	0.000468939	0.999531	0.0368966	0.0175297		CGREF1	3.48727e-05
CDH17	0	1	27.5571	31.1102		CCDC88B	9.41106e-05	0.999906	12.0145	12.1394		CANT1	1.22968302207482E−11	1	0.493554	0.493282		B4GALNT3	0	1	0.0123952	0.00718423		GLRB	0	1	102.883	211.853		CCDC69	0.00509692	0.994903	2.29469	2.32939								CPED1	1.9299473352774E−08	1	3.99251	4.05772		CHCHD10	4.61279574204276E−07
CDH18	5.295763827462E−14	1	0.0149397	0.000185714		CCL15	8.97603e-05	0.99991	0.162827	0.155843		CAP2	0	1	0.112417	0.111248		B4GALNT4	0.00156519	0.998435	8.09513	9.00991		GLRX3	9.88098491916389E−15	1	1.50379	1.50433		CCDC71L	3.44029471577301E−10	1	0.270957	0.268664								CPM	0.00415609	0.995844	0.0340617	0.0359562		CHCHD3	1.15487065266429E−06
CDH19	0	1	0.0117022	0.00487095		CCL2	7.23868e-05	0.999928	0.0139168	0.00991543		CAPN2	6.77606e-05	0.999932	1.62265	1.62298		B4GALT3	0	1	1.64779	1.64825		GLTP	1.22124532708767E−15	1	1.74838	1.75074		CCDC8	1.05228947777647E−09	1	0.380277	0.378592								CPN1	0	1	0.017587	0.000100331		CHEK2	0
CDH23	6.24165685803035E−09	1	0.0520988	0.0343258		CCND1	0	1	0.046208	0.0443318		CAPN5	0	1	2.82453	2.8296		B4GALT4	6.53255227689442E−12	1	0.489909	0.489136		GLTPD1	7.42661043773296E−10	1	1.6198	1.62127		CCDC80	0	1	0.131114	0.130981								CPPED1	0.000113607	0.999886	0.456004	0.456719		CHGA	0
CDH6	0	1	0.180283	0.1799		CCNF	0.00209384	0.997906	1.85457	1.85586		CAPN9	0.000600384	0.9994	14.6075	16.4854		BAALC	0	1	123.218	187.422		GMDS	2.69044453382605E−10	1	0.652777	0.652097		CCDC85A	0	1	0.0121269	0.000146869								CPVL	7.15350001456727E−12	1	0.164943	0.164181		CHGB	8.88178419700125E−16
CDH8	0	1	0.0365659	0.0207763		CCNJL	0	1	0.0109415	0.000124333		CAPRIN2	1.99840144432528E−15	1	4.208	4.22231		BACE1	0	1	4.55478	4.55783		GNAI1	0	1	30.6216	31.0308		CCDC89	0.000213247	0.999787	0.183431	0.153181								CPXM2	0	1	12.301	13.7905		CHL1	0
CDIP1	0	1	1.63014	1.63104		CCNYL1	9.92682970812897E−06	0.99999	0.398394	0.39779		CAPZB	0	1	1.70646	1.70678		BACE2	0	1	0.0033755	0.00137779		GNAI3	0	1	1.55854	1.55894		CCDC96	1.01252339845814E−13	1	0.192804	0.183288								CPZ	0	1	27.3375	28.8173		CHML	0.0086646
CDK10	2.51629464065317E−06	0.999997	1.538	1.53849		CCP110	2.1094237467878E−15	1	3.30949	3.3167		CARD10	0	1	0.531399	0.531065		BACH1	6.78577e-05	0.999932	0.265108	0.264641		GNAL	0	1	0.0616791	0.0570052		CCK	6.27093488247965E−10	1	0.0426087	0.0278727								CRB2	1.42354128485067E−10	1	19.1295	23.6145		CHP1	1.65522451300859E−08
CDK11A	2.27744063718838E−07	1	1.66344	1.66503		CCPG1	8.10159e-05	0.999919	0.487924	0.48756		CARTPT	1.86961557346876E−13	1	61.589	5369.1		BACH2	0.000108116	0.999892	0.0551191	0.0232113		GNAZ	3.12481400754905E−08	1	1.93276	1.9367		CCKAR	0	1	0.00137474	1.64723e-05								CRB3	0.000222814	0.999777	0.306461	0.304258		CHPF	0.00323749
CDK18	0	1	10.5005	10.6827		CD109	0.00863966	0.99136	0.522237	0.521989		CASC10	2.22044604925031E−16	1	0.423969	0.422453		BAG3	0	1	0.297963	0.297732		GNG12	0.00119499	0.998805	1.63869	1.63918		CCL15	0	1	135.991	11282.3								CRCT1	1.4755e-05	0.999985	0.0237717	0.00015432		CHRAC1	4.99156e-05
CDK2AP2	0.00404213	0.995958	0.494616	0.49435		CD164	0	1	0.506709	0.50651		CASP10	0	1	0.187123	0.183864		BAI2	7.83065834397689E−11	1	0.326617	0.325455		GNG5	3.55291884690523E−07	1	2.1041	2.10489		CCL20	0.00193638	0.998064	73.299	85.4083								CREB3L1	0.000460878	0.999539	4.50574	4.66008		CHRM4	4.35461100511958E−09
CDK3	4.44089209850063E−16	1	3.51998	3.56123		CD200	0	1	177.677	15718.8		CASP3	4.48757085935725E−08	1	0.508238	0.507066		BAIAP2L1	0	1	0.416354	0.416162		GNL1	2.45992115566196E−12	1	0.626833	0.626597		CCNA2	0	1	0.415811	0.415536								CREB3L3	1.88488390895358E−07	1	0.00935574	0.00772384		CHRNA2	0
CDK5R1	9.24801346613435E−11	1	0.406198	0.405133		CD248	5.69657e-05	0.999943	8.63642	13.4086		CASP4	0	1	0.127443	0.125934		BAIAP2L2	0	1	39.3018	42.3798		GOLGA8I	0.00151122	0.998489	2.39313	2.41112		CCNB1	8.50550108122405E−09	1	0.650406	0.650324								CREBL2	0.00337665	0.996623	0.653621	0.652158		CHRNA3	0
CDK5RAP3	0.00557501	0.994425	1.50724	1.50773		CD33	2.27387713036542E−06	0.999998	0.0699041	0.0274471		CASP6	6.70538391922548E−07	0.999999	1.50498	1.50681		BARX1	0	1	0.00532032	0.0045178		GOLT1B	6.22107039216502E−08	1	1.50476	1.50589		CCNB2	2.50213e-05	0.999975	0.660193	0.660012								CRIM1	0.000650494	0.99935	3.4342	3.50366		CHRNA5	0
CDKL1	3.82675076071592E−08	1	4.08151	4.30092		CD3EAP	7.97048427259028E−10	1	1.93455	1.93772		CASP7	0	1	0.476277	0.475117		BASP1	0.002632	0.997368	0.499555	0.499378		GPAM	6.95832835795329E−10	1	2.71806	2.72253		CCNB3	0	1	0.119675	0.118358								CRISPLD1	0	1	16.6214	18.5218		CHRNB1	0.00172139
CDKN1A	5.67570846654597E−06	0.999994	0.19387	0.193262		CD44	0	1	0.0168467	0.0166507		CASP8	4.57710717105542E−08	1	0.536996	0.536384		BATF	9.99162974579804E−10	1	0.00844658	0.00345808		GPBP1L1	0.00273038	0.99727	1.76607	1.76686		CCND1	0	1	0.0486982	0.048618								CRISPLD2	5.25593679689962E−10	1	48.8109	55.5828		CHRNB2	1.1758372053805E−12
CDKN1C	0.000392704	0.999607	0.222502	0.211383		CD55	0	1	0.365764	0.364378		CASP9	0	1	2.77421	2.78068		BBS4	5.68715e-05	0.999943	3.02203	3.03085		GPC4	0	1	0.081277	0.0793334		CCND3	2.37211e-05	0.999976	0.375133	0.374746								CRLF1	4.43478587186519E−12	1	14.1926	15.0215		CHRNB4	0
CDKN2A	0	1	0.427427	0.427139		CD59	0.00136816	0.998632	0.254138	0.254015		CATSPER2	0.00741398	0.992586	7.12709	7.79428		BCAN	0	1	9.80302	10.0668		GPR114	1.05653304660613E−07	1	10.4497	11.2187		CCNF	8.88178419700125E−16	1	0.576931	0.576608								CRY1	8.08847227029563E−06	0.999992	2.40431	2.41908		CHST1	3.09889580663025E−09
CDKN2B	0.00019803	0.999802	0.156652	0.156206		CD6	5.41712563695285E−09	1	23.4632	37.5011		CAV1	0	1	0.0269406	0.0262118		BCAR1	7.57838236609132E−13	1	0.346649	0.346446		GPR124	3.82660569897553E−12	1	0.114245	0.107273		CCNL2	1.46672916034873E−08	1	2.08101	2.082								CRYM	2.32640684494356E−10	1	0.0995098	0.0721116		CHST10	0.00409797
CDKN2D	0.00931112	0.990689	0.342537	0.341316		CD70	0	1	0.0105566	0.00857658		CAV2	2.43471909300297E−13	1	0.061348	0.0600747		BCAR3	5.55111512312578E−16	1	0.240766	0.239997		GPR155	0.00019791	0.999802	0.236881	0.221065		CCNO	7.38357e-05	0.999926	0.434925	0.429874								CRYZL1	6.58284526844355E−06	0.999993	1.53955	1.5364		CHST3	0
CDO1	4.70732335999813E−07	1	0.253627	0.244255		CD83	0	1	0.0671893	0.0625885		CBFA2T2	0.000159007	0.999841	2.9749	2.97837		BCAS4	3.42614825399323E−13	1	0.0707764	0.0674486		GPR98	0.00620393	0.993796	26.6944	31.0369		CCR10	0.000796099	0.999204	1.87706	1.88121								CSMD1	0.000503721	0.999496	3.236	3.29927		CHST4	0.00134247
CEACAM1	0	1	55.1933	57.7013		CD9	9.99200722162641E−16	1	0.00191294	0.00105505		CBFA2T3	4.62626918995568E−08	1	118.51	355.577		BCAT1	0	1	0.00253351	0.00196674		GPSM1	0.000408374	0.999592	2.10011	2.10546		CCR7	1.29971e-05	0.999987	0.0729068	0.0647255								CSNK1E	3.65919209155408E−07	1	1.57608	1.57751		CHST5	0
CEBPA	1.08139164289867E−09	1	59.303	60.1462		CD97	0	1	0.124959	0.124532		CBLC	2.25718e-05	0.999977	11.1546	12.5673		BCCIP	2.68891187094056E−09	1	0.511638	0.511399		GPX2	0	1	0.166928	0.161427		CCSER2	8.03246358316301E−13	1	0.346292	0.345728								CSPG4	0.00105637	0.998944	3.04727	3.10329		CHTF18	4.44457e-05
CELSR1	1.93305019435819E−07	1	0.405733	0.405412		CDA	1.07613917776916E−12	1	0.0404129	0.0376543		CBLN1	0	1	229.306	297.01		BCDIN3D	0	1	6.59495	6.68301		GRAMD1A	0.00362915	0.996371	0.638732	0.638376		CCT7	6.45923e-05	0.999935	0.548431	0.548386								CSPG5	0	1	5.31997	5.37545		CIDEB	4.54358e-05
CEMIP	0	1	0.0800694	0.0782983		CDC14B	0.00199559	0.998004	0.347508	0.346433		CBLN2	0.000989211	0.999011	17.8811	18.8799		BCKDHB	1.44547e-05	0.999986	0.482361	0.479605		GRAMD1B	0	1	0.181072	0.1761		CCZ1B	0.00138016	0.99862	1.82951	1.83201								CT45A3	0.000439294	0.999561	0.167028	0.170384		CILP2	0.00398871
CEP120	1.97611e-05	0.99998	0.456818	0.45576		CDC23	0	1	0.592068	0.591752		CBS	0	1	4.0457	4.04936		BCKDK	0	1	2.76066	2.76173		GRAMD1C	1.62276915238735E−08	1	3.12284	3.16679		CD164	0	1	0.623515	0.623432								CT45A5	4.43903596436535E−06	0.999996	0.385627	0.384809		CIRH1A	1.29352084599077E−11
CEP55	0	1	0.393374	0.393166		CDC25A	0.00350081	0.996499	1.79763	1.79897		CBX2	0.000466109	0.999534	0.454578	0.453754		BCL2	3.55933e-05	0.999964	0.0405108	0.0174478		GRAMD3	2.1316282072803E−14	1	2.90157	2.9159		CD200	0	1	0.00318034	3.81754e-05								CT55	0.00287557	0.997124	0.298242	0.299599		CKAP2L	0.00588853
CEP89	0	1	0.350574	0.349702		CDC27	0.00714078	0.992859	0.61072	0.610449		CC2D1A	2.97306623764371E−12	1	1.68747	1.68834		BCL2L1	0	1	0.124776	0.124564		GREM1	0	1	3.34158	3.35462		CD248	1.05907559388996E−08	1	0.0334464	0.0218069								CTAGE5	5.3938e-06	0.999995	0.314129	0.315132		CKB	3.0053737276603E−13
CEPT1	9.93812421246076E−09	1	1.6376	1.63981		CDC42EP1	0.000292488	0.999708	0.406502	0.406255		CCDC103	0.00131658	0.998683	3.58204	3.65904		BCL2L12	9.83078628291612E−06	0.99999	0.4318	0.431214		GRIA2	9.36547472907279E−09	1	53.6687	5245.39		CD274	0	1	0.0401763	0.038359								CTBP2	4.0574210657951E−12	1	49.9179	57.4717		CKMT1A	0
CER1	0	1	27.5441	31.5155		CDC42EP2	2.05069317082973E−09	1	2.22695	2.23547		CCDC106	4.76674843485902E−07	1	1.87982	1.88211		BCL2L13	6.83897383169096E−14	1	0.481099	0.480826		GRIPAP1	0.00850021	0.9915	1.55123	1.55206		CD36	0	1	5.23593	5.33328								CTC1	0.00722226	0.992778	0.437353	0.438016		CKMT1B	2.80817165854153E−07
CERK	0	1	0.644581	0.644309		CDC42EP4	2.22044604925031E−16	1	0.57907	0.578661		CCDC108	0	1	60.8004	181.442		BCL2L2	0	1	1.79537	1.7967		GSG2	0.000314488	0.999686	0.525852	0.524379		CD3EAP	0	1	0.487697	0.486954								CTGF	0	1	7.96429	8.09317		CLCF1	0.0011956
CERS2	1.22124532708767E−15	1	1.53172	1.53178		CDC45	0.00214364	0.997856	1.74605	1.74834		CCDC116	1.7785772854495E−13	1	17.8229	20.7414		BCL6B	0	1	21.1773	22.9956		GSK3A	0.00607057	0.993929	0.665056	0.664799		CD46	0	1	1.72315	1.72351								CTHRC1	3.14805291057318E−07	1	8.02189	8.42157		CLDN1	2.91988655476416E−14
CERS4	0	1	2.32968	2.33868		CDCP1	0	1	0.0304901	0.0290463		CCDC120	0.000374624	0.999625	0.427505	0.426033		BCL7A	3.5276e-07	1	1.56079	1.56257		GSPT2	0	1	0.0613751	0.0518443		CD55	0	1	0.279924	0.279537								CTIF	0	1	1.71585	1.71541		CLDN18	2.77686e-05
CES1	7.62914256402514E−06	0.999992	30.93	32.2554		CDH1	0	1	0.12417	0.122536		CCDC130	3.98136978940755E−09	1	1.72062	1.72261		BCL9L	1.92319093983429E−09	1	0.142137	0.141863		GSR	0.000113972	0.999886	0.629886	0.629548		CD59	3.98092e-05	0.99996	0.527699	0.527663								CTSL	8.45293229412292E−07	0.999999	0.39435	0.395614		CLIC1	0.000111285
CETN2	2.62393546202055E−06	0.999997	0.513907	0.513097		CDH12	0	1	393.79	34945.1		CCDC132	0.00860599	0.991394	0.62428	0.623753		BCS1L	0	1	2.50245	2.50571		GSTM2	6.19856551109521E−06	0.999994	2.81195	2.83423		CD6	7.76246475664433E−06	0.999992	0.0909653	0.0605633								CTXN1	0.000522274	0.999478	6.10118	6.48265		CLIP1	0.00115533
CFB	0	1	19.7655	20.5931		CDH19	2.35256258918071E−13	1	0.231282	0.225422		CCDC135	0	1	20.764	22.1647		BDKRB1	6.95340340861605E−10	1	3.23405	3.3118		GTF2H2B	0.000854689	0.999145	0.175865	0.172886		CD68	2.40918396343659E−14	1	4.88892	4.8922								CUEDC1	0.000107778	0.999892	2.94214	2.98288		CLIP2	4.10782519111308E−15
CFH	0	1	0.00913923	0.00335755		CDH2	0	1	0.190283	0.19009		CCDC136	0	1	23.5014	23.9342		BDKRB2	6.66133814775094E−16	1	9.77096	9.82661		GUCA1A	0.00124289	0.998757	0.142658	0.131686		CD82	6.35282781813462E−06	0.999994	0.414925	0.414217								CUZD1	0.00784245	0.992158	2.28215	2.27902		CLIP4	0
CFI	1.57762602981393E−09	1	7.96356	8.04969		CDH22	0	1	109.118	9619.6		CCDC152	1.11022302462516E−16	1	6.28626	6.29393		BDNF	0	1	0.042823	0.0424316		GULP1	0	1	12.7118	13.1459		CD83	1.68296043767668E−10	1	4.54457	4.61574								CWF19L1	0.000339899	0.99966	1.73067	1.73459		CLK2	7.04565406017821E−10
CFLAR	0.00121528	0.998785	0.663529	0.663158		CDH6	0	1	0.0204181	0.0198249		CCDC159	0.000180265	0.99982	2.13838	2.16789		BEGAIN	0	1	0.0306542	0.0269011		H1F0	0.0081803	0.99182	1.53265	1.53284		CDC42EP2	0	1	0.24737	0.246235								CX3CL1	0.000334702	0.999665	0.0429521	0.0432069		CLK3	8.09709258409175E−06
CGB7	0.00220343	0.997797	0.134785	0.122736		CDH7	0.00433151	0.995668	27.1372	51.7974		CCDC183	1.71292979800342E−11	1	21.9073	30.1175		BEND5	0.00472031	0.99528	2.0854	2.11491		H2AFY2	3.95296e-05	0.99996	1.71284	1.71421		CDC42EP3	0	1	0.112487	0.112125								CXADRP3	2.75161e-05	0.999972	15.4449	23.2464		CLN8	3.68720922683252E−07
CGB8	0	1	0.174636	0.169974		CDHR1	0	1	441.465	1239.9		CCDC28B	0.00141514	0.998585	3.31997	3.33535		BEND6	0	1	0.080826	0.0720086		HAL	0.000933391	0.999067	14.9464	15.6232		CDC42EP4	0	1	2.13	2.13207								CXCL16	0.000251149	0.999749	0.0700741	0.0730201		CLPB	0.00888435
CGN	0	1	24.7007	24.9768		CDHR3	0	1	17.9734	19.4121		CCDC50	0	1	0.595896	0.595675		BEND7	0	1	0.00332587	0.00135749		HAO1	5.09440319396148E−06	0.999995	6.08546	6.45738		CDC45	5.85847e-05	0.999941	0.491148	0.490473								CYB561	0.00316711	0.996833	0.497681	0.49926		CLSTN2	1.46425511826642E−07
CGREF1	0.00429466	0.995705	2.82038	2.88293		CDIP1	9.43015771470712E−07	0.999999	1.59305	1.59361		CCDC53	6.01346636341926E−06	0.999994	4.1156	4.14109		BEST1	0.00164269	0.998357	0.161022	0.129886		HCG11	0.00196278	0.998037	3.92378	3.98919		CDC6	1.0568622643703E−09	1	0.570804	0.57061								CYB561D1	0.00570581	0.994294	0.502404	0.500173		CLU	4.07818431247264E−08
CHAC1	1.16234e-05	0.999988	0.332233	0.330841		CDK14	0	1	0.00646928	0.00587047		CCDC64	0	1	14.024	14.4321		BEST3	0	1	0.010209	0.000133676		HCG18	7.99360577730113E−15	1	0.538534	0.53782		CDC7	5.95634187527949E−07	0.999999	2.30588	2.3113								CYB5B	2.38072e-05	0.999976	1.732	1.73587		CLYBL	9.6034291630076E−14
CHCHD10	0	1	3.87547	3.90532		CDK17	6.58101308204095E−06	0.999993	0.458346	0.45689		CCDC68	0	1	0.0176319	0.00988734		BFSP1	0	1	0.0230829	0.0195505		HCLS1	0.000526116	0.999474	13.6025	14.5951		CDCA2	0	1	0.29052	0.289696								CYB5R4	0	1	2.11292	2.11329		CMAS	0.000364533
CHCHD4	1.90181204118289E−13	1	2.09875	2.10325		CDK18	4.27889269571935E−08	1	0.297802	0.296616		CCDC8	0	1	0.00715896	0.00506304		BGN	0	1	0.176395	0.172118		HDAC2	1.83999420810821E−07	1	0.651353	0.651209		CDCP1	5.14639417448226E−06	0.999995	0.199717	0.199508								CYBRD1	0	1	89.5834	95.0166		CMC1	1.49382e-05
CHD5	8.93134321933164E−06	0.999991	0.109535	0.0976052		CDK20	1.56803015016749E−09	1	2.191	2.20734		CCDC80	0	1	0.016584	0.0140705		BHLHE41	0	1	0.0119585	0.00876342		HDAC9	9.79588428151601E−08	1	10.6564	10.9838		CDH1	0	1	10.8714	11.0508								CYGB	0.000137349	0.999863	3.70645	3.7982		CMTM3	0.0025558
CHDH	7.69231900399348E−10	1	7.41934	7.49583		CDK2AP1	0.00388417	0.996116	0.422977	0.422404		CCDC82	2.1784352099985E−11	1	0.246964	0.244684		BHMT	0	1	179.977	251.591		HEATR2	0.000807881	0.999192	0.579144	0.578824		CDH11	1.78437597364578E−06	0.999998	0.0467255	0.0450485								CYP19A1	0.000413128	0.999587	0.160588	0.117744		CMTM6	0.0099894
CHERP	0.00222955	0.99777	1.52895	1.52928		CDK5R1	3.12527781431982E−13	1	2.44079	2.44901		CCDC85A	2.57571741713036E−13	1	38.316	99.5445		BICC1	0	1	0.000515689	6.68772183290704E−06		HECTD3	1.9468931389266E−07	1	1.93696	1.938		CDH13	1.66533453693773E−15	1	0.00888003	0.00740576								CYP1B1	0	1	19.8111	20.3093		CMTM7	0
CHIC2	3.1263505451129E−08	1	0.555812	0.555272		CDK5R2	0	1	127.351	151.109		CCDC88B	9.92268253563466E−07	0.999999	23.2872	23.7852		BICD2	1.33114757550068E−07	1	0.482787	0.482478		HELZ2	0	1	2.30534	2.30888		CDH16	0	1	114.146	9456.71								CYP24A1	0.00031959	0.99968	13.9824	15.686		CMTM8	0.00815926
CHKA	1.21697096844287E−10	1	2.10724	2.10874		CDK5RAP3	1.28477e-05	0.999987	2.01871	2.01956		CCL15	2.36506370043799E−11	1	0.100496	0.0958591		BIK	6.08617974606762E−06	0.999994	3.78083	3.99842		HHIPL1	0.00708417	0.992916	1.94078	1.94864		CDH17	0	1	14.0395	15.8079								CYP2B6	0	1	0.0127647	0.010533		CNDP2	6.72697508807829E−09
CHMP2B	2.95918935355743E−07	1	0.56323	0.562863		CDKAL1	3.10862446895044E−14	1	7.34285	7.35697		CCL20	2.23733e-05	0.999978	0.0702538	0.0633847		BIRC2	1.52100554373646E−14	1	0.501067	0.500688		HIF1A	0	1	0.605846	0.605779		CDH18	5.93969318174459E−14	1	0.0151324	0.000183821								CYP2J2	6.50974771110313E−06	0.999993	0.0615155	0.0482418		CNEP1R1	0.00206418
CHN1	0	1	8.7047	9.04513		CDO1	0.000391551	0.999608	67.0109	84.5608		CCND1	0	1	0.059537	0.0571456		BIRC3	1.5450592549815E−07	1	0.213717	0.208629		HJURP	0.000168581	0.999831	0.667692	0.667349		CDH23	2.13225e-05	0.999979	0.176655	0.161022								CYP2S1	9.8067665099677E−11	1	4.79234	4.87336		CNFN	0.00672104
CHN2	1.30330024550318E−09	1	14.415	15.7594		CDRT4	8.01037e-05	0.99992	0.351265	0.346841		CCNI2	0	1	6.44969	6.73468		BIRC5	0.00124265	0.998757	0.570848	0.57064		HKDC1	4.12546159789251E−07	1	2.47488	2.4763		CDH8	0	1	0.0864807	0.0713105								CYP2U1	0.00391779	0.996082	2.55105	2.57548		CNGA3	3.30346860977215E−12
CHRAC1	3.03090885722668E−13	1	1.59294	1.59426		CDS1	3.70937724980536E−11	1	3.77122	3.87832		CCNJL	0	1	0.00883226	0.000100567		BLMH	0	1	2.315	2.3159		HLF	0	1	0.215963	0.215141		CDHR2	1.29355729583391E−06	0.999999	51.125	4190								CYP3A5	4.9293902293357E−14	1	0.0900541	0.088227		CNIH2	0
CHRD	0	1	40.1134	42.7533		CDV3	0	1	0.666734	0.66657		CCNL2	0.00164282	0.998357	1.56832	1.56872		BLOC1S5	0.00868201	0.991318	0.495564	0.494353		HMGA1	0.00104834	0.998952	0.440171	0.440121		CDIP1	0	1	1.74254	1.74362								CYP4F2	1.59149835643468E−07	1	0.0854082	0.0294617		CNKSR2	0.0029857
CHRNA1	0.000147105	0.999853	0.208683	0.181539		CDX2	0	1	108.07	9526.37		CCNT2	8.94376039051181E−06	0.999991	0.60165	0.600595		BLOC1S6	1.75208412334094E−07	1	0.658507	0.658154		HMGCL	0	1	2.88587	2.89129		CDK11A	0	1	1.88649	1.88864								CYP4F3	0	1	0.00855686	5.01151e-05		CNN1	4.01595238841423E−06
CHST10	0	1	0.0103701	0.00607008		CEACAM1	0	1	0.169633	0.16888		CCP110	1.73803449410315E−09	1	2.77662	2.78129		BLVRA	0.000474941	0.999525	0.205052	0.204343		HMGCS1	0.00305571	0.996944	0.503991	0.503937		CDK11B	0	1	1.54746	1.5482								CYP4V2	0.00267993	0.99732	0.273893	0.256335		CNN3	9.81599798111077E−08
CHST13	0	1	41.9889	45.3968		CEBPA	2.85274278155612E−06	0.999997	0.229265	0.228975		CCR10	0	1	3.23679	3.25482		BLZF1	0.00316956	0.99683	1.68001	1.68211		HMGCS2	0.00051923	0.999481	6.92054	6.94298		CDK16	0.000165769	0.999834	0.654198	0.654103								CYTH1	3.22230336524676E−07	1	0.50233	0.501633		CNNM3	0
CHST14	0.00581011	0.99419	0.634194	0.633814		CEBPD	0	1	0.0630053	0.0624246		CCT3	0.00147392	0.998526	1.62968	1.62973		BMI1	0	1	0.603089	0.602944		HMGN2	2.42206255052224E−12	1	2.27219	2.27282		CDK18	0	1	12.8577	13.0879								CYTH3	2.93676954976618E−08	1	2.74945	2.76965		CNP	0.000536406
CHST15	0	1	0.514595	0.513949		CECR6	0	1	52.8973	72.1415		CCZ1	0.00188016	0.99812	0.544045	0.543377		BMP1	2.12794e-05	0.999979	0.199321	0.199012		HMOX1	0	1	1.81993	1.82213		CDK19	0.000917152	0.999083	0.482155	0.481194								CYTH4	9.54032e-05	0.999905	9.76676	10.8214		CNR1	0.00180222
CHST2	0.0040677	0.995932	0.21341	0.183913		CELA3A	6.21876474293792E−06	0.999994	163.975	198.432		CD14	0.000836313	0.999164	0.199999	0.186438		BMP2	0	1	0.0380829	0.034409		HNMT	0.00971378	0.990286	0.452899	0.451516		CDK2AP2	0.00638242	0.993618	0.516948	0.51669								CYTIP	0	1	374.19	1592.06		CNRIP1	0.00035556
CHST4	0	1	12.1639	13.0062		CELA3B	1.34059430223488E−12	1	61.4611	5379.84		CD164	0	1	0.312345	0.312174		BMP2K	6.44054927734228E−06	0.999994	0.383916	0.382412		HNRNPUL1	0	1	0.445011	0.4449		CDK3	5.31889314814293E−08	1	3.46033	3.50112								CYTL1	1.65522151540642E−10	1	184.09	395.406		CNTN1	6.61137811164281E−13
CHST6	2.53147608986204E−06	0.999997	0.142194	0.135688		CELF3	0	1	469.969	757.286		CD200	0	1	176.937	15588.8		BMP4	0	1	0.0693869	0.0691595		HOXA10	0	1	0.159558	0.15611		CDK5R1	2.03992378544626E−12	1	0.362292	0.361133								DAAM2	9.88098491916389E−15	1	8.83003	9.07809		COBLL1	0.00528957
CHST7	3.93848326507573E−07	1	2.37303	2.39426		CELF4	8.16392586866499E−09	1	14.9267	16.1116		CD24	0	1	0.290815	0.29074		BMP6	0	1	0.0030512	0.00178219		HOXA11	9.71711600072922E−12	1	0.201612	0.19493		CDKN2A	0	1	0.388006	0.387694								DAB2	8.48692449650912E−10	1	3.53123	3.56635		COL11A1	0.000619916
CHST9	0	1	7.7265	7.84159		CELSR3	2.50784e-05	0.999975	9.63931	9.66762		CD248	8.57594e-05	0.999914	7.96016	11.8151		BMP8A	0.000685922	0.999314	2.53741	2.55318		HOXB7	0.00114291	0.998857	0.167446	0.131282		CDKN2B	0.0003505	0.999649	0.163968	0.16352								DAGLA	1.41838573108899E−06	0.999999	0.343639	0.343338		COL1A1	1.45390290917646E−08
CHSY1	0	1	0.256022	0.255137		CENPH	4.87982e-05	0.999951	2.15357	2.15795		CD33	0	1	0.0172656	0.00654483		BMPER	0	1	0.00174629	2.26743e-05		HOXC6	0.000388135	0.999612	2.15829	2.16423		CDKN2C	0.00236655	0.997633	0.389225	0.388857								DAP	0.000134463	0.999866	2.18144	2.19602		COL2A1	3.80140363631654E−13
CHSY3	1.04360964314765E−14	1	0.0269587	0.010018		CEP131	2.22044604925031E−16	1	1.56465	1.56563		CD36	0	1	133.621	11751		BMPR1A	0	1	0.266341	0.26552		HPD	2.59779420197503E−10	1	2.81382	2.83865		CDKN3	2.63287945745372E−06	0.999997	0.482957	0.482359								DAPK2	3.37643e-05	0.999966	0.212686	0.209381		COL4A3	0.00056151
CIB2	0.000532104	0.999468	0.448888	0.447139		CEP162	0.0036037	0.996396	0.451585	0.446315		CD40	0.00021927	0.999781	3.25953	3.28677		BMPR1B	0	1	65.9103	164.177		HPGD	0	1	18.3926	18.8538		CDO1	2.33146835171283E−15	1	0.0664843	0.0546121								DBN1	6.51385612115973E−11	1	3.06927	3.09127		COL6A2	0.0066282
CIDEC	0.00431929	0.995681	18.3255	47.177		CEP164	0.00585243	0.994148	1.52134	1.52206		CD44	0	1	0.0338693	0.0334802		BMPR2	9.87879551062054E−06	0.99999	0.248516	0.248109		HS3ST6	0.00586374	0.994136	0.1971	0.17987		CDYL2	1.77945913615307E−06	0.999998	0.276709	0.271998								DBNDD1	0.000467928	0.999532	1.76548	1.7719		COL7A1	1.13605616691714E−07
CITED2	0	1	0.255355	0.255184		CEP55	0	1	0.454137	0.453471		CD46	9.1201492358195E−08	1	0.398745	0.398639		BNC2	0	1	0.00509238	0.00208069		HSD17B14	2.08679e-05	0.999979	4.83686	5.42406		CEACAM1	0	1	56.1672	58.7543								DCAF15	3.63103769274176E−10	1	1.63982	1.64049		COLEC12	1.49880108324396E−14
CIZ1	0	1	0.635474	0.635321		CEP57	0.0086033	0.991397	0.455121	0.454562		CD55	2.0941971601296E−08	1	0.466536	0.465041		BNIP2	0	1	0.419384	0.418733		HSD17B2	0	1	0.269094	0.264959		CEBPA	0	1	43.5261	44.1485								DCAF8	1.42056e-05	0.999986	0.441508	0.443215		COLQ	1.11192e-05
CKAP4	8.17587749613047E−07	0.999999	0.583892	0.583784		CER1	0	1	0.00691046	7.82117e-05		CD59	9.99200722162641E−16	1	0.18573	0.185631		BOD1	3.83381311142017E−08	1	0.512103	0.510802		HSF2	6.33897e-05	0.999937	0.648568	0.647422		CEBPD	8.52254927741214E−08	1	2.47815	2.48015								DCBLD1	0	1	5.64948	5.66876		COPB1	1.99582e-05
CKB	8.5646263281447E−07	0.999999	1.83908	1.83976		CERCAM	0.00413387	0.995866	0.161843	0.160074		CD7	8.46400350917875E−08	1	0.0645091	0.0550914		BOK	5.28445398551014E−10	1	0.0611887	0.0607394		HSPA12A	0.00239011	0.99761	0.167146	0.161036		CECR7	0.00324773	0.996752	0.554562	0.550639								DCBLD2	1.14487e-05	0.999989	3.53376	3.58897		COQ10A	0.000298501
CLCN2	0	1	2.28615	2.29447		CERKL	1.32769584215708E−09	1	42.2235	46.2919		CD70	3.44354414638648E−06	0.999997	0.00448855	0.00363872		BOLA1	1.17568e-05	0.999988	3.67985	3.69305		HYAL3	3.79712e-05	0.999962	1.97171	1.97599		CELSR1	0	1	0.199426	0.198988								DCHS1	0	1	42.9293	45.1754		COQ9	1.51342124088405E−06
CLCN4	6.38389461293798E−08	1	0.19198	0.191479		CERS2	8.1512574467979E−13	1	0.542614	0.542581		CD83	0	1	0.0888479	0.082871		BRI3BP	7.95343790827019E−11	1	1.83237	1.83658		ICA1L	0	1	3.59108	3.63455		CEMIP	0	1	0.0652285	0.0634049								DCLK2	0	1	65.3683	127.391		CORIN	0
CLDN1	0.000747947	0.999252	3.35792	3.35845		CERS4	0	1	0.0426922	0.0377904		CD9	0	1	0.00184777	0.00101678		BRINP1	0	1	86.9735	113.853		ID4	2.58438e-05	0.999974	0.198055	0.194766		CEMP1	8.96588064902559E−08	1	2.23045	2.24439								DCN	2.22044604925031E−16	1	11.4513	12.9821		CORO6	8.20980510640723E−06
CLDN10	2.28917207412138E−09	1	0.137764	0.119373		CES1	0.000939694	0.99906	0.0240342	0.0200504		CD97	0	1	0.104003	0.103638		BRMS1L	2.66418e-05	0.999973	2.23218	2.23936		IER5L	0.000133333	0.999867	0.476089	0.475154		CENPI	0.00932969	0.99067	0.514379	0.512241								DCTN1	3.42581518708585E−12	1	2.09491	2.1002		CORO7	0.00221996
CLDN11	0	1	0.129516	0.129137		CES2	0	1	0.583707	0.583249		CD99L2	0.00218964	0.99781	1.74868	1.74958		BRPF3	0.000544292	0.999456	0.323593	0.323218		IFI16	0	1	5.61948	5.67031		CENPN	7.53437600597984E−06	0.999992	0.649989	0.64953								DCUN1D3	0.00141604	0.998584	0.57218	0.564886		COTL1	0.000375187
CLDN12	0	1	1.7938	1.79436		CES4A	5.01741425806834E−06	0.999995	17.3896	18.7897		CDA	0.0095807	0.990419	0.0496296	0.0462625		BSCL2	7.03455738104708E−09	1	2.52789	2.52912		IFIT2	3.25781699705985E−06	0.999997	5.2091	5.91424		CENPO	0.00436788	0.995632	0.511251	0.510395								DDB2	1.11252e-05	0.999989	1.50931	1.50864		COX10	3.85140510439363E−06
CLDN15	0.00240368	0.997596	1.98674	1.99053		CFB	0	1	0.0103323	0.00946175		CDC14A	1.14683706975427E−10	1	3.45814	3.49076		BSN	0.00478363	0.995216	19.146	19.4302		IFIT3	0.00391473	0.996085	2.92234	2.94853		CEP120	5.37232591746317E−10	1	0.402149	0.400969								DDN	0.00218081	0.997819	0.27695	0.261744		CPA1	9.66217106324052E−11
CLDN7	0.000108961	0.999891	11.8771	12.0563		CFD	6.671433605554E−08	1	0.189408	0.174805		CDC14B	0	1	0.451329	0.450149		BST2	4.38858e-05	0.999956	8.67119	9.04403		IFIT5	0	1	3.17401	3.19516		CEP55	0	1	0.323764	0.323529								DDO	0.00011771	0.999882	0.0920232	0.0488765		CPAMD8	8.11259e-05
CLDND1	1.36596289834756E−11	1	0.375155	0.374808		CFH	0	1	0.000532685	0.000207459		CDC25A	4.93429363479514E−07	1	1.58847	1.58935		BTBD10	0	1	0.296795	0.295993		IFNLR1	3.19242504920325E−06	0.999997	2.05116	2.05722		CEP72	2.30404668677409E−08	1	2.00614	2.01297								DDR2	8.95206131446002E−12	1	18.317	20.2908		CPEB4	1.85179e-05
CLGN	0.00152375	0.998476	5.62459	5.94394		CFHR1	1.2322157738609E−09	1	0.0173371	0.000198277		CDC27	0.00223276	0.997767	0.521782	0.521496		BTBD11	0.00906459	0.990935	35.81	92.9932		IGFBP1	4.80419890536155E−08	1	3.73508	3.73857		CEP76	2.10982e-05	0.999979	0.488704	0.486801								DDX26B	0.000206072	0.999794	3.92374	4.0573		CPLX1	0
CLIP3	0	1	0.0484749	0.0462284		CFI	0	1	0.00108783	0.00042381		CDC42EP1	0.00132754	0.998672	0.367713	0.367474		BTBD17	0	1	114.265	8739.31		IGFBP2	3.74677326808737E−06	0.999996	0.319079	0.318795		CEP89	0	1	0.377996	0.37715								DDX43	0.00022631	0.999774	3.01994	3.0718		CPLX2	0
CLMN	1.08179e-05	0.999989	0.317497	0.316655		CGA	0.00817705	0.991823	7.04424	7.31216		CDC42EP2	2.79999e-05	0.999972	1.75856	1.76274		BTBD6	1.2045765906965E−07	1	0.437041	0.435736		IGFBP4	1.96083142312009E−06	0.999998	0.484575	0.48444		CEP95	0.000105444	0.999895	2.04643	2.05068								DDX54	0.00233736	0.997663	0.592315	0.593633		CPLX3	0
CLNS1A	0.000648448	0.999352	1.76369	1.76415		CGB5	1.99840144432528E−15	1	0.0146401	0.000166979		CDC42EP4	0	1	0.501615	0.501193		BTBD7	4.11124271282315E−06	0.999996	0.295475	0.294561		IKBIP	0	1	1.72154	1.7235		CEPT1	4.80186e-05	0.999952	2.08273	2.08653								DDX59	1.02368e-05	0.99999	0.660005	0.655278		CPNE3	0.00210714
CLRN3	1.13744255136883E−06	0.999999	49.2383	3939.64		CHCHD10	1.08050346447897E−10	1	2.20905	2.21187		CDC42SE2	0.00423183	0.995768	0.580269	0.579821		BTG1	5.695e-05	0.999943	3.65498	3.65971		IKBKB	0.00104862	0.998951	0.664006	0.662958		CER1	0.000245161	0.999755	21.7503	24.8943								DEFB1	0.000116997	0.999883	0.0169917	0.0182469		CPNE7	0.00123613
CLSTN3	0	1	3.62315	3.62638		CHCHD3	1.46549439250521E−14	1	2.03023	2.03213		CDC45	0.00500277	0.994997	1.54438	1.54587		BTG2	0.00104711	0.998953	49.6789	49.9533		IKZF3	1.52131229835817E−09	1	0.0684149	0.0427722		CERS2	0	1	1.93795	1.93806								DENND2A	0	1	15.9704	16.1656		CPQ	0
CLUH	0	1	2.10268	2.10311		CHCHD4	0.00133667	0.998663	1.62309	1.62488		CDC6	0	1	0.655713	0.655501		BTN2A1	1.62806e-05	0.999984	0.37378	0.372646		IL17RB	1.13785972866154E−08	1	1.95346	1.95439		CES2	0	1	2.26308	2.26585								DENND2D	0.0017576	0.998242	0.367196	0.363661		CPSF3	0
CLUHP3	0.000478352	0.999522	3.58286	3.70803		CHD5	1.98636134207675E−08	1	7.26032	8.34075		CDCP1	0	1	0.0284822	0.0271241		BTRC	1.17683640610267E−14	1	0.350669	0.350204		IL1RAP	0.000347033	0.999653	2.26214	2.26414		CFB	0	1	55.2661	57.6882								DENND3	0	1	49.549	51.8046		CPSF3L	0
CLYBL	3.40711003332661E−06	0.999997	3.07723	3.12388		CHEK2	0	1	2.29447	2.29817		CDH1	2.40215736191374E−10	1	0.119699	0.118109		BUB1	1.05666030369989E−08	1	0.257793	0.257479		IL1RN	8.19344592173366E−14	1	4.24707	4.33839		CFH	2.03170813506404E−14	1	20.5719	20.6875								DENND5A	4.06341627012807E−14	1	2.0747	2.07841		CPT1A	2.94260710242966E−08
CMTM8	4.09342949203584E−07	1	5.27635	5.33807		CHGA	2.16460995894341E−06	0.999998	313.185	314.261		CDH10	0	1	69.1832	6041.93		BUB3	4.12139813388279E−08	1	0.33887	0.338772		IL22RA1	0	1	5.35701	5.44929		CFHR1	1.48065844030043E−08	1	18.7697	25.8017								DGAT2	4.58644233702898E−12	1	0.153189	0.153631		CPT1C	0.000338041
CNIH3	0	1	0.158183	0.154388		CHGB	0	1	541.487	570.059		CDH12	0	1	391.969	34640.3		BVES	0	1	0.0243864	0.0223792		IL7	7.40781835872895E−09	1	10.4352	12.3057		CFI	0	1	21.1655	21.4181								DGCR14	2.48011744474752E−09	1	1.83692	1.83752		CPT2	0.00418469
CNN1	7.95568938283253E−07	0.999999	0.032738	0.0324324		CHL1	0	1	83.2311	7316.58		CDH19	1.7358233739273E−09	1	18.9135	48.3062		BYSL	0.0025405	0.99746	0.66247	0.662204		IL7R	0.00858845	0.991412	2.49159	2.57334		CGB7	0	1	0.0895299	0.0766878								DGKD	0	1	2.41228	2.41646		CPZ	0
CNN2	0	1	0.487904	0.487856		CHMP2B	1.23678844943242E−13	1	0.476861	0.476329		CDH2	0	1	0.170157	0.16998		C1QL4	2.22044604925031E−16	1	0.119701	0.116719		INF2	0	1	1.66966	1.67024		CGB8	0	1	0.0621144	0.0567484								DHRS2	0.0003972	0.999603	0.146828	0.149537		CREB3	5.50810510124844E−06
CNN3	0.00270954	0.99729	0.625455	0.625387		CHN1	1.22085e-06	0.999999	12.5245	15.2136		CDH22	8.77796e-05	0.999912	68.1274	178.271		C1QTNF1	8.30919999472712E−10	1	0.0213182	0.0166191		INHBB	0	1	0.33777	0.337363		CGN	0	1	41.9154	42.3979								DHRS3	3.94180125862231E−06	0.999996	0.104614	0.10605		CREB3L4	6.16620088322861E−11
CNOT10	1.30347e-05	0.999987	1.56187	1.56285		CHP1	0	1	0.436372	0.43619		CDH6	0.000910965	0.999089	0.101008	0.0982962		C1QTNF9B	2.46289202920913E−07	1	15.8706	17.7379		INPP5A	9.49551548501404E−12	1	1.53218	1.53358		CGREF1	0	1	5.59785	5.75784								DIAPH3	0.00495171	0.995048	2.84733	2.9035		CREB5	0
CNR1	2.15324446051213E−08	1	4.91525	5.07866		CHRAC1	9.90463289163301E−08	1	1.58167	1.58281		CDH7	0.00218947	0.997811	34.6168	89.7756		C1R	0.00548927	0.994511	0.300739	0.295866		INPP5B	1.28097532581251E−12	1	1.8361	1.84041		CHCHD10	0	1	5.07006	5.11286								DIO1	0.00418367	0.995816	0.12607	0.0604521		CRH	1.58206781009085E−13
CNRIP1	0	1	0.113946	0.111845		CHRM4	4.22464341431894E−06	0.999996	34.173	37.258		CDHR1	0	1	214.635	312.811		C1RL	4.44896341988965E−11	1	2.36422	2.37078		INPP5D	0	1	67.0149	124.922		CHD5	1.68761900620762E−06	0.999998	0.100722	0.0885182								DIP2C	0	1	46.2033	48.0072		CRIM1	1.47509224834863E−08
CNST	3.01003e-05	0.99997	2.39645	2.3997		CHRNA2	0	1	81.3378	7148.15		CDHR3	2.33146835171283E−15	1	11.5201	12.078		C1S	1.73025347049993E−07	1	0.192993	0.17988		INTS9	2.22093e-05	0.999978	0.515095	0.513522		CHDH	0	1	9.4973	9.59988								DIRAS3	7.0392380813189E−10	1	11.2592	12.2515		CRIP1	4.65392025472688E−07
CNTFR	7.35130745166401E−09	1	27.4663	33.506		CHRNA3	0	1	289.28	321.584		CDIP1	5.45831876364034E−08	1	1.70833	1.70905		C2CD4A	0.000105509	0.999894	10.8	12.3477		IP6K3	0	1	0.06088	0.0551974		CHKA	0	1	2.62541	2.62764								DKK3	4.25195e-05	0.999957	4.86068	5.00754		CRIP2	2.16152484799892E−09
CNTNAP1	0.000907614	0.999092	1.50488	1.50534		CHRNA5	0	1	44.6987	47.6222		CDK11A	2.20556906072034E−11	1	1.56616	1.5671		C2CD4B	0.000724607	0.999275	33.8931	44.5216		IPO4	0.000131675	0.999868	0.592557	0.59243		CHMP3	0.00573473	0.994265	0.508034	0.507763								DLAT	6.58666755137816E−07	0.999999	0.366828	0.368606		CRISPLD2	0.000102933
CNTNAP2	3.54161144855425E−14	1	89.8628	139.878		CHRNB1	1.16573904751505E−07	1	0.548993	0.54822		CDK14	0	1	0.00698491	0.00633569		C2CD4C	2.53777e-06	0.999997	3.40578	3.52526		IQCG	0.00558802	0.994412	1.5826	1.58607		CHMP4A	9.76156e-05	0.999902	2.37144	2.37736								DLC1	0.00140364	0.998596	5.03239	5.25394		CRMP1	5.45674616603264E−13
CNTNAP3	6.87894186057747E−13	1	0.0340614	0.0252819		CHRNB2	2.22044604925031E−16	1	181.699	192.041		CDK18	0	1	0.365193	0.363871		C2CD5	0.00158155	0.998418	1.62931	1.63082		ISM1	0	1	0.0540738	0.0496688		CHMP7	0	1	0.459964	0.459402								DLD	1.36904250847003E−06	0.999999	0.581205	0.581111		CRNKL1	0.00925264
CNTRL	3.33066907387547E−16	1	0.428228	0.427135		CHRNB4	0	1	135.663	167.203		CDK19	0.00453362	0.995466	0.460864	0.459636		C4BPA	4.85792052029588E−07	1	8.28512	10.7206		ITGA1	0	1	2.49093	2.49276		CHN2	1.28786e-05	0.999987	8.57664	9.34632								DLG5	0.000129982	0.99987	2.01649	2.02723		CROCC	0.00684109
CNTROB	0.000460766	0.999539	0.651609	0.651355		CHST1	0	1	84.8998	7465.04		CDK20	6.5829e-05	0.999934	1.79455	1.8035		C8A	0	1	266.204	20461.3		ITGA2	0	1	1.74298	1.74378		CHPT1	3.33066907387547E−16	1	2.43669	2.44073								DLL4	7.80977e-05	0.999922	0.0427552	0.0370128		CRTAC1	2.79603007413698E−10
COASY	5.03726e-05	0.99995	2.17754	2.17802		CHST11	1.46105350040671E−13	1	4.22209	4.30055		CDK2AP1	1.30974e-05	0.999987	0.427956	0.427378		CA12	0	1	20.7028	20.861		ITGA3	5.5644055030335E−08	1	0.441682	0.441602		CHRD	0	1	62.5457	66.7486								DLX1	0	1	10.7008	11.067		CRTAP	1.53376079203849E−06
COBL	0	1	4.59766	4.61376		CHST13	0.00891605	0.991084	0.603665	0.602771		CDK5R1	5.03683761365892E−11	1	2.18737	2.19347		CA3	1.60869398913022E−08	1	0.00156973	0.000640034		ITGA6	0.00130908	0.998691	0.208127	0.205739		CHRNA5	5.90808513223351E−11	1	0.0960012	0.0911575								DLX2	0	1	9.73833	10.1792		CRTC1	1.48895389351367E−08
COCH	2.96348118156153E−07	1	2.061	2.06172		CHST3	1.22124532708767E−15	1	0.11024	0.109248		CDK5R2	0	1	252.092	367.481		CA5B	0	1	5.16078	5.18935		ITGAD	8.64594e-05	0.999914	0.103714	0.0762033		CHRNE	4.33722e-05	0.999957	14.2471	16.0917								DLX3	5.72800695763931E−11	1	7.38738	8.09969		CRY2	6.28422216131241E−06
COG2	0.00851392	0.991486	1.59608	1.59741		CHST4	0.000278313	0.999722	0.0242587	0.00924921		CDK5RAP3	0.000611652	0.999388	1.77085	1.77141		CACHD1	3.68449724508224E−07	1	0.149829	0.14034		ITGBL1	1.2433698515224E−10	1	13.3125	13.7166		CHST10	0	1	0.00701654	0.00264575								DLX4	2.52031742997705E−06	0.999997	6.15159	6.51548		CRYBA2	0
COL11A1	0	1	0.00085198	1.04434e-05		CHST5	0	1	86.9485	127.405		CDKAL1	1.86672899360474E−12	1	5.76481	5.77318		CACNA1B	0	1	21.9931	22.9086		ITIH2	3.41455826269321E−06	0.999997	0.102442	0.102175		CHST12	1.17489460049747E−07	1	0.56599	0.565263								DLX5	2.03231875772758E−11	1	19.3127	29.1819		CRYBG3	0
COL12A1	0	1	0.0109595	0.0107299		CHST6	1.24720268723788E−06	0.999999	9.95862	11.4836		CDKL1	7.93225093054239E−07	0.999999	0.174998	0.159148		CACNA1C	8.06910094297564E−13	1	24.7075	36.8316		ITIH4	1.26036179270983E−08	1	4.81761	4.83029		CHST13	0	1	39.2144	42.4309								DMRT2	6.66133814775094E−16	1	56.2797	101.375		CSDC2	1.22124532708767E−15
COL13A1	0	1	0.0437133	0.0411268		CHST9	1.20254761148963E−07	1	0.469984	0.467559		CDKN1A	0.000925815	0.999074	0.220989	0.217463		CACNA1G	0.000156776	0.999843	9.42112	10.306		ITIH5	1.32843736011523E−11	1	0.00739467	0.00247591		CHST14	2.70317124906327E−07	1	0.472681	0.472126								DMRTA1	0	1	50.3466	67.5504		CSF1	0.00097029
COL15A1	2.59470223085145E−12	1	0.114103	0.105216		CHSY1	2.68226713862063E−06	0.999997	0.336358	0.331338		CDR2	0	1	0.44241	0.441577		CACNA2D2	0	1	41.3699	43.1344		ITPKA	1.3014e-05	0.999987	1.86206	1.86565		CHST15	0	1	0.417802	0.417017								DNAH14	8.72252692896147E−06	0.999991	0.429882	0.422097		CSGALNACT1	3.12414215941637E−07
COL16A1	0	1	0.0754672	0.072792		CHTF18	0	1	2.30384	2.30721		CDX2	0	1	107.623	9447.62		CACNB2	5.48571894132266E−07	0.999999	10.6334	11.1112		JAKMIP2	4.51478728413779E−06	0.999995	0.476131	0.474254		CHST2	0.000702745	0.999297	0.169944	0.138397								DNAH5	1.11022302462516E−16	1	7.88315	8.16605		CSMD1	1.27460808574398E−09
COL1A1	0	1	0.0111382	0.0111256		CHUK	2.75674039151852E−10	1	0.573375	0.572966		CDYL2	0	1	0.0141894	0.000162432		CACNG4	0	1	0.181492	0.178412		JAM3	0	1	0.285613	0.282989		CHST6	5.99084337693512E−10	1	0.0585925	0.0513568								DNAJA3	1.39844e-05	0.999986	0.623173	0.623027		CSMD3	0
COL1A2	0	1	0.00120334	0.0011172		CIDEB	0.00635373	0.993646	2.15212	2.15401		CEACAM1	0	1	0.173487	0.172718		CACNG6	0	1	0.00201951	0.000823647		JPH3	0.000225107	0.999775	2.65833	2.68138		CHST9	3.33066907387547E−16	1	4.25336	4.30974								DNAJC10	0.00114237	0.998858	1.94016	1.95087		CSPG4	2.45082079075587E−08
COL28A1	6.7028e-05	0.999933	0.121443	0.100293		CIDEC	0	1	0.0353532	0.0329405		CEBPD	0	1	0.106358	0.105418		CACNG7	3.83802763148644E−06	0.999996	0.0471632	0.032318		JSRP1	0	1	265.6	26348.1		CHSY1	0	1	0.182221	0.181235								DNAJC22	0.000281431	0.999719	0.448137	0.447888		CTBP2	0.00563391
COL2A1	3.16637e-05	0.999968	0.383522	0.382959		CIRH1A	0	1	1.77294	1.77358		CEBPG	0.000229839	0.99977	0.415927	0.415438		CADM1	0	1	0.373357	0.372957		KAAG1	0	1	0.168127	0.166335		CHSY3	3.81916720471054E−14	1	0.0390726	0.0221195								DNAJC9	1.25279170071213E−06	0.999999	1.6532	1.65542		CTC1	7.45783e-05
COL3A1	0	1	0.000180632	0.000132872		CITED2	0.00258864	0.997411	0.508982	0.508757		CECR1	0.00229708	0.997703	19.3297	30.9455		CADM2	0	1	63.6714	158.549		KCNAB2	2.73322730004466E−08	1	1.98471	1.98757		CIART	1.11022302462516E−16	1	0.387744	0.384756								DOCK2	0	1	9.70163	10.0423		CTDP1	6.53730680699738E−08
COL4A1	0	1	0.0174369	0.0174189		CKB	2.22044604925031E−16	1	2.4568	2.45724		CECR6	0	1	41.0244	51.7186		CADM3	2.06501482580279E−14	1	20.2571	21.0554		KCNC4	0.00128208	0.998718	1.58764	1.59132		CIDEB	0.000270341	0.99973	7.96147	8.0417								DOCK3	1.99024130509429E−11	1	3.91716	3.96962		CTF1	4.55834259227572E−11
COL4A2	0	1	0.0193834	0.0193617		CKMT1A	0	1	20.1722	20.3186		CELA3A	0	1	922.077	81607.2		CADM4	0.00636079	0.993639	0.178733	0.177854		KCND1	0.000626855	0.999373	1.99272	2.00806		CIDEC	0	1	285.533	764.935								DOK1	3.7684585452169E−09	1	2.81228	2.83275		CTGF	5.73137883430608E−06
COL4A3	0	1	0.0145565	0.0103115		CLASRP	2.16493489801906E−14	1	1.75609	1.75796		CELA3B	1.77546866098055E−12	1	61.0126	5318.03		CADPS	0	1	2854.5	220146		KCNH2	0	1	0.135214	0.134641		CITED2	2.63841e-05	0.999974	0.576587	0.576488								DPF3	8.23125784199519E−08	1	4.93388	5.07685		CTH	0.000137168
COL4A4	0	1	0.0154364	0.0143595		CLCF1	2.73492e-05	0.999973	0.277787	0.273044		CELF3	0	1	457.604	727.502		CALB1	0	1	230.934	17740.2		KCNH3	0.002186	0.997814	0.517545	0.516189		CKAP2	0.00992963	0.99007	0.552641	0.552065								DPP4	0	1	0.103377	0.10275		CTNNA1	3.88874226153746E−08
COL5A1	0	1	0.014535	0.0144208		CLCN4	1.40724709662976E−09	1	0.345784	0.341418		CELF4	1.23677842744918E−07	1	10.8138	11.4085		CALCOCO1	1.13607e-05	0.999989	1.90116	1.90236		KCNK1	8.54669e-06	0.999991	5.77853	5.94313		CKAP2L	1.30986758994922E−07	1	0.369362	0.368443								DPY19L2	0.00864251	0.991357	0.0441349	0.0121428		CTSB	0
COL5A2	0	1	0.000498182	0.000441072		CLCN7	0.00175067	0.998249	0.517467	0.517125		CELSR1	1.51013e-05	0.999985	0.074606	0.0731752		CALCOCO2	0	1	2.83629	2.83778		KCNK5	2.32111e-05	0.999977	0.302469	0.29692		CKB	0.000286237	0.999714	3.12586	3.12759								DPYSL3	0	1	18.4416	18.9314		CTSS	9.42653726732079E−06
COL6A1	0	1	0.21925	0.219152		CLDN1	0	1	0.00734779	0.00726632		CELSR3	0.000555944	0.999444	6.65358	6.66641		CALD1	0	1	0.522238	0.522151		KCNT2	0	1	104.97	10353.7		CKMT1A	0	1	7.51847	7.86216								DSCAML1	5.22915044598449E−13	1	0.0189436	0.000125517		CTTNBP2	4.44387e-06
COL6A2	0	1	0.106957	0.106887		CLDN11	0.00501709	0.994983	19.0226	19.1807		CENPK	2.90109437228736E−06	0.999997	0.491388	0.489168		CALHM2	1.28427e-05	0.999987	0.537792	0.536446		KDELR3	9.68261664180403E−08	1	1.89187	1.89505		CLCC1	0	1	1.77065	1.77198								DSTN	0	1	3.00252	3.01253		CTXN2	0
COL6A3	0	1	0.0137714	0.0133922		CLDN12	8.06704592015706E−10	1	0.631957	0.631811		CEP131	0	1	1.96645	1.96857		CALM2	0.000961958	0.999038	0.599848	0.599804		KDM4A	0	1	1.73911	1.74038		CLCN2	1.93094251699222E−09	1	1.79376	1.79896								DTX1	0.0019527	0.998047	0.0823379	0.0827759		CUEDC1	8.84355958286065E−06
COL7A1	0	1	0.308864	0.308686		CLDN14	0.00247475	0.997525	0.149133	0.140199		CEP44	7.90589815835574E−13	1	2.30418	2.32045		CALML4	5.17985654369113E−12	1	2.47535	2.48716		KIAA0355	0.000357481	0.999643	0.631543	0.630987		CLCN4	2.77478040544565E−12	1	0.107655	0.107095								DTYMK	1.02963366765962E−06	0.999999	1.79722	1.801		CXCL2	0.00139119
COL8A1	0	1	0.0018704	0.00137647		CLDN4	0.00651939	0.993481	0.0689644	0.0686109		CEP55	0	1	0.374807	0.374174		CALN1	2.15174100759441E−10	1	0.0686595	0.0675141		KIAA1324L	0	1	2.25757	2.25936		CLCN7	0.0098488	0.990151	1.71103	1.71179								DUOX1	2.97278101801801E−07	1	0.410065	0.410271		CXCL5	0
COL8A2	0	1	0.0420694	0.0398963		CLDN9	0.00317226	0.996828	0.148714	0.101911		CEP70	0.00330273	0.996697	0.495503	0.492586		CALR3	0.00719424	0.992806	19.9083	50.9693		KIAA1522	0	1	2.02195	2.02229		CLDN1	2.45837503132229E−07	1	3.10627	3.10674								DUS1L	0.00725294	0.992747	0.336289	0.340451		CXXC1	0
COL9A3	0	1	0.164894	0.163187		CLGN	0.00206806	0.997932	0.305582	0.30209		CER1	0	1	0.00553862	6.28578e-05		CALU	0	1	0.360909	0.360829		KIAA1549	0	1	0.0899	0.0880487		CLDN10	0.000141243	0.999859	0.0214121	0.000261752								DUSP11	0.000294768	0.999705	1.55955	1.55769		CXXC5	0
COLEC11	0.00992329	0.990077	6.1692	6.58669		CLIC3	3.09525228003871E−07	1	0.0538134	0.0407813		CERCAM	4.74561500474202E−06	0.999995	0.118758	0.117387		CALY	6.4170890823334E−14	1	14.7872	15.2348		KIAA1549L	0	1	0.0355979	0.0318387		CLDN11	0	1	0.0575982	0.0571824								DUSP4	0	1	28.8171	30.7633		CYB5A	4.20677630508237E−08
COLEC12	0	1	0.0157241	0.0121489		CLIC4	0.000643628	0.999356	0.440729	0.440508		CERKL	3.45778961019505E−12	1	96.2171	120.908		CAMK1D	0	1	0.00576304	0.00235566		KIAA1586	0.0032069	0.996793	0.655364	0.653835		CLDN12	2.22044604925031E−16	1	2.031	2.03173								DUSP5P1	4.70402e-05	0.999953	0.106225	0.0873335		CYB5D1	4.38293988458405E−06
COLGALT2	0	1	0.0118166	0.0097742		CLIP1	2.32373009723119E−11	1	0.325736	0.325307		CERS4	0	1	0.0279086	0.0246434		CAMK2B	0	1	26.6068	29.1324		KIF18B	0	1	0.529475	0.529155		CLDN14	0.000134922	0.999865	11.2136	12.3772								DUSP9	5.02038e-05	0.99995	0.0589383	0.0612865		CYB5R3	0.00182014
COPB2	0.00194533	0.998055	0.649914	0.649817		CLIP2	0	1	0.248091	0.247912		CES1	8.59536767316982E−08	1	0.00934829	0.00777184		CAMK2G	5.38872010347191E−08	1	0.611945	0.611538		KIFC1	5.2658544191786E−11	1	0.502738	0.502409		CLDN15	1.18378196134472E−09	1	3.61707	3.62727								DYNC1I2	0	1	1.99729	1.99826		CYFIP2	2.67285e-05
COPG1	0	1	0.574792	0.574699		CLIP3	2.10825e-06	0.999998	2.81713	2.89258		CES3	0	1	2.71666	2.7342		CAMK2N1	5.99520433297585E−15	1	4.86314	4.87886		KIRREL	2.59963e-05	0.999974	0.574082	0.573924		CLDN19	0	1	55.1373	146.352								DYSF	0	1	7.02159	7.10779		CYGB	9.24616e-05
COPZ2	0	1	0.160791	0.15617		CLIP4	1.80644388336759E−12	1	0.196162	0.192995		CES4A	0	1	217.141	19150.8		CAMKV	0	1	117.401	141.246		KITLG	3.59712259978551E−14	1	15.2606	18.6383		CLDN4	0.00367488	0.996325	12.7731	12.8238								DZIP1	2.44138043115072E−13	1	46.9103	55.0955		CYLD	3.29233307283516E−11
COQ7	2.48073842867846E−06	0.999998	1.58493	1.58736		CLK2	4.6720211055451E−07	1	2.06766	2.06874		CETN3	0.00394191	0.996058	1.75983	1.76423		CAMSAP1	4.83135575990445E−09	1	0.371761	0.371422		KLC4	9.02386705137204E−07	0.999999	2.13132	2.13496		CLDN6	0.000459313	0.999541	66.3134	121.903								E2F5	0	1	2.68666	2.68554		CYP11A1	0.00339396
CORO1C	1.19904086659517E−14	1	0.410766	0.410698		CLK3	1.16394e-05	0.999988	1.96725	1.96827		CFB	0	1	0.0289864	0.0265727		CAMSAP3	0	1	25.0549	25.3369		KLF9	4.67815e-05	0.999953	0.451766	0.450719		CLDN7	0.000553859	0.999446	34.248	34.8022								E2F7	0.00938145	0.990619	2.28115	2.3088		CYP1B1	0.00189498
CORO7	0.000212244	0.999788	2.19394	2.2009		CLN8	0	1	2.81337	2.82644		CFD	0	1	0.0905059	0.0827163		CANT1	0	1	0.612454	0.612229		KLHL13	3.33066907387547E−16	1	0.367795	0.365698		CLDND1	6.83464940420819E−07	0.999999	0.516855	0.516583								EBF3	0.000134926	0.999865	5.63051	5.97506		CYP24A1	0
COTL1	0	1	0.182908	0.182773		CLPB	0.00499165	0.995008	2.31385	2.31568		CFI	0	1	0.00290701	0.00112863		CAP2	0	1	0.0475933	0.0471296		KLHL21	3.46311868071325E−12	1	1.6892	1.69033		CLEC11A	0.00332338	0.996677	0.170078	0.165699								ECM1	0	1	18.988	19.7026		CYP26B1	1.62826474792155E−06
COX10	3.60276333000176E−06	0.999996	1.57717	1.57866		CLSTN2	3.78784075882876E−07	1	49.4291	4309.43		CGN	0.00832449	0.991676	2.24201	2.24269		CAPG	1.58098e-05	0.999984	0.0994538	0.0990439		KLHL29	0	1	0.553385	0.552804		CLGN	3.48721052034762E−12	1	14.7905	15.7547								EDIL3	0	1	257.008	282.429		CYP2E1	2.90679970094132E−08
COX11	0.000138407	0.999862	1.83905	1.83984		CLU	0	1	7.19256	7.23354		CGREF1	0	1	3.48641	3.52078		CAPN1	0.00093107	0.999069	0.634556	0.63444		KNG1	0	1	0.374097	0.373019		CLIP3	0	1	0.0679293	0.0657002								EDN1	0	1	19.7832	19.9078		CYP2S1	1.15384734478141E−06
COX15	0	1	0.620919	0.620725		CLYBL	0	1	3.37235	3.39274		CHCHD10	0	1	2.90195	2.90781		CAPN15	0.000120806	0.999879	2.07082	2.07248		KPNA7	0.000376119	0.999624	2.18181	2.20916		CLMN	1.53099755095809E−13	1	0.160332	0.159282								EDN2	3.86994991607992E−10	1	68.6592	104.124		CYP4F3	2.33220663981015E−06
CP	0.00541688	0.994583	3.50101	3.56689		CMC1	0.000104687	0.999895	1.68397	1.68711		CHCHD3	4.53934217548024E−07	1	1.64691	1.64788		CAPN5	0	1	2.7772	2.78144		KRT23	2.70975464289336E−11	1	0.0548438	0.0543879		CLMP	0	1	0.0687057	0.0549053								EED	1.10959e-05	0.999989	0.596068	0.594974		CYP51A1	8.82600430129887E−06
CPA4	0	1	0.00477642	0.00461231		CMPK1	0	1	0.449179	0.448969		CHD5	2.68867161867803E−09	1	6.74823	7.66389		CAPN9	1.18968071127767E−06	0.999999	59.7493	104.666		KRTCAP3	0.00690109	0.993099	8.68761	9.3294		CLN3	0.00529287	0.994707	1.83106	1.83213								EEPD1	1.12145150943377E−08	1	0.304814	0.302188		CYR61	1.5333290193098E−12
CPB2	1.21484156068163E−10	1	34.2523	52.4498		CMTM7	4.19863e-05	0.999958	1.6525	1.65425		CHEK2	2.22333262911434E−12	1	2.00479	2.00731		CAPRIN2	1.60066823728933E−06	0.999998	2.43043	2.43364		KSR1	3.27197186145156E−06	0.999997	0.60959	0.60899		CLPTM1	0	1	0.611214	0.611105								EFEMP1	2.94946289614018E−11	1	7.31922	7.48648		CYTH4	0.000157897
CPE	0.000319519	0.99968	0.10535	0.10519		CMTM8	0.00169276	0.998307	2.23388	2.23822		CHGA	3.0940916495581E−11	1	4680.89	4935.9		CAPZA2	9.06751e-05	0.999909	1.62327	1.62415		KYNU	0	1	81.0782	7974.64		CLPX	0	1	1.68932	1.69016								EFEMP2	7.87681623681813E−06	0.999992	3.6855	3.75354		DAB2IP	0
CPED1	0	1	0.0965929	0.0929429		CNDP2	4.54221e-05	0.999955	0.509533	0.509091		CHGB	0	1	1020.49	1127.53		CARD11	3.97260224715978E−10	1	0.0165484	0.00021806		LAMA3	0.00162504	0.998375	0.239447	0.236548		CLRN3	0	1	98.0094	8108.18								EFHD1	0	1	36.2195	38.4115		DACH1	0
CPM	3.04026803732427E−11	1	56.2509	57.4091		CNGA3	0	1	170.642	15092.9		CHL1	0	1	82.7668	7245.43		CARD16	0	1	0.00882905	0.000115448		LAMB2	0.00143735	0.998563	1.50915	1.50929		CLSTN3	0	1	3.22592	3.2287								EFNA1	3.37229e-05	0.999966	0.130877	0.133793		DAG1	7.84103228212985E−06
CPNE2	2.454828562648E−10	1	0.293199	0.292198		CNIH2	0	1	8.73469	9.05585		CHMP4A	0.00675916	0.993241	3.80872	3.82715		CARD6	0.000141744	0.999858	0.326788	0.321432		LATS2	0	1	0.60393	0.603403		CLU	0.000601292	0.999399	0.304584	0.303352								EGLN1	8.53949626189454E−06	0.999991	0.451354	0.45269		DAGLB	8.82266562540757E−06
CPNE8	5.86941395486207E−09	1	0.0761229	0.0697171		CNKSR3	1.87818e-05	0.999981	0.43231	0.431693		CHN1	7.80707187786334E−08	1	0.370995	0.367431		CARD9	0.00880265	0.991197	9.52686	10.7577		LCP1	8.06694151933574E−06	0.999992	0.581667	0.581542		CLUH	0	1	1.93358	1.93394								EHD1	3.75335990399073E−07	1	2.12693	2.13581		DAK	0.00426769
CPPED1	3.35971446108196E−07	1	2.74427	2.74811		CNN1	8.52219e-05	0.999915	0.046942	0.0188154		CHP1	1.16628928736873E−12	1	0.419248	0.419067		CARTPT	1.97619698383278E−14	1	44.2998	115.429		LDHB	7.08655356618237E−12	1	4.77374	4.77568		CLVS1	0.0067847	0.993215	2.30357	2.31727								EHD2	0	1	7.21829	7.30926		DAO	6.76809719379889E−11
CPT1B	0	1	3.61085	3.62738		CNN2	1.45698000608707E−06	0.999999	0.392732	0.392541		CHPF	2.78638492279271E−08	1	3.4021	3.40379		CASC10	0.00312794	0.996872	0.541967	0.54062		LDLRAD3	0	1	0.326058	0.323082		CLYBL	0.000673032	0.999327	2.97154	3.01641								EHD3	1.44578e-05	0.999986	1.56518	1.5647		DAP	0.00372033
CPVL	0	1	5.99868	6.03211		CNN3	1.68753899743024E−14	1	0.270983	0.270818		CHRM4	1.08225141626228E−07	1	80.029	99.7895		CASP10	0	1	0.155821	0.153358		LEAP2	0.000377383	0.999623	3.0392	3.05019		CMC4	0.00289114	0.997109	0.481147	0.478203								EID1	0.00133706	0.998663	1.79933	1.80822		DARS2	9.91792e-05
CPXM1	0.00147506	0.998525	0.127395	0.11873		CNNM3	0	1	1.69011	1.69096		CHRNA2	0	1	80.8913	7079.26		CASP4	0	1	0.0971889	0.0961494		LEPRE1	7.36088967556725E−12	1	1.61661	1.61722		CMPK1	0	1	2.18519	2.18606								EID2	0.000843994	0.999156	1.87959	1.88636		DAZAP2	5.38255e-05
CPXM2	3.10237169287575E−09	1	0.0584162	0.0447596		CNOT3	0.00211761	0.997882	1.71237	1.71296		CHRNA3	0	1	420.141	492.489		CASP7	3.36616e-06	0.999997	0.341224	0.340312		LHX2	4.36317648677687E−14	1	4.65168	4.69461		CMTM8	0	1	4.6589	4.71239								EIF2AK3	4.6530423958302E−10	1	3.29383	3.32167		DBF4	3.90638103864305E−07
CPZ	0	1	0.0835687	0.0820255		CNOT7	1.22124532708767E−15	1	1.69067	1.69208		CHRNA5	0	1	5.11686	5.14679		CASP9	0	1	3.37905	3.38827		LIMK1	4.96269692007445E−14	1	0.593004	0.592774		CMTR1	3.85580456452317E−13	1	0.665375	0.665108								EIF2B1	0.00806838	0.991932	0.413677	0.417055		DBNL	1.21453747503608E−07
CRB2	7.65165708571658E−13	1	0.0450694	0.034067		CNP	0.00024479	0.999755	1.69997	1.70025		CHRNB2	0	1	438.717	504.847		CAT	6.41107868015744E−07	0.999999	1.50266	1.50367		LIN28A	0	1	0.494337	0.493819		CNIH3	0	1	0.131545	0.127579								EIF4A2	0.0029282	0.997072	0.563609	0.565759		DCAF4L1	0.00218757
CRB3	9.25478405022773E−09	1	3.81189	3.83885		CNTN1	9.66204893870781E−12	1	11.6533	12.0361		CHRNB4	0	1	37.5884	39.6294		CATSPER1	4.62053e-05	0.999954	0.0752943	0.0644951		LIN7A	0	1	8.67451	9.24003		CNKSR1	8.46366310369717E−11	1	1.86294	1.866								EIF4E3	3.97105681670951E−11	1	4.09232	4.15239		DCAF4L2	3.40985017999174E−10
CRCT1	0	1	172.355	13992.1		COG3	0.00202114	0.997979	0.554408	0.552952		CHRNE	1.4281908988778E−12	1	16.2944	17.8225		CATSPER2	1.18246237912345E−07	1	8.5947	9.47143		LINC00263	2.30605978757126E−10	1	2.06107	2.0719		CNKSR2	8.48745e-05	0.999915	0.218787	0.210988								ELF3	0.00728522	0.992715	0.323072	0.327143		DCAF8L1	0.000376636
CREB3L1	2.18401e-05	0.999978	0.217511	0.216941		COG8	1.3712053359427E−07	1	1.50929	1.51034		CHST1	3.27878341921384E−07	1	57.0633	170.166		CATSPERG	0.00679164	0.993208	4.89797	5.9542		LINC00704	0.00142206	0.998578	22.324	30.1284		CNKSR3	2.53130849614536E−14	1	1.76141	1.76269								ELFN2	0	1	51.7787	53.1342		DCBLD2	1.52752e-05
CREB3L3	0	1	64.6737	72.7227		COL11A1	0	1	0.0597817	0.054372		CHST13	1.85264e-05	0.999981	0.565438	0.564515		CAV1	0	1	0.0229264	0.0223811		LINC00839	0	1	0.0647108	0.0596842		CNN1	1.83104575945947E−09	1	0.0125798	0.0122639								ELK3	6.59026e-05	0.999934	2.7963	2.82733		DCDC2	2.52572e-05
CREBL2	9.59232693276135E−14	1	1.68743	1.68911		COL12A1	1.34063232082315E−06	0.999999	0.0890115	0.0855732		CHST3	0	1	0.0837226	0.0829435		CAV2	0	1	0.069842	0.068585		LINC00998	0.000211323	0.999789	0.615798	0.614731		CNN2	0	1	0.342455	0.342393								ELMO3	0.00789203	0.992108	0.102297	0.0984124		DCP1B	4.00991e-05
CRIM1	0	1	0.578153	0.578122		COL19A1	6.04019899763664E−07	0.999999	9.92343	14.1238		CHST4	0	1	0.0106946	0.00403721		CBFA2T2	0.000633016	0.999367	2.54575	2.54778		LINC01106	0.000231916	0.999768	0.380592	0.371806		CNOT10	1.36631838887347E−06	0.999999	1.54385	1.54481								ELOVL4	1.11810882774677E−09	1	7.45416	7.90583		DCTD	0.000140489
CRISPLD1	0	1	0.0306395	0.0224387		COL1A1	0.000930685	0.999069	0.0149185	0.0133671		CHST5	0	1	168.001	442.017		CBFA2T3	8.19233174631506E−08	1	89.9717	160.8		LIPA	2.69870237268321E−10	1	1.87707	1.87843		CNOT2	1.60861324260964E−11	1	1.50309	1.50376								ELOVL6	1.49163873119917E−06	0.999999	0.516466	0.514392		DCTN4	1.35329e-05
CRISPLD2	3.83638676382247E−11	1	0.0411053	0.0401736		COL1A2	0	1	176.642	185.221		CHST6	0.00108734	0.998913	4.1518	4.3562		CBLC	0.000316746	0.999683	7.24824	7.71357		LNX1	3.94451138419072E−10	1	2.40877	2.42353		CNOT7	0.00546245	0.994538	0.564951	0.56451								EMB	0	1	14.5233	14.6187		DDAH1	0.000221817
CRLF1	0	1	0.0372209	0.0355223		COL28A1	1.00291219773396E−10	1	10.8054	13.8957		CHST7	0	1	0.046918	0.0397761		CBLL1	0.00366975	0.99633	1.51909	1.52043		LOC100132111	0.000559695	0.99944	6.53619	9.09053		CNPY2	0.000401103	0.999599	2.11749	2.11878								EMILIN2	0	1	10.4045	10.5638		DDAH2	9.37406030576682E−09
CROCC	1.37175e-05	0.999986	0.553072	0.552003		COL2A1	0	1	0.00611491	0.0039806		CHST9	0	1	0.259314	0.257439		CBLN1	0	1	193.674	232.729		LOC389332	1.02584607475364E−13	1	0.0690785	0.0563006		CNPY3	0.00557193	0.994428	0.415383	0.415005								EMILIN3	0.000381383	0.999619	2.21503	2.22792		DDC	6.5902854062827E−08
CROT	1.43505995420234E−07	1	1.63824	1.64032		COL4A1	2.36617633853076E−06	0.999998	0.0695769	0.0400731		CHSY1	2.07645674565882E−06	0.999998	0.240197	0.236085		CBR3	1.48658385601408E−09	1	0.033447	0.0270136		LOC400043	1.02156844095092E−08	1	1.78342	1.78456		CNRIP1	0	1	0.0775784	0.0753636								EML6	0.00405297	0.995947	0.0494367	0.0445241		DDR1	9.02207540687261E−06
CRP	3.10862446895044E−15	1	72.2227	85.2741		COL4A2	0.000451871	0.999548	0.13642	0.110374		CIAPIN1	0.00552319	0.994477	1.56336	1.56393		CBR4	0.000234312	0.999766	2.37202	2.38217		LOC401010	6.52336945905496E−07	0.999999	0.31545	0.311911		CNTFR	0.00292371	0.997076	17.7844	21.6674								EMP1	0	1	31.5155	33.6135		DDTL	2.37936448321818E−10
CRTC2	0.0089818	0.991018	1.71263	1.71334		COL4A4	0.00554202	0.994458	5.38247	6.74305		CIB2	1.34215e-05	0.999987	1.8665	1.87363		CBS	0	1	3.00847	3.01004		LOC728743	0.000953977	0.999046	0.44429	0.438793		CNTNAP3	0	1	0.00923733	0.000111551								EMP3	0.00669803	0.993302	3.53199	3.64321		DDX11	0
CRY1	2.56553803867909E−07	1	0.471102	0.470166		COL5A2	0.0010886	0.998911	1.71772	1.72004		CIC	0.000249491	0.999751	0.493431	0.493104		CBX1	0	1	0.486205	0.48604		LOC90784	6.95221658020273E−13	1	0.537654	0.536357		CNTROB	1.91186111386799E−09	1	0.633009	0.632737								ENC1	1.30118138486068E−13	1	7.03767	7.17485		DDX12P	1.04438806491913E−08
CRYBG3	0.00623675	0.993763	0.454708	0.452949		COL7A1	5.44009282066327E−14	1	0.0537257	0.0533756		CIDEB	0	1	8.5498	8.59933		CBX2	2.51197265210834E−08	1	0.46223	0.461508		LOX	0.00259351	0.997406	4.56478	4.67507		COBL	0	1	4.99068	5.00876								ENGASE	0.00387068	0.996129	0.443693	0.443656		DDX25	3.72168962314845E−12
CRYL1	0	1	3.4577	3.47608		COL9A2	0.00332778	0.996672	0.134159	0.125769		CILP2	1.44994630968398E−07	1	0.10906	0.0998771		CBX7	2.53812526551656E−11	1	2.03319	2.04157		LPAR3	5.334e-05	0.999947	0.0818474	0.0288435		COG2	0.000113486	0.999887	1.71387	1.71549								ENOSF1	1.28056454329339E−11	1	0.445901	0.443189		DDX27	1.36799854777436E−08
CRYM	6.47593090263854E−12	1	13.6359	15.8294		COLEC11	0.000615385	0.999385	4.79916	5.24635		CKAP2L	0	1	0.264986	0.263271		CC2D1A	0	1	1.73523	1.73606		LPHN2	0	1	3.20242	3.20484		COG6	1.46217e-06	0.999999	0.606127	0.605101								ENOX2	1.41994883628982E−08	1	0.457334	0.450945		DDX52	0.000654699
CRYZ	3.10989085594571E−08	1	1.67188	1.67278		COLQ	8.25282946426142E−08	1	3.83964	3.94707		CKB	0	1	4.18041	4.18203		CCBE1	0	1	0.00529459	6.89886e-05		LRFN4	0	1	37.2636	40.1426		COL11A1	0	1	0.169032	0.168323								ENPP2	1.55179069594169E−09	1	0.00479139	0.0036593		DDX58	1.11022302462516E−16
CRYZL1	6.13893e-05	0.999939	0.660303	0.659435		COPB1	0	1	0.542565	0.542448		CKMT1A	0	1	64.1192	65.6837		CCDC101	0	1	2.35444	2.36107		LRRC27	4.10729511579611E−06	0.999996	2.65229	2.70821		COL12A1	0	1	0.0707688	0.0705503								ENTPD4	3.70814490224802E−14	1	2.94124	2.95484		DEFA6	0
CSF1	0.00296953	0.99703	3.08431	3.09224		COQ10A	0.00615433	0.993846	2.2797	2.2839		CKMT1B	0.000114271	0.999886	69.8608	72.9164		CCDC102A	0	1	0.256072	0.252888		LRRC31	0.000449052	0.999551	2.15198	2.16609		COL13A1	0	1	0.149254	0.146922								EPCAM	1.42119e-05	0.999986	0.183276	0.18592		DEK	0.00324533
CSMD1	4.59642657268944E−08	1	0.519996	0.519188		COQ9	7.12577914918633E−06	0.999993	1.83274	1.83392		CLCF1	1.57379827037119E−06	0.999998	0.22652	0.22236		CCDC103	3.3204011173904E−07	1	3.91806	4.00107		LRRC37A4P	0.00247898	0.997521	0.102608	0.0931804		COL14A1	9.88394978307383E−06	0.99999	0.0870534	0.0498259								EPHA10	0.00383073	0.996169	0.0390235	0.0160637		DENND3	0.00106734
CSNK1E	0	1	0.630051	0.629882		CORIN	0	1	30.8399	49.3029		CLCN4	3.4635627699231E−11	1	0.194065	0.19104		CCDC106	1.69864122767649E−14	1	2.20577	2.20898		LRRC40	4.40789e-05	0.999956	1.78589	1.78899		COL15A1	0	1	0.0885042	0.0792397								EPHB2	1.60731881138076E−08	1	5.77219	5.92169		DENND6A	4.74886796553164E−12
CSPG4	0	1	0.376098	0.375807		CORO1C	0	1	0.433836	0.433691		CLDN1	0	1	0.00681587	0.00673976		CCDC108	0	1	35.2277	52.732		LRRN2	5.04468624651366E−08	1	2.4849	2.49384		COL16A1	0.000794776	0.999205	0.366419	0.364562								EPHX2	0.00013004	0.99987	0.0216122	0.0176208		DEPTOR	0
CSPG5	0	1	0.190778	0.187545		COTL1	0	1	0.0229079	0.0193941		CLDN18	0.00154389	0.998456	26.7837	33.4195		CCDC113	9.08960589307561E−06	0.999991	0.280625	0.276019		LRRN3	2.91456535761458E−06	0.999997	32.6491	66.4994		COL1A1	0	1	0.00937942	0.00936664								EPO	0.00727331	0.992727	0.0674164	0.0172994		DFFA	0.00242348
CST7	0.00101216	0.998988	0.0554696	0.0382001		COX10	8.16061293318349E−07	0.999999	2.19597	2.19852		CLDN5	0.00296784	0.997032	5.60097	7.33046		CCDC116	2.40639204118764E−07	1	5.29253	5.46368		LTA4H	0	1	1.54301	1.5437		COL1A2	0	1	0.00209753	0.00201036								EPS8L1	0.00134258	0.998657	2.28381	2.30103		DFNA5	7.28794802284938E−12
CT45A4	0	1	2.33896	2.34081		CP	0	1	0.138174	0.132492		CLDN7	0.00112082	0.998879	2.33773	2.33985		CCDC121	8.01054e-05	0.99992	2.18735	2.21477		LTBP1	7.37671035366816E−11	1	2.16533	2.16687		COL21A1	0	1	8.5795	8.71746								EPS8L3	1.77191594730175E−12	1	0.00901858	0.00692869		DFNB31	5.23092e-05
CT45A5	8.65973959207622E−15	1	2.82637	2.83376		CPA1	0	1	149.372	13200.7		CLIC1	0.00443241	0.995568	0.270211	0.270132		CCDC127	5.79765014974143E−06	0.999994	0.578329	0.577688		LTBP2	0	1	0.424663	0.423811		COL28A1	2.8107e-05	0.999972	0.109027	0.0872895								ERBB3	2.22044604925031E−15	1	0.0256768	0.025669		DGCR2	4.24215897154578E−06
CT55	0.00419881	0.995801	3.40957	3.42395		CPB2	0	1	0.0766038	0.0715294		CLIC6	6.70263955260264E−06	0.999993	0.0549386	0.0220329		CCDC132	1.11022302462516E−16	1	0.582346	0.581869		LTK	0	1	16.1624	17.6368		COL2A1	8.81125e-05	0.999912	0.488273	0.4878								ERBB4	4.49535064728224E−09	1	6.55513	6.80393		DGCR5	9.84972e-05
CTAGE5	5.27957092266718E−07	0.999999	3.05873	3.06508		CPE	4.21884749357559E−15	1	5.28753	5.29349		CLIP2	0	1	0.258091	0.257907		CCDC135	0	1	354.885	27302.9		LTV1	0	1	0.59949	0.599045		COL3A1	0	1	4.89646e-05	5.85932283463246E−07								ERCC2	3.57969209829889E−12	1	2.49068	2.50031		DGCR9	6.15285600247262E−13
CTBP2	6.66133814775094E−16	1	0.0244802	0.0228988		CPEB4	6.82661e-05	0.999932	0.419266	0.417764		CLIP4	3.21790907698016E−07	1	0.183127	0.180106		CCDC136	0	1	16.9026	17.0932		LUM	3.1820403978422E−08	1	210.47	215.178		COL4A1	0	1	0.000689151	0.000670507								ERCC6L	0.00216998	0.99783	1.66296	1.66421		DHCR24	0.00272138
CTBS	6.58012533349961E−11	1	0.484307	0.48252		CPLX1	0	1	224.631	244.747		CLK2	2.84883228118815E−12	1	2.15428	2.15551		CCDC137	0.00706998	0.99293	2.57458	2.57784		LUZP6	0	1	0.613901	0.613785		COL4A2	0	1	0.000871805	0.000849356								ERICH5	0.0067294	0.993271	0.301162	0.304591		DHFRL1	2.26251341350903E−06
CTC1	4.10782519111308E−15	1	2.02926	2.03337		CPLX2	0	1	296.47	358.941		CLK3	0.000261049	0.999739	1.78362	1.78437		CCDC141	2.84683387974383E−12	1	0.0358813	0.0243497		LY6E	0.00013375	0.999866	0.281689	0.281278		COL4A3	0	1	0.0122119	0.00790169								ESPN	2.21046e-05	0.999978	0.135963	0.11665		DHODH	7.35641e-05
CTDSPL	1.62292401739705E−12	1	2.86156	2.86424		CPLX3	0	1	321.945	615.866		CLMP	0.000999654	0.999	0.118888	0.100718		CCDC148	1.44113e-05	0.999986	0.0640446	0.0383848		LY6K	0.00446901	0.995531	26.985	39.5695		COL4A4	0	1	0.00517246	0.00407017								ESRP2	4.23955e-05	0.999958	0.562271	0.561941		DHRS11	0.000360016
CTGF	0	1	0.15495	0.154918		CPM	8.01997e-05	0.99992	0.353406	0.352659		CLN8	8.54688480478316E−06	0.999991	1.77292	1.77644		CCDC149	1.21123e-05	0.999988	0.247389	0.241495		LYRM2	3.78586806348835E−09	1	0.587412	0.586785		COL5A1	0	1	0.010988	0.010872								ETFDH	0.000229288	0.999771	0.453037	0.452453		DHRS4L2	1.91369e-05
CTHRC1	0	1	0.0326289	0.0310989		CPNE3	5.48804e-05	0.999945	1.69976	1.70031		CLPB	0.00348133	0.996519	2.48466	2.48688		CCDC151	0.00169393	0.998306	4.48225	4.91953		LYVE1	3.23350235476028E−11	1	28.7848	34.1832		COL5A2	0	1	0.0203611	0.0203044								ETNK2	0	1	2.11198	2.11007		DIP2C	0.00840734
CTIF	0	1	0.602991	0.602625		CPNE7	0	1	0.318944	0.314505		CLPTM1	0.0082262	0.991774	0.584225	0.584094		CCDC152	0.000161897	0.999838	2.67149	2.67239		LZIC	0.00608348	0.993917	1.77614	1.77972		COL6A1	0	1	0.248452	0.248357								EVC2	0.000101002	0.999899	0.545612	0.539818		DISC1	5.35849e-05
CTNNBIP1	0.001012	0.998988	0.533203	0.531918		CPQ	0	1	0.270376	0.269064		CLSTN2	0	1	30.921	80.0158		CCDC159	7.34438e-05	0.999927	2.33916	2.3723		LZTS1	2.70894418008538E−14	1	0.27634	0.271525		COL6A2	1.11022302462516E−15	1	0.196289	0.196225								EVI5L	2.90658e-05	0.999971	2.48913	2.50918		DISP2	1.11022302462516E−14
CTNS	0.00819613	0.991804	1.82056	1.8221		CPSF3	0	1	1.92687	1.928		CLU	0	1	4.18946	4.20179		CCDC181	2.25099822226404E−07	1	2.42481	2.45151		LZTS2	0	1	2.04058	2.04191		COL8A1	0	1	0.0011134	0.000612606								EXOC2	1.0584089160659E−11	1	2.43115	2.43997		DKK1	2.19513681454231E−07
CTSH	0	1	4.30633	4.31381		CPSF3L	0	1	2.05266	2.05334		CLYBL	0	1	3.2579	3.27674		CCDC183	7.7876927129239E−11	1	16.6606	20.2708		LZTS3	9.84401e-05	0.999902	2.09895	2.10063		COL8A2	0	1	0.0335956	0.0313749								EXOC3L4	0.00179696	0.998203	0.0395534	0.0328915		DKK3	8.70914118600297E−10
CTSL	0	1	2.4429	2.44458		CPT1A	0	1	0.240216	0.240023		CMAS	0	1	1.95165	1.95354		CCDC24	4.28224e-05	0.999957	3.00842	3.03769		M1AP	5.36727817745941E−09	1	0.0283562	0.0143046		COL9A3	0	1	0.12682	0.125012								EXOSC1	0.00109975	0.9989	1.94997	1.96093		DLGAP3	1.31830867922123E−06
CTSV	2.56191122760541E−08	1	2.11278	2.11908		CPT1B	3.64601682179E−11	1	0.137864	0.137161		CMBL	4.64162042135285E−12	1	1.7101	1.71199		CCDC25	0.00477097	0.995229	2.43367	2.43649		MAB21L2	9.64763613442443E−09	1	98.601	305.138		COLCA1	2.18328302548088E−07	1	30.8533	81.1524								EXOSC3	0.00504585	0.994954	0.513539	0.514767		DLGAP5	0.00114755
CTTNBP2NL	0.00999237	0.990008	0.459341	0.458628		CPT1C	3.88162948006254E−07	1	1.58209	1.58267		CMC1	1.14393272632185E−09	1	2.097	2.10331		CCDC3	0	1	0.00657115	0.00277429		MAGEB2	2.02060590481778E−14	1	0.506	0.505729		COLCA2	5.88418203051333E−14	1	65.4841	5390								EXPH5	9.96826175159171E−07	0.999999	24.9151	29.3881		DLL3	1.18516307878735E−12
CTXN1	0.000106164	0.999894	0.179725	0.177691		CPVL	5.95035132278099E−11	1	1.90714	1.90875		CMTM6	9.77062180917976E−06	0.99999	0.489337	0.489044		CCDC40	2.13785460445592E−08	1	6.97715	7.44108		MAGEC2	3.7839e-05	0.999962	0.0914273	0.0906773		COLEC12	0	1	0.0742731	0.0708665								EYA2	0	1	61.2191	163.63		DLL4	2.12419427603194E−08
CUTA	0.000107759	0.999892	0.601023	0.600895		CREB3L1	7.80926117760483E−06	0.999992	0.359492	0.357841		CMTM7	0.00018635	0.999814	1.6341	1.63579		CCDC47	0	1	1.94774	1.94835		MAGT1	3.93345814142521E−07	1	0.617497	0.617232		COLGALT2	0	1	0.004643	0.0025587								EYA4	1.27400623384233E−09	1	11.2591	12.5432		DLX1	0.00557851
CUTC	0	1	0.497205	0.49635		CREB3L3	0	1	0.254143	0.253724		CNDP2	0	1	0.39056	0.390137		CCDC50	1.00295840521625E−08	1	0.394274	0.394082		MAMDC2	2.21045404202869E−13	1	0.055084	0.0340429		COPS8	5.55089932907649E−08	1	0.543204	0.542909								EZR	0	1	2.75153	2.75297		DMGDH	1.08072e-05
CUX2	7.4495964952348E−14	1	90.3042	110.922		CREB3L4	2.19901874487505E−10	1	3.56524	3.5722		CNGA3	0	1	169.922	14967.3		CCDC53	0.00259258	0.997407	2.52015	2.52677		MAOA	0	1	0.170909	0.170403		COPZ2	5.50925971509741E−12	1	0.176727	0.172135								F11	0	1	0.0187933	0.000111041		DNAH1	2.55351295663786E−15
CWF19L1	1.37667655053519E−14	1	0.468917	0.468251		CREB5	0	1	0.0123888	0.0105034		CNIH2	0	1	12.0636	12.7116		CCDC57	0.000409681	0.99959	2.38485	2.39084		MAOB	0	1	0.199415	0.198674		COQ10A	6.857370227209E−11	1	2.25833	2.26657								F2	1.16759935053778E−11	1	0.0033449	0.00315865		DNAH3	0.00145131
CX3CL1	4.9752014730231E−09	1	38.4849	39.5503		CRH	1.42905e-05	0.999986	85.4769	89.9163		CNIH3	2.00693398566543E−08	1	2.82503	2.8868		CCDC64	0	1	28.363	29.9135		MAP10	0	1	13.8792	14.8618		COQ4	2.93550828089906E−09	1	1.77235	1.77468								F2R	0	1	8.56719	8.70924		DNAH5	0.00769294
CXADRP3	0.000734914	0.999265	0.0438908	0.0281002		CRIM1	0	1	0.0641069	0.0638263		CNKSR2	1.01625263759786E−10	1	0.0912196	0.0802037		CCDC68	2.06378394373985E−08	1	0.0380921	0.0228284		MAP3K14	1.47448e-05	0.999985	0.560378	0.559427		COQ9	3.80613207617841E−10	1	1.63318	1.63447								F2RL1	2.84985479659383E−10	1	4.57619	4.63994		DNAI1	2.50084907227333E−08
CXCL1	0.00463825	0.995362	9.49324	10.2796		CRIP1	0	1	0.0304591	0.0285451		CNN1	0.00310717	0.996893	0.0182207	0.00714117		CCDC71	3.78505338183288E−09	1	2.2719	2.27466		MAP4K4	0	1	0.162701	0.162269		CORO1C	6.25975049572958E−10	1	0.522761	0.522704								F2RL2	0	1	75.8744	93.3033		DNAJA4	2.77555756156289E−14
CXCL16	0	1	18.0084	18.0758		CRIP2	0	1	0.0694441	0.0683467		CNN2	1.08801856413265E−14	1	0.27682	0.276659		CCDC71L	0	1	0.0683755	0.06552		MAP7D3	4.34138313554211E−06	0.999996	0.511262	0.510272		COTL1	0	1	0.0531531	0.0529942								F5	5.99520433297585E−14	1	0.00396212	0.00256881		DNAJB11	0.000483848
CXCL5	0.00847402	0.991526	2.27998	2.29642		CRMP1	0	1	32.5025	33.0479		CNN3	5.55111512312578E−16	1	0.400607	0.400405		CCDC78	2.20834196484887E−08	1	9.49921	10.1909		MAPT	0	1	0.241367	0.237988		CP	0	1	4.50778	4.60144								F7	1.0161e-05	0.99999	0.00997527	0.00587644		DNAJB12	3.85039576533686E−06
CXCL6	0	1	5.43441	5.59408		CROCC	0.00716576	0.992834	1.61887	1.62047		CNNM3	0	1	1.60774	1.60846		CCDC8	0	1	0.0099049	0.00728182		MARVELD1	3.44419e-06	0.999997	1.73691	1.73925		CPA4	0	1	0.00595587	0.00578985								FABP1	1.88577683468694E−07	1	0.00450657	0.0016366		DNAJC10	0.00164818
CXCR4	2.38922868156521E−08	1	2.42268	2.43114		CRP	2.03059116188342E−07	1	0.0054831	0.00214192		CNOT11	0.00674481	0.993255	0.41806	0.41776		CCDC80	0	1	0.00108691	0.000938404		MASP1	0.00115303	0.998847	0.295139	0.294635		CPB2	0	1	74.0706	114.565								FADS6	5.83710857426922E−12	1	0.0444886	0.00922666		DNAJC11	0.000520226
CYB5B	6.60391441531516E−09	1	0.618489	0.618252		CRTAC1	3.46034312315169E−12	1	106.398	126.459		CNP	7.40573226076791E−07	0.999999	1.65064	1.65089		CCDC82	0	1	0.167925	0.16643		MAST2	0	1	1.6138	1.61452		CPE	0.00240806	0.997592	0.148209	0.148055								FAM101B	0	1	11.5616	11.8183		DNAJC3	0.00513006
CYB5R4	0.00191894	0.998081	0.604025	0.603352		CRTAP	0	1	0.398722	0.398519		CNRIP1	0.000544412	0.999456	0.0673657	0.0444566		CCDC85C	0	1	0.640109	0.639865		MAT1A	0	1	4.35833	4.43096		CPED1	4.55694371126469E−10	1	0.38353	0.381006								FAM102A	2.95889327239784E−06	0.999997	0.293445	0.294075		DNALI1	0.00845876
CYBRD1	0	1	0.0267498	0.0259665		CRTC1	2.59691164106179E−06	0.999997	3.01305	3.02237		CNTN1	0	1	223.627	672.758		CCDC88B	1.2373e-06	0.999999	22.2395	22.6334		MB21D1	0	1	91.7389	9036.16		CPM	0	1	20.4366	20.8494								FAM107B	0.000119283	0.999881	2.90174	2.94059		DNM2	0.000417354
CYFIP2	0.00235767	0.997642	1.59738	1.59871		CRY1	1.0991207943789E−14	1	0.48384	0.48189		CNTNAP1	0.00885864	0.991141	0.529227	0.528895		CCDC92	0	1	0.353979	0.352193		MCC	0.000804056	0.999196	0.080786	0.0772196		CPN1	0	1	160.715	13348.6								FAM109A	5.12040410072245E−11	1	0.255665	0.254794		DOC2A	1.47004532435879E−07
CYP19A1	2.77555756156289E−15	1	9.03573	10.4684		CRY2	3.48590842003116E−06	0.999997	1.9222	1.92484		CNTNAP2	0	1	0.00470223	5.33213e-05		CCDC96	0	1	0.0992354	0.0888879		MCF2L	7.94648778112972E−07	0.999999	0.109387	0.104066		CPNE1	0.00718882	0.992811	0.654334	0.654257								FAM115C	5.56399148976539E−10	1	3.82795	3.87792		DOCK1	2.06930113266779E−06
CYP1B1	0	1	0.0679589	0.0672908		CRYAB	2.96096480667529E−13	1	0.0513707	0.0449841		COBLL1	0	1	3.77552	3.80353		CCK	4.40011127533779E−09	1	0.0454308	0.0311131		MCM3	0.000499639	0.9995	0.640215	0.640134		CPPED1	7.43849426498855E−15	1	2.26182	2.26464								FAM117B	1.53690207560508E−06	0.999998	0.322626	0.321009		DOK6	1.30138344545117E−10
CYP24A1	0.000845629	0.999154	0.150653	0.149665		CRYBA2	0	1	110.504	126.433		COL14A1	0.000453231	0.999547	0.00517033	0.00194504		CCKAR	0	1	0.00223233	0.00091056		MCTP1	1.35691458069687E−10	1	3.78062	3.86067		CPT1B	1.77635683940025E−15	1	8.86599	8.91641								FAM122B	0.000552342	0.999448	0.593587	0.591997		DPEP1	5.78944050477759E−08
CYP26A1	0	1	18.7415	21.3179		CRYBG3	0	1	6.00534	6.03147		COL1A1	8.45479242173042E−12	1	0.012521	0.0112106		CCL2	4.71e-05	0.999953	0.0219344	0.0162366		MED18	0.00135073	0.998649	1.53079	1.53324		CPT1C	0	1	2.88993	2.89473								FAM129B	9.88600996432165E−06	0.99999	2.64252	2.66662		DPEP3	7.71122161680182E−08
CYP26B1	9.09241e-05	0.999909	0.601435	0.600942		CRYL1	2.56855e-05	0.999974	0.297791	0.295533		COL1A2	0	1	310.059	337.713		CCNA2	0	1	0.438241	0.437984		MED20	0.00323264	0.996767	0.620141	0.619506		CPT2	7.49400541621981E−13	1	1.94797	1.94982								FAM135B	0	1	0.00884666	6.02876e-05		DPF3	0.00143367
CYP2B6	0	1	110.781	121.024		CRYZ	0	1	0.395733	0.395518		COL21A1	0	1	42.1639	44.9199		CCNB1	0	1	0.650254	0.650174		MEDAG	4.22374546449333E−09	1	0.0966025	0.0840239		CPVL	0	1	4.32044	4.34293								FAM13C	0.000935437	0.999065	0.132417	0.0896919		DPH2	0.00194211
CYP2S1	0	1	0.400057	0.398717		CSDC2	1.26501585873129E−08	1	0.0360218	0.0334443		COL28A1	9.13617070885664E−10	1	9.76021	12.1938		CCND1	0	1	0.00219566	0.00211375		MEGF8	5.16354910273797E−06	0.999995	0.486891	0.486474		CPZ	0	1	0.0266583	0.0249982								FAM150B	3.48960083051963E−10	1	8.36606	9.33188		DPP10	0
CYP3A5	0	1	13.6438	13.8379		CSF1	0	1	0.0719802	0.0710669		COL2A1	7.61839480389881E−11	1	0.0078243	0.00508587		CCND3	3.51907392115436E−12	1	0.340701	0.340303		MEST	0.00136525	0.998635	0.491863	0.491479		CRB2	1.22124532708767E−15	1	0.0184661	0.00701344								FAM155A	1.29390320680045E−09	1	13.2198	14.594		DPY19L2	0
CYP3A7	0	1	80.9673	214.134		CSGALNACT1	2.45871323301117E−09	1	0.133541	0.121172		COL4A1	0	1	0.00276262	0.00153894		CCNG2	0.00107042	0.99893	0.330946	0.329444		METAP2	0	1	1.61046	1.6108		CRB3	0.00435345	0.995647	3.9202	3.94855								FAM160B1	0.0012904	0.99871	4.58854	4.76743		DPY19L2P2	3.22683508136024E−07
CYP4V2	1.69468e-05	0.999983	2.71728	2.78835		CSGALNACT2	0	1	0.494211	0.493256		COL4A2	2.66453525910038E−15	1	0.00616347	0.00484189		CCNI2	4.55723131753683E−06	0.999995	3.54036	3.60235		METTL16	3.89542209489058E−06	0.999996	0.571416	0.570969		CRCT1	0	1	70.6737	5823.71								FAM168B	3.41593e-05	0.999966	1.64315	1.64692		DPY19L4	0.000506307
CYR61	0.00124962	0.99875	0.380722	0.380691		CSMD1	0	1	0.0611361	0.0564982		COL5A2	0	1	69.3731	79.6575		CCNJL	0	1	0.00534378	6.96329e-05		METTL7B	0	1	2.60645	2.61832		CREB3L1	0.00124052	0.998759	0.326067	0.32557								FAM171A1	0	1	7.32736	7.44605		DPYSL5	0.00283118
CYTH1	0	1	1.69737	1.69886		CSMD3	1.45439216225896E−14	1	63.2032	5534.83		COL6A2	0	1	0.0647256	0.0639297		CCNL2	8.47888426136478E−12	1	2.26228	2.2634		MFAP2	4.62820226587723E−09	1	2.56236	2.56504		CREB3L3	0	1	229.365	258.601								FAM171A2	0.00101573	0.998984	2.65245	2.68685		DQX1	7.57172102794357E−14
CYTH3	1.08070975612939E−07	1	0.573309	0.573109		CSPG4	3.60877994154407E−12	1	0.0664071	0.0655385		COL6A3	0.000815786	0.999184	16.4926	17.0095		CCNO	5.53943557690673E−11	1	0.276441	0.270138		MFNG	0	1	24.769	25.1702		CREBL2	5.40725360820282E−07	0.999999	1.73802	1.73985								FAM172A	4.48127253838138E−06	0.999996	2.26826	2.28025		DRAM1	1.21771481786936E−11
CYTH4	4.06151230258889E−06	0.999996	0.112959	0.108184		CSPG5	0.00687428	0.993126	2.92288	3.01571		COL7A1	5.66911628752109E−10	1	0.139607	0.138775		CCNT2	1.76106e-06	0.999998	0.58023	0.579294		MGAT3	0.000566632	0.999433	0.256844	0.248869		CRIM1	0	1	0.283536	0.283483								FAM178B	2.03367e-05	0.99998	0.221812	0.214988		DRD2	0
CYTIP	0	1	0.00255344	3.13521e-05		CSRP3	0.00530974	0.99469	0.0371694	0.0142887		COL9A2	2.21925665178091E−07	1	0.0806385	0.0752723		CCP110	3.89298593361787E−11	1	2.59955	2.60298		MID2	0	1	0.0692962	0.0606448		CRISPLD1	0	1	0.0397047	0.0314761								FAM184A	2.99419208349416E−06	0.999997	0.45278	0.442365		DSCAML1	1.13162812453993E−11
CYTL1	7.84483589200136E−13	1	0.00658812	0.00369367		CT55	5.84929666924694E−08	1	2.26593	2.27011		COLQ	2.19159e-05	0.999978	2.1543	2.17853		CCPG1	3.15358e-05	0.999968	0.5432	0.542883		MKNK1	1.3414590471772E−07	1	1.9753	1.97914		CRISPLD2	1.33226762955019E−15	1	0.0149049	0.0139357								FAM188B	7.46309116728128E−07	0.999999	0.357162	0.341901		DSCC1	0.00108308
DAAM2	0	1	0.0737026	0.0727281		CTAGE4	2.62931384886755E−07	1	0.597203	0.595726		COPZ1	1.9373718029847E−07	1	2.48692	2.48801		CCR10	5.93969318174459E−14	1	2.12807	2.13327		MMD	0	1	0.371579	0.371329		CRLF1	0	1	0.0223315	0.0205847								FAM195A	0.000189125	0.999811	0.155516	0.15744		DSG2	4.5069448173507E−09
DAB2	0	1	0.294278	0.294116		CTAGE5	8.04612e-05	0.99992	0.555173	0.554805		COQ10A	1.79031422697928E−06	0.999998	3.88318	3.89943		CCR7	0	1	0.00864181	0.000112978		MMP19	2.1915327330646E−09	1	3.40663	3.42882		CROT	1.22570842364667E−11	1	1.61821	1.62025								FAM198B	1.86550774827765E−11	1	53.6102	72.8566		DST	1.72981e-05
DACT1	5.32121060548008E−08	1	0.338036	0.334425		CTBS	4.60035e-05	0.999954	0.491363	0.489201		COQ9	4.05397160285759E−10	1	2.40138	2.40399		CCSER2	0	1	0.214322	0.213662		MN1	0.000222056	0.999778	0.0866076	0.0600783		CRP	1.91192838117082E−06	0.999998	52.8301	62.4477								FAM200B	3.69218298823526E−06	0.999996	2.45601	2.47316		DTL	0.00389074
DAGLA	0	1	3.04567	3.05393		CTC1	4.86742868233137E−11	1	1.87292	1.87525		CORIN	2.22044604925031E−16	1	22.6352	31.1311		CCT3	0.000765273	0.999235	1.78304	1.78309		MOB3B	1.75198238139274E−06	0.999998	0.396567	0.393128		CRTAP	0	1	0.57714	0.577067								FAM204A	9.56345059044406E−06	0.99999	1.97741	1.98391		DTNA	0
DAP	0	1	0.492611	0.492554		CTDP1	0.00306209	0.996938	0.575417	0.574485		CORO1A	0.00326638	0.996734	5.56401	5.60916		CCT6P1	0.00130405	0.998696	1.84264	1.85303		MOCS1	0.00142469	0.998575	0.633394	0.632661		CRY1	1.67500580749991E−06	0.999998	0.539939	0.539114								FAM20A	0.000270174	0.99973	0.17425	0.11795		DTNBP1	0.00432621
DAPK1	4.4772022755879E−09	1	3.74637	3.74897		CTDSP1	1.7785772854495E−13	1	0.517104	0.516876		CORO1C	9.52009582277924E−11	1	0.553705	0.553557		CD109	4.6632e-05	0.999953	0.530763	0.530546		MOGAT3	0	1	2.92297	2.9368		CRYL1	0.000170679	0.999829	2.65674	2.66929								FAM210A	1.89364e-06	0.999998	0.645974	0.64196		DTX3	1.39805741428134E−08
DAPK2	0	1	5.18368	5.2496		CTF1	0	1	9.58279	10.0072		CORO6	0.000971223	0.999029	0.482542	0.476655		CD14	0.00414308	0.995857	0.275172	0.260216		MORC4	1.64907e-05	0.999984	0.122035	0.118363		CRYM	0.000845721	0.999154	9.02619	10.4398								FAM214B	0.00832625	0.991674	1.94636	1.96024		DUOX2	1.31124562097185E−07
DARS2	3.44169137633799E−15	1	1.91708	1.91825		CTGF	0.000175682	0.999824	0.00395778	0.00376685		CORO7	0.00386657	0.996133	2.36419	2.36838		CD164	0	1	0.308769	0.30862		MOSPD3	0.000590121	0.99941	0.581705	0.580982		CRYZ	0	1	4.30619	4.31067								FAM220A	3.53240015904532E−07	1	1.75974	1.75914		DUSP10	1.17661991261286E−10
DBN1	7.47456541105862E−11	1	0.46545	0.465271		CTNNA1	0	1	0.365948	0.365877		COTL1	1.37323485915886E−12	1	0.0066907	0.00564691		CD248	0.00995064	0.990049	0.295389	0.287117		MOV10	7.66053886991358E−15	1	2.37536	2.37634		CSAG1	0.00081834	0.999182	1.69253	1.69626								FAM225B	0.00568153	0.994318	4.28199	4.555		DUSP14	0.000825443
DCAF12L1	1.56541446472147E−14	1	0.0339465	0.0143181		CTSA	0.000273001	0.999727	0.2742	0.274093		COX10	5.79721e-05	0.999942	1.94393	1.94572		CD274	0	1	0.0159437	0.0141288		MOXD1	3.51195061265575E−06	0.999996	6.60831	6.72236		CSF1	4.9960036108132E−15	1	4.42422	4.4374								FAM26E	6.01382277309881E−11	1	56.2812	155.16		DUSP15	0
DCAF15	6.80988931911486E−10	1	0.608985	0.608693		CTSB	1.84342e-05	0.999982	0.303687	0.303554		COX7B2	0.00227407	0.997726	13.88	14.2894		CD2AP	2.48842280115014E−10	1	0.492757	0.492358		MRAS	8.78253267388995E−06	0.999991	2.71712	2.72654		CSMD1	1.22124532708767E−15	1	0.39327	0.392236								FAM3C	0.0070639	0.992936	1.97903	1.99345		DUSP26	0
DCAF4	4.15153e-05	0.999958	1.50644	1.50802		CTSD	0	1	0.368036	0.367957		COX8C	0.00626218	0.993738	16.1355	16.7454		CD2BP2	1.87023828646105E−08	1	1.68224	1.68264		MREG	0.00210962	0.99789	1.72469	1.73436		CSNK2B	0	1	0.655872	0.655774								FAM46A	1.13765e-05	0.999989	0.294635	0.293895		DUSP3	0.00192865
DCAF4L2	4.44089209850063E−16	1	0.195746	0.186979		CTSS	6.38421450482873E−07	0.999999	0.00585869	0.00378708		CP	0.000110134	0.99989	0.178218	0.171181		CD300A	3.88065243717151E−07	1	14.8087	26.2744		MRS2	0	1	0.43203	0.431829		CSPG4	0.000920218	0.99908	0.578199	0.578								FAM46B	2.04365702138887E−09	1	4.86512	4.98208		DUSP8	0.00106999
DCAF8	0	1	2.24388	2.24467		CTTNBP2	0.000798398	0.999202	20.169	24.1811		CPA1	1.9579e-05	0.99998	100.356	300.797		CD33	2.64324e-05	0.999974	0.0360362	0.0149999		MSI1	2.28615211839145E−06	0.999998	1.94967	1.95771		CSPG5	0	1	0.0987394	0.0950912								FAM47E	1.11022302462516E−16	1	0.0391385	0.00861481		DYRK1B	0.00495843
DCBLD1	0	1	0.230713	0.230449		CTXN2	4.31754632046477E−12	1	40.3124	111.575		CPA6	0.008395	0.991605	0.0563093	0.0218849		CD36	0	1	3.39175	3.44534		MST1L	0	1	38.4946	44.3958		CST7	0.000833135	0.999167	0.0510818	0.033518								FAM53B	6.50590692430342E−14	1	1.72234	1.72178		DYSF	3.43791566215224E−07
DCBLD2	0	1	0.361239	0.361184		CUEDC1	1.15844e-05	0.999988	0.204552	0.198956		CPAMD8	1.5940582187568E−12	1	5.05562	5.23374		CD44	0	1	0.00965309	0.00955379		MST4	0	1	0.330525	0.329048		CTAGE4	0	1	2.31594	2.32583								FAM65B	1.63357916083129E−09	1	8.92996	9.38737		DZIP1L	0.00161417
DCDC2	0	1	8.59794	8.61594		CUL2	0	1	0.597003	0.596696		CPB2	0.000240656	0.999759	0.166487	0.156404		CD55	0	1	0.100188	0.0997167		MT1E	1.72875e-05	0.999983	48.3184	50.0528		CTAGE5	0	1	4.28624	4.29652								FAM78A	0	1	0.0799769	0.0737708		EBF1	2.38281471220958E−08
DCHS1	0	1	0.0310543	0.0302613		CUX2	0	1	0.0333989	0.0301136		CPE	0	1	7.45548	7.4682		CD59	0	1	0.131499	0.131434		MT1G	0.00714409	0.992856	5.81561	5.88213		CTBP2	0	1	0.0205368	0.0189276								FAM83H	0	1	0.248104	0.248189		ECE2	4.28418398168429E−06
DCHS2	2.27380669848287E−10	1	27.2349	41.2052		CX3CL1	8.69078585319372E−07	0.999999	0.126606	0.125591		CPEB4	6.52532e-05	0.999935	0.432658	0.431138		CD68	4.61741755941603E−13	1	2.68267	2.68405		MT1X	5.10683e-05	0.999949	3.90231	3.92244		CTDSP1	0	1	2.29957	2.30081								FAM84B	0	1	11.901	12.1905		ECSIT	7.14983627858601E−14
DCLK1	1.47405251504917E−06	0.999999	0.0349137	0.0147346		CXADR	0	1	0.335713	0.334735		CPED1	0.000669376	0.999331	2.93393	3.03156		CD70	2.79412e-05	0.999972	0.0128691	0.0107064		MTCL1	8.75173267189666E−10	1	0.279057	0.278097		CTDSP2	0.000400842	0.999599	1.79814	1.79851								FAM86A	4.83106145088286E−07	1	0.666428	0.662677		ECT2	4.42445290405047E−08
DCLK2	0	1	0.0327449	0.0239945		CXCL1	8.37764e-05	0.999916	0.00795627	0.0067674		CPLX1	0	1	353.908	406.991		CD83	5.07316e-05	0.999949	0.297083	0.283329		MTF2	2.23820961764432E−13	1	2.05466	2.0568		CTGF	8.12350187118227E−13	1	0.223394	0.223364								FAM96A	0.000996575	0.999003	0.479069	0.480786		EDEM3	0.00299036
DCN	5.6905591350187E−12	1	0.0161369	0.000200837		CXCL16	3.08389246383989E−06	0.999997	0.149031	0.148846		CPLX2	0	1	655.755	1070.68		CD9	0	1	0.0011122	0.000649104		MTFR1L	0	1	1.90284	1.90474		CTHRC1	1.54887214165456E−12	1	0.0811384	0.0796668								FAM98A	9.83114076813507E−07	0.999999	2.00828	2.01518		EDN1	4.73022410130142E−09
DCTN1	1.03972386256146E−12	1	0.58954	0.589474		CXCL2	7.49777518826988E−06	0.999993	0.00529369	0.00296214		CPLX3	0	1	662.022	58566.7		CD97	0	1	0.0997422	0.0994351		MTHFD1L	5.36237720893951E−14	1	0.501209	0.500592		CTIF	4.28874613600527E−09	1	0.663818	0.663503								FANCE	0.00844387	0.991556	1.55051	1.54966		EEFSEC	7.9215751513928E−08
DCTN5	1.62757954758064E−06	0.999998	1.51666	1.517		CXCL5	0	1	0.00142514	1.6042e-05		CPM	0.000473661	0.999526	0.129185	0.128816		CDA	5.21963950950166E−08	1	0.0213755	0.0200632		MTHFD2	1.04446339799225E−07	1	2.52631	2.53058		CTNNBIP1	0.000599876	0.9994	0.472916	0.471446								FANK1	0.000297225	0.999703	3.96973	4.1117		EFEMP1	0.00141757
DDO	0	1	24.7705	34.6117		CXCL6	3.34551886194134E−09	1	0.0283348	0.0257293		CPNE2	0.00321856	0.996781	2.4231	2.43109		CDC14A	0.000112141	0.999888	1.96206	1.96834		MTMR9LP	0.00305203	0.996948	3.45705	3.52545		CTSA	0.00155814	0.998442	2.84932	2.85								FARP1	0.00441041	0.99559	2.53031	2.56375		EFHD1	8.31559e-05
DDR2	0	1	0.0273641	0.0230263		CXXC1	0	1	1.68928	1.69037		CPNE8	4.68891592220189E−12	1	12.5926	13.9297		CDC14B	0.00144266	0.998557	0.414055	0.413046		MX2	0.000591628	0.999408	1.65314	1.6546		CTSD	3.77330389156327E−11	1	1.95481	1.95502								FASN	7.97868026092274E−06	0.999992	0.382491	0.384904		EFNA3	0.00015446
DDX18	0.00239478	0.997605	1.56444	1.5647		CXXC5	0	1	0.191063	0.190249		CPQ	0	1	0.302187	0.300777		CDC23	8.5778462111108E−10	1	0.582126	0.581847		MYBBP1A	0	1	0.61432	0.614215		CTSL	3.01545344250087E−10	1	3.03716	3.03955								FAT4	9.87799156915159E−08	1	38.0066	44.6236		EFNA4	0.000469079
DDX4	7.6278983129896E−11	1	21.8066	39.3115		CYB5A	0	1	0.296954	0.295193		CPSF3	0	1	1.62529	1.62594		CDC25A	6.12529355348279E−07	0.999999	1.66106	1.66196		MYH14	2.04118e-05	0.99998	1.57746	1.57797		CTU2	3.93464101522412E−07	1	0.529646	0.528984								FBLN2	0.00674113	0.993259	7.53175	8.16406		EGFLAM	1.8963e-05
DDX43	0.00523243	0.994768	0.47876	0.477452		CYB5B	3.04816505369843E−10	1	0.644644	0.64428		CPSF3L	0	1	2.45916	2.4603		CDC25C	1.02198e-05	0.99999	0.603838	0.603106		MYO5B	8.88178419700125E−16	1	1.59597	1.59715		CTXN1	0.000741787	0.999258	0.191686	0.189656								FBN1	0	1	187.102	189.478		EGFR	0.00119316
DDX60L	2.46469511466785E−14	1	0.167247	0.160945		CYB5R3	0	1	0.591907	0.591836		CPT1A	0	1	0.320136	0.319905		CDC27	0.000169019	0.999831	0.531457	0.531208		MYOM1	0.000897822	0.999102	0.264749	0.262154		CUEDC1	0	1	0.373013	0.371567								FBN2	0	1	56.3721	57.1619		EGLN3	0.00116627
DECR2	0.00101179	0.998988	2.82226	2.83076		CYFIP2	0	1	0.326529	0.325525		CPT1B	0	1	0.340211	0.338876		CDC42BPG	0.00452509	0.995475	1.8276	1.83215		MYRF	0	1	0.400063	0.399962		CUL7	9.67944613350369E−11	1	0.514958	0.514729								FBRSL1	2.00302320285672E−07	1	0.414248	0.413376		EHBP1	0
DEFB1	0.000134918	0.999865	120.768	126.076		CYGB	0	1	0.12866	0.117392		CPT1C	0	1	4.60467	4.61519		CDC42EP1	0	1	0.530873	0.530649		NAB2	0	1	3.4544	3.47194		CUTA	7.97502286431495E−10	1	0.532816	0.532663								FBXL2	2.00214e-05	0.99998	5.43683	5.69731		EHD2	1.73682963122701E−07
DENND2A	0	1	0.0478358	0.0469075		CYLD	0	1	0.571976	0.571338		CPT2	0	1	2.18748	2.18976		CDC42EP2	2.74189448923323E−10	1	0.539599	0.538923		NAGS	1.06835e-05	0.999989	2.46406	2.47205		CUX1	3.15918e-05	0.999968	0.477583	0.47694								FBXL5	0	1	2.32487	2.32756		EHD4	0
DENND2D	0.0033391	0.996661	1.82878	1.83722		CYP17A1	1.60874646937259E−11	1	26.1951	73.2335		CRCT1	0.00898574	0.991014	0.0470378	0.0406766		CDC42EP3	5.54112311590416E−13	1	0.26077	0.260476		NBEAL2	0	1	0.540066	0.539831		CUX2	0	1	63.4734	78.089								FBXL7	0.000239351	0.999761	2.56016	2.5895		EIF1B	2.77449e-05
DENND3	0	1	0.0279483	0.0268127		CYP1A1	3.57680889129242E−07	1	0.260217	0.259475		CREB3	2.74664207711162E−06	0.999997	0.570735	0.570342		CDC42SE1	0	1	1.91948	1.91995		NBL1	4.48092067562023E−07	1	1.90773	1.91004		CX3CL1	5.44009282066327E−15	1	27.3168	28.0743								FBXO36	5.78164375442114E−06	0.999994	3.26267	3.28657		EIF2AK1	2.71950273078581E−07
DENND4A	0.00167752	0.998322	3.72752	3.7333		CYP1B1	2.17177676953284E−08	1	0.18101	0.171603		CREB3L4	2.24413820859581E−11	1	3.82774	3.83603		CDC6	0	1	0.536243	0.536039		NCALD	0	1	2.32146	2.32785		CXADR	0	1	2.46703	2.47172								FBXW7	1.66109e-05	0.999983	0.50491	0.501195		EIF2B3	0.000266946
DENND5A	0	1	0.51579	0.515584		CYP26B1	0.000101103	0.999899	0.283887	0.282356		CREB5	0	1	0.0148409	0.0125768		CDCA2	6.60881074310282E−08	1	0.435118	0.434478		NCAM2	2.50193232798068E−09	1	55.0849	5386.41		CXADRP3	9.8674e-05	0.999901	0.0263644	0.0100634								FDXR	0.00222221	0.997778	0.240185	0.241952		EIF5A2	3.50929e-05
DEPDC1	4.09193e-06	0.999996	0.669777	0.669355		CYP2C18	8.53558779212449E−10	1	0.030605	0.0243431		CRH	1.35304975779071E−07	1	274.562	327.217		CDCA3	9.35591870643293E−09	1	0.632109	0.631636		NCAPG2	1.34996458456271E−11	1	0.593323	0.592928		CXCL1	8.63481e-05	0.999914	80.828	88.3096								FERMT1	1.97175609173428E−13	1	5.33806	5.52876		ELF1	0.00408188
DEPDC1B	3.84591e-05	0.999962	2.10455	2.10657		CYP2E1	4.39881464586733E−12	1	21.5256	23.6943		CRIM1	0	1	0.0315228	0.0313796		CDCA4	0.00652342	0.993477	0.499414	0.499003		NCAPH	0	1	0.601634	0.601302		CXCL16	7.7715611723761E−16	1	20.7799	20.8593								FERMT2	6.66133814775094E−16	1	2.81038	2.82165		ELFN2	0.000138607
DEPTOR	0.00017006	0.99983	5.07243	5.30459		CYP2S1	1.65702e-05	0.999983	0.0242328	0.0133209		CRIP1	0	1	0.0714346	0.067107		CDCP1	0	1	0.00591733	0.00566419		NCEH1	0	1	0.545669	0.545213		CXCL2	0.000855686	0.999144	34.8859	37.5326								FEZ1	0	1	17.2201	18.9235		ELK3	9.17709613756923E−06
DESI1	9.75616268239499E−06	0.99999	1.76684	1.77175		CYP2U1	2.15469e-05	0.999978	4.24587	4.53576		CRIP2	5.64104318812042E−13	1	0.12905	0.127133		CDH10	0	1	79.0136	6019.68		NCK2	2.76445533131664E−14	1	0.420819	0.420313		CXCL5	0.00190017	0.9981	10.3026	10.4236								FEZ2	4.29290097914148E−08	1	2.78583	2.80626		ELL3	0
DFNA5	0	1	0.660909	0.660637		CYP3A7	0	1	0.0206222	0.0116183		CRISPLD2	0.000353873	0.999646	0.0605772	0.0342401		CDH11	0	1	0.00173214	2.24903e-05		NEGR1	2.08899564313469E−12	1	16.4168	20.7539		CXCL6	8.64148864687664E−08	1	14.8875	15.3938								FGA	0.00522113	0.994779	0.0324659	0.0348401		ELOVL7	5.55728e-05
DGAT2	8.98247032310451E−11	1	4.95686	4.97102		CYP4F22	0.0045313	0.995469	0.0566555	0.0370384		CRK	0.00568875	0.994311	0.53237	0.532068		CDH12	0	1	206.075	376.353		NES	9.50331534099735E−06	0.99999	0.370957	0.370905		CYB561	0	1	2.17295	2.17472								FGB	0.00112329	0.998877	0.0194091	0.0210602		ELP4	3.53624e-05
DGCR14	5.88258830536148E−08	1	0.556992	0.556247		CYR61	2.6308e-05	0.999974	0.00675165	0.00666601		CRMP1	0	1	41.7837	42.7002		CDH13	0	1	0.00146525	1.90199e-05		NEURL2	0.00294533	0.997055	1.69363	1.70151		CYB561D1	0	1	2.15126	2.15752								FGD4	0.000109936	0.99989	3.1461	3.198		EMID1	0.00647762
DGKD	0	1	0.505577	0.505418		CYYR1	1.66351e-06	0.999998	48.2626	4205.65		CROCC	3.90520948911899E−12	1	3.13074	3.14145		CDH16	0	1	155.012	11882.9		NEXN	0	1	2.45921	2.46458		CYB5R4	0	1	0.444794	0.443838								FGD5	0	1	21.0175	22.7098		EML5	2.93389e-05
DHRS2	0	1	10.751	10.8092		DAAM2	0	1	19.5249	21.437		CRP	2.22044604925031E−16	1	0.00405797	0.00157659		CDH17	1.4998e-05	0.999985	90.0587	101.816		NFATC4	3.76924325085071E−09	1	1.72145	1.72367		CYBRD1	0	1	0.00732224	0.00651281								FGF13	1.84160654059795E−07	1	0.0224084	0.000141743		EML6	5.59510215936143E−11
DHRS3	0	1	4.13495	4.15564		DAB2	0	1	0.265454	0.265022		CRTAC1	1.35447209004269E−14	1	268.42	451.057		CDH18	1.44184664208069E−12	1	0.0245774	0.0101597		NFE2L1	0	1	0.563237	0.563197		CYFIP2	5.5166982093624E−13	1	1.71353	1.71513								FGFBP1	0	1	28.9089	46.72		EMP1	0
DHX37	0	1	2.08149	2.08302		DAB2IP	0	1	0.0900026	0.0893778		CRTAP	3.9305747545626E−10	1	0.313071	0.312888		CDH19	2.80221490456256E−09	1	0.23541	0.230194		NFE2L3	0	1	0.303807	0.303074		CYGB	0	1	0.245958	0.243868								FGFR1	2.10854831284024E−06	0.999998	4.9086	5.03646		EMP3	0.000152281
DHX8	0	1	1.62057	1.62104		DACH1	0	1	84.1078	123.228		CRTC1	5.27056176480301E−12	1	3.79834	3.81475		CDH2	0	1	0.142759	0.142625		NFKBIZ	0	1	2.69377	2.69845		CYP19A1	6.00963969998869E−06	0.999994	10.69	12.4411								FGFR3	0.000455885	0.999544	0.228482	0.231648		ENAH	2.4535928844216E−14
DIAPH2	0	1	37.1012	47.0131		DAG1	1.89846e-05	0.999981	0.436849	0.436712		CRY1	4.04857e-05	0.99996	0.556624	0.554686		CDH22	0	1	123.962	9487.42		NFYA	0.00152935	0.998471	0.478523	0.477988		CYP1A1	0	1	8.79097	8.85196								FGFR4	0	1	0.259802	0.258209		ENDOD1	4.91049e-06
DIO2	0	1	0.00869376	0.00624147		DAGLA	6.47085740546061E−09	1	0.534466	0.533903		CRY2	5.91986547560097E−08	1	2.26864	2.27296		CDH23	0.000533823	0.999466	0.258183	0.244455		NID2	0.00023658	0.999763	0.299917	0.294927		CYP1B1	0	1	0.072393	0.0717192								FGFRL1	0.00247582	0.997524	3.12199	3.18869		ENGASE	0.00130456
DIO3	0.000546309	0.999454	45.6379	3645.67		DAGLB	1.29577459873076E−11	1	0.456732	0.45554		CRYAB	0.00413588	0.995864	0.012144	0.0105732		CDH6	0	1	0.0176833	0.0172301		NIPAL3	3.60580365565966E−09	1	1.88855	1.89065		CYP24A1	1.65858174860922E−07	1	0.0481222	0.0470002								FGL1	0	1	0.002745	1.50124e-05		ENHO	0.00869382
DIP2C	0	1	0.0312068	0.0307547		DAK	0.000919989	0.99908	2.81615	2.82111		CRYBA2	0	1	537.613	1418.09		CDH7	3.96238597488718E−13	1	62.8709	4774.29		NLRP1	5.73805336578914E−10	1	0.477856	0.476703		CYP27B1	3.33066907387547E−16	1	3.75141	3.80622								FHAD1	0.00577247	0.994228	0.0423449	0.0234472		ENPEP	7.47193862338236E−10
DIRAS1	0.000121228	0.999879	0.184723	0.17281		DAP	0	1	0.382654	0.382533		CRYBG3	0	1	9.42844	9.49809		CDH8	0	1	0.0489323	0.0335499		NLRP2	0	1	0.210205	0.209957		CYP2B6	0	1	80.2194	87.7143								FHL1	1.13182130334621E−10	1	7.74781	7.96025		ENPP4	0.00027465
DIRAS3	4.44089209850063E−16	1	0.0351858	0.0230423		DARS2	3.10862446895044E−15	1	1.95925	1.9602		CRYL1	0	1	0.230122	0.228201		CDHR1	0	1	61.5534	66.7323		NLRP4	1.35336186701807E−13	1	0.0233632	0.0182797		CYP2C18	3.87968546178286E−11	1	43.1599	56.709								FHL2	0	1	11.5209	11.7033		ENTHD2	3.63386518975606E−06
DIXDC1	0.00329911	0.996701	1.57356	1.57556		DAXX	2.96429547574917E−14	1	1.65878	1.65932		CS	0.000133625	0.999866	1.82422	1.82448		CDHR3	0	1	34.2377	39.2317		NMNAT1	6.033688793039E−08	1	4.60112	4.75479		CYP2D6	0	1	114.085	9451.6								FIGNL2	0.000835659	0.999164	0.136149	0.111167		EOGT	0.000124584
DKK1	4.00540909328839E−08	1	0.140698	0.140543		DBF4	0.00122315	0.998777	0.639454	0.638984		CSAD	0.00254219	0.997458	3.66143	3.69033		CDIP1	0	1	2.71611	2.71854		NOL6	2.22718066211769E−10	1	0.616226	0.616105		CYP2J2	1.36827216223878E−11	1	22.0058	24.9908								FKBP14	0.000391809	0.999608	2.542	2.56901		EPAS1	0
DKK2	5.55111512312578E−16	1	0.0139176	0.000172831		DBNL	0.000892679	0.999107	0.396486	0.39616		CSDC2	0	1	0.0476352	0.0442551		CDK11A	0	1	2.54124	2.54488		NOVA1	0	1	40.6195	46.7796		CYP2S1	0	1	0.232778	0.231041								FKBP7	2.16489048909807E−11	1	4.79307	4.88523		EPB41L2	0.00158845
DKK3	1.73864193908635E−06	0.999998	0.286514	0.286286		DCAF12L1	0.00420318	0.995797	22.2549	42.3088		CSF1	7.94412957638713E−08	1	0.103764	0.102487		CDK14	0	1	0.00576443	0.0052909		NPFFR2	0	1	18.1042	20.0956		CYP2U1	0.000175633	0.999824	0.159717	0.149828								FKBP8	4.78595e-05	0.999952	1.80284	1.80955		EPB41L4B	2.12371283547785E−06
DLAT	0	1	2.89152	2.893		DCAF4L1	0.00155827	0.998442	3.81979	4.1486		CSGALNACT1	0	1	0.0605699	0.0545084		CDK18	6.77236045021345E−15	1	3.73936	3.7912		NPY6R	0.000870127	0.99913	11.3314	33.1941		CYP3A5	0	1	13.4347	13.6281								FLJ16779	4.14762e-05	0.999959	19.579	24.6312		EPHA10	2.22044604925031E−16
DLC1	0.00211802	0.997882	0.249832	0.249596		DCAF4L2	3.4332251486191E−09	1	3.95639	3.96154		CSMD1	0	1	0.0463947	0.0428106		CDK19	1.09987592167293E−06	0.999999	0.418852	0.417802		NQO1	0.000514739	0.999485	4.68593	4.70184		CYP3A7	0	1	78.2931	208.522								FLJ23867	0	1	4.18154	4.19857		EPHA2	1.11102e-05
DLD	0	1	1.86216	1.8631		DCAF8	0	1	1.62837	1.62862		CSMD3	2.00950367457153E−14	1	62.9124	5486.35		CDK20	2.09510186977013E−12	1	2.69778	2.72297		NR0B1	9.38066713085384E−07	0.999999	0.129272	0.113894		CYP4F22	0.000230197	0.99977	34.7287	91.5573								FLNA	0	1	5.10334	5.14326		EPHA4	0
DLG5	0	1	0.450513	0.450355		DCAF8L1	0.000810878	0.999189	9.72589	10.5063		CSPG4	0	1	0.102189	0.100898		CDK2AP1	6.12216165540858E−08	1	0.433438	0.432932		NR1I2	0.00106059	0.998939	4.92838	5.5068		CYP4F3	0	1	206.499	17174.8								FLNB	0.000337252	0.999663	1.86733	1.87549		EPHA5	1.14441582876879E−08
DLL4	0.00512937	0.994871	7.91274	8.58629		DCBLD2	0	1	0.098434	0.0982366		CTC1	6.4209304151408E−07	0.999999	1.59342	1.59477		CDK2AP2	4.90664676666697E−08	1	0.339039	0.338695		NR2C1	4.23077787137238E−07	1	1.72454	1.7271		CYP4V2	0.000867609	0.999132	5.36507	5.54815								FLNC	5.39124300757976E−13	1	3.63932	3.66803		EPHB4	0
DLX1	0	1	0.209347	0.206705		DCDC2	0	1	0.00586228	0.00459015		CTDP1	1.33226762955019E−15	1	0.43887	0.437926		CDK4	0.0015049	0.998495	1.86076	1.8611		NR2F1	5.55111512312578E−16	1	3.78109	3.84986		CYTH1	0	1	2.42937	2.43245								FLOT1	0.00120168	0.998798	2.05133	2.06619		EPHB6	1.47848394638217E−08
DLX2	0	1	0.178394	0.172679		DCLRE1A	1.48142609290858E−11	1	0.543549	0.542391		CTDSPL	3.64042129774589E−13	1	0.356475	0.3561		CDK5R2	0	1	31.2171	32.2813		NR5A1	0.00713728	0.992863	1.6333	1.6343		CYTH2	0.0033363	0.996664	0.565888	0.565644								FLT1	6.21724893790088E−15	1	166.205	791.129		EPHX1	0.000313667
DLX4	3.82689115174806E−07	1	0.233554	0.224811		DCPS	4.90484e-05	0.999951	1.5619	1.56345		CTGF	5.79300667558069E−06	0.999994	0.00575253	0.00547392		CDK5RAP3	9.55868416641081E−08	1	2.60336	2.60487		NRAS	1.82179e-05	0.999982	1.65119	1.65164		CYTH3	0	1	0.294018	0.293682								FMN1	1.18195e-05	0.999988	18.7876	26.7041		EPHX2	0
DMGDH	2.21347e-05	0.999978	2.32328	2.35368		DCTN4	3.22540616359834E−06	0.999997	0.56892	0.568637		CTH	8.27289e-05	0.999917	3.26075	3.31069		CDK6	0.00602255	0.993977	0.273026	0.272934		NRTN	4.01378201786429E−08	1	2.04848	2.06259		CYTH4	0.000183919	0.999816	0.180584	0.176118								FMN2	2.22044604925031E−15	1	506.545	1190.1		EPN3	0.000769563
DMRT2	0	1	0.0215041	0.0121365		DCX	1.78674e-05	0.999982	13.5953	37.1103		CTHRC1	0	1	7.71339	8.10927		CDKAL1	1.14792058081292E−08	1	4.2803	4.28403		NRXN3	0.00339522	0.996605	0.281503	0.278335		CYTIP	0	1	0.00258531	3.10147e-05								FMO1	0.00535646	0.994644	0.0432352	0.0110961		EPS8L2	6.69730937374879E−12
DMRTA1	0	1	0.00670302	8.2642e-05		DDAH1	2.90195345209465E−06	0.999997	0.232605	0.232266		CTNNA1	2.16834217248163E−10	1	0.432205	0.432129		CDKN1A	1.0724754417879E−13	1	0.0417222	0.0410086		NSUN5P1	8.48826921417967E−06	0.999992	2.23304	2.24525		CYTL1	0	1	0.00297714	3.57292e-05								FMO5	0.000562897	0.999437	0.171471	0.16623		EPSTI1	4.63203853440231E−06
DNAAF2	2.54298876178893E−07	1	1.51883	1.52021		DDAH2	3.72299346906857E−09	1	0.155575	0.154709		CTNS	0.00943152	0.990568	0.536584	0.536031		CDKN1B	0.00513058	0.994869	0.50384	0.50354		NT5DC2	0	1	1.5237	1.52394		DAAM2	0	1	0.0128703	0.0118185								FMOD	0	1	18.9229	20.1924		ERAP2	0
DNAH1	3.35897976100341E−12	1	2.78583	2.80959		DDC	2.63752567564168E−08	1	34.4708	34.8414		CTSA	6.03006e-05	0.99994	0.483689	0.483554		CDKN1C	3.11040147416008E−07	1	0.154879	0.142949		NTN4	0.00271487	0.997285	1.76551	1.76765		DAB2	0	1	0.448463	0.448335								FN1	2.74734746064098E−09	1	4.68189	4.75275		ERBB2	1.15463194561016E−14
DNAH14	0.00253487	0.997465	1.85519	1.86478		DDHD2	6.11454e-05	0.999939	2.0129	2.01578		CTSB	2.35668451420423E−09	1	0.301733	0.3016		CDKN2A	0	1	0.328334	0.328		NTS	4.95719021387231E−11	1	135.809	136.118		DAB2IP	0	1	1.72826	1.72902								FOLR1	0.000346532	0.999653	10.9139	14.6534		ERBB2IP	0.000161306
DNAH5	0	1	0.207718	0.203185		DDR1	0.00484626	0.995154	0.280499	0.279056		CTSD	0	1	0.511193	0.511107		CDKN2B	9.00429213746001E−07	0.999999	0.0821822	0.0817033		NUCB2	3.91502739527372E−06	0.999996	1.85197	1.85607		DACT1	1.33226762955019E−14	1	0.230538	0.226287								FOSL1	1.00318e-05	0.99999	3.57023	3.63306		ERCC8	0.00419831
DNAJA3	1.83410857612643E−08	1	1.54127	1.54183		DDTL	7.54951656745106E−15	1	2.1667	2.17455		CTSH	0	1	0.205488	0.205004		CDKN2C	0.000611873	0.999388	0.348679	0.348297		NUDT3	6.30195895467978E−12	1	0.560602	0.559668		DAGLA	0	1	3.82459	3.83613								FOSL2	3.850747498646E−10	1	3.56406	3.59898		EREG	0
DNAJA4	0	1	0.0212179	0.0172171		DDX11	0	1	1.52076	1.52132		CTSS	7.41821903904594E−09	1	0.00911177	0.00588806		CDR2	0	1	0.365443	0.364759		NUDT4	0	1	1.76469	1.76599		DAP	0	1	0.654805	0.654766								FOXA3	4.38355922671718E−07	1	0.16711	0.16772		ERGIC1	0
DNAJB4	3.85076415199137E−11	1	0.130814	0.128722		DDX12P	0.000796707	0.999203	1.71739	1.72225		CTSZ	2.36889e-05	0.999976	0.402206	0.402125		CDRT15P1	0.0029038	0.997096	4.65724	4.77616		NUP62	4.17596e-05	0.999958	0.646151	0.645996		DAPK2	2.27262e-05	0.999977	6.37996	6.46585								FOXC2	1.83644210949296E−11	1	251.276	439.739		ERGIC2	0.000204129
DNAJC1	5.44009282066327E−15	1	0.389861	0.38944		DDX25	2.96651592179842E−13	1	31.0568	38.1498		CTTNBP2	0.00489038	0.99511	12.1501	13.4533		CDRT4	0.00028846	0.999712	0.345112	0.341261		NXF2	1.71085798639226E−07	1	0.232368	0.220913		DAW1	9.74333e-05	0.999903	0.0676158	0.0265037								FOXD2	0.00116144	0.998839	0.266262	0.260012		ERLIN1	1.45011225249903E−10
DNAJC2	0.00412667	0.995873	2.05352	2.05569		DDX27	0	1	1.69189	1.69226		CTXN2	5.84088333255295E−12	1	38.663	100.461		CDV3	5.27911e-05	0.999947	0.605628	0.605474		NXN	0	1	0.0153299	0.0147806		DBN1	0	1	0.280858	0.280614								FOXF1	3.99680288865056E−15	1	13.3646	15.9208		ERRFI1	0
DNAJC22	0	1	2.39457	2.39942		DDX41	1.99609614170981E−07	1	1.56232	1.56337		CUEDC1	0	1	0.130968	0.127048		CDX2	1.08709991386569E−06	0.999999	13.7431	15.3228		NXPH4	3.2174263253637E−13	1	3.0311	3.07123		DBNDD1	0.000159879	0.99984	0.63075	0.630502								FOXF2	0	1	525.521	1168.39		ESAM	3.23981286243225E−10
DNAJC9	0	1	0.56608	0.56583		DDX52	7.64670756714381E−08	1	0.603871	0.603358		CUX2	3.58938545552689E−10	1	0.0237162	0.0213573		CDYL	2.53130849614536E−14	1	0.591472	0.590999		NXT2	0.000146647	0.999853	0.437199	0.436287		DCAF12L1	1.36335387423969E−13	1	0.0441561	0.0244876								FOXJ1	0	1	0.0637915	0.0620517		ESPNL	0.00968835
DNM1	0.00559369	0.994406	0.4328	0.43184		DDX58	0	1	0.157513	0.155398		CX3CL1	0.000148044	0.999852	0.0903378	0.08958		CDYL2	0	1	0.00638511	8.32881e-05		OAS3	0	1	1.76165	1.76284		DCAF15	0	1	0.613185	0.612892								FOXL1	0	1	56.722	62.4038		ESRRG	0
DOCK2	0	1	0.188143	0.183947		DDX60	2.29161779186082E−06	0.999998	0.0950465	0.0634511		CXCL1	0.00138019	0.99862	0.0682272	0.0585001		CEACAM1	7.52754e-05	0.999925	9.33286	9.71343		ODF2L	0	1	4.29203	4.34268		DCAF4L2	0	1	7.14636	7.21425								FOXL2	0	1	94.8635	163.324		ETAA1	1.35635946918455E−12
DOCK8	3.574918139293E−14	1	3.34095	3.36377		DDX60L	1.99840144432528E−15	1	0.280316	0.273957		CXCL12	0.00326294	0.996737	0.198075	0.162587		CEBPD	5.23940446583993E−10	1	0.152821	0.151703		OLFM2	0.00156395	0.998436	0.426124	0.423051		DCAF8	0	1	1.77633	1.77682								FOXN3	2.53789523729786E−07	1	3.90319	3.96633		ETV4	5.21442077539014E−06
DOK1	0.00421172	0.995788	0.453558	0.453035		DEFA6	0	1	81.4548	7158.55		CXCL16	9.71243574454661E−09	1	0.173135	0.172924		CECR6	0	1	18.8698	20.5225		OLFML3	3.89483e-05	0.999961	6.6033	6.72529		DCAF8L2	1.11665166002695E−09	1	13.4537	20.5445								FOXO3B	0.00860486	0.991395	1.6361	1.63818		ETV5	3.13234075022262E−06
DOK4	4.71511718558304E−13	1	2.00396	2.00534		DEK	0.00629444	0.993706	0.63245	0.632377		CXCL5	0	1	0.00651645	7.40272e-05		CECR7	5.67284e-05	0.999943	0.453613	0.448926		OOEP	2.18648674388255E−07	1	0.0655216	0.0634145		DCBLD1	0	1	0.202929	0.202652								FOXP4	0.00150637	0.998494	1.70209	1.7081		EVA1A	4.87661022674502E−11
DPCD	8.61448e-05	0.999914	0.345707	0.344411		DENND2A	0.00297433	0.997026	4.76364	4.94032		CXCL6	0	1	0.0782391	0.0713583		CELA3A	0	1	1055.66	81366.8		OPTN	5.87022652709379E−11	1	1.71284	1.71315		DCBLD2	1.28785870856518E−14	1	0.451402	0.451354								FOXQ1	0	1	63.1682	76.0982		EVI5L	0.00365047
DPF3	3.99280608576191E−12	1	0.267286	0.26139		DENND4A	2.47748e-05	0.999975	0.344852	0.344362		CXCR4	0.00239144	0.997609	0.275316	0.273259		CELA3B	5.21804821573824E−15	1	69.7158	5302.36		ORC3	4.23792848591731E−08	1	0.643911	0.643075		DCDC2	1.35447209004269E−14	1	2.12989	2.1326								FOXR2	3.28848059893971E−13	1	0.0502947	0.0360538		EVL	8.43074499101704E−11
DPM2	3.93596846448574E−07	1	2.78653	2.78982		DENND6A	1.67643676718399E−14	1	1.76517	1.76711		CXXC1	0	1	2.14308	2.1454		CELF3	0	1	504.155	783.691		OSBPL7	0.00315894	0.996841	1.51006	1.51302		DCHS1	0	1	0.0124573	0.0116385								FRAT1	3.65157981629949E−08	1	0.133779	0.130365		EXOC3L1	7.19433357332377E−09
DPP4	0	1	10.5745	10.6418		DEPDC1B	0.0028336	0.997166	0.588862	0.588109		CXXC4	0.000828382	0.999172	17.9997	35.3472		CELF4	8.98710228458555E−09	1	14.3363	15.2803		OSGIN1	2.06462e-05	0.999979	2.11521	2.13966		DCLK1	7.29835e-05	0.999927	0.0210041	0.000256658								FRAT2	0.00552316	0.994477	0.390674	0.391925		EXOC4	0.00066848
DPYD	2.5032725115004E−08	1	0.0450695	0.0245101		DEPTOR	0	1	4.93342	5.00338		CXXC5	2.10798045685578E−12	1	0.211337	0.210455		CELF6	0.000916149	0.999084	5.26506	5.5563		OSGIN2	0.00346872	0.996531	1.60177	1.60275		DCLK2	0	1	0.00918862	0.000110957								FREM2	0.0054759	0.994524	0.0307412	0.00834343		EXOC6	1.41698738187479E−07
DPYSL2	2.35003561055436E−09	1	0.0730837	0.0724444		DES	1.08423037215033E−09	1	0.175463	0.168917		CYB561	0.0057167	0.994283	1.6581	1.65886		CELSR1	0	1	0.0294299	0.0289127		OSTM1	0	1	0.526501	0.525737		DCN	3.06506332314882E−07	1	0.236039	0.223504								FRK	0.00483406	0.995166	0.394962	0.382954		EXPH5	1.22124532708767E−15
DPYSL3	0	1	0.0430026	0.042912		DEXI	0.00949051	0.990509	1.80316	1.80681		CYB561D1	1.34051e-05	0.999987	1.70178	1.70476		CELSR3	0.000276169	0.999724	6.94631	6.9586		OXCT1	0	1	1.67241	1.67335		DCTN1	0	1	0.479448	0.479362								FRMD4A	1.49694220352714E−08	1	4.3335	4.40382		EXT1	1.35200098894117E−08
DPYSL4	1.99840144432528E−15	1	0.0296881	0.0168166		DFNA5	4.70666838836564E−11	1	0.204915	0.204192		CYB5A	1.54449252276478E−08	1	0.26694	0.265279		CEMIP	0	1	0.0109441	0.009065		P2RY6	0.00236606	0.997634	2.04925	2.05719		DCUN1D1	0.00875731	0.991243	1.58335	1.58521								FRMD6	1.89653848181592E−11	1	5.70471	5.80657		EYS	0
DRAM1	0	1	2.84592	2.85306		DGAT1	0.00505506	0.994945	2.73418	2.7378		CYB5D1	5.80797743232608E−10	1	1.93152	1.93533		CENPA	0.000200339	0.9998	0.314274	0.313205		P4HA1	1.43781e-05	0.999986	3.20755	3.21134		DCUN1D2	1.33263799106942E−07	1	0.645148	0.644643								FSCN1	1.73428539307352E−08	1	6.0294	6.16954		F2RL1	1.17871268301428E−11
DRAXIN	8.53191e-05	0.999915	0.0479926	0.0261363		DGCR5	0.000485361	0.999515	5.09426	5.41448		CYFIP1	2.54380561059975E−09	1	0.582344	0.582231		CENPE	0.000615441	0.999385	0.433168	0.432521		P4HA2	0.000162653	0.999837	2.06583	2.06709		DCUN1D3	1.38751e-05	0.999986	1.84415	1.8511								FSTL1	0	1	36.1131	37.1972		F2RL2	0.00146657
DSTN	0	1	0.430362	0.430306		DHCR24	0	1	0.286278	0.286229		CYFIP2	4.14146494875922E−11	1	0.351601	0.350555		CENPI	4.60916e-05	0.999954	0.333484	0.330626		P4HB	0.000808008	0.999192	1.62141	1.62146		DDC	6.97419899609031E−12	1	65.2171	173.415								FSTL4	0.00048843	0.999512	0.0205644	0.0128037		FA2H	0.00726146
DTNB	0.0012374	0.998763	0.495769	0.493896		DHCR7	0	1	0.562146	0.562022		CYGB	0.00114265	0.998857	0.0587081	0.0531696		CENPK	0	1	0.363627	0.361834		PALLD	0	1	0.162301	0.161515		DDHD2	3.04925133698397E−06	0.999997	0.396619	0.39602								FTCD	0.000438218	0.999562	0.0142006	0.010713		FABP3	0.000929241
DTX1	6.46349640476274E−12	1	21.8668	22.3986		DHFRL1	0.000478318	0.999522	2.5705	2.58943		CYHR1	0.00618159	0.993818	2.51489	2.51845		CENPN	0.00019873	0.999801	0.595349	0.594833		PALM	0.00041294	0.999587	0.109936	0.107994		DDN	2.08204115059729E−08	1	3.96004	4.0672								FTSJ3	1.14265797346302E−06	0.999999	0.377785	0.379636		FADS3	2.50223070685784E−06
DTX3L	0	1	2.70416	2.71004		DHODH	2.12860991277708E−07	1	1.69348	1.69813		CYP11A1	0.00778338	0.992217	0.200814	0.159148		CENPO	0.000478368	0.999522	0.418582	0.417591		PAM	0	1	1.5527	1.55294		DDR1	5.65293984255977E−06	0.999994	0.369843	0.369431								FXN	0.00246882	0.997531	0.528478	0.524368		FAM105A	0.000703876
DTX4	0	1	6.26169	6.34738		DHRS11	8.41448896016228E−06	0.999992	1.6202	1.62227		CYP17A1	2.87336821003237E−11	1	26.7797	78.7879		CEP112	0.00171174	0.998288	0.400768	0.391378		PAPSS2	0	1	2.22545	2.22698		DDR2	0	1	0.0395751	0.0352344								FXYD2	0	1	0.00670535	4.05046e-05		FAM110B	0
DUOX1	8.56471553678517E−07	0.999999	1.8165	1.81818		DHRS4L2	9.44244682443696E−13	1	1.71401	1.71601		CYP19A1	0.000134643	0.999865	0.32062	0.307193		CEP120	7.86536e-06	0.999992	0.457111	0.456067		PARP10	6.64146e-05	0.999934	2.91982	3.0094		DDX43	4.80043315209677E−07	1	0.264429	0.26256								FXYD5	7.02771174587724E−13	1	5.20108	5.27707		FAM111A	0
DUS3L	0.000967702	0.999032	1.6615	1.66252		DHX30	0.00512329	0.994877	1.70254	1.70282		CYP24A1	0	1	0.00902823	0.000102818		CEP131	0	1	2.0977	2.09995		PARP8	2.42622700818984E−08	1	1.77784	1.77957		DDX55	0.00464947	0.995351	2.08719	2.08979								FYN	0	1	7.545	7.64581		FAM111B	1.21658239038425E−12
DUSP3	0	1	1.73881	1.73918		DIAPH2	0	1	0.00762056	8.63096e-05		CYP26A1	0	1	0.0779091	0.0706231		CEP135	6.17575990347063E−11	1	0.258392	0.257018		PARVB	2.71772986237817E−06	0.999997	0.539334	0.537833		DENND1A	9.26281e-05	0.999907	1.91437	1.91694								FZD2	0	1	12.5412	12.7812		FAM115A	0.00411879
DUSP4	0	1	0.00402328	0.0016671		DIAPH3	9.83565342715931E−06	0.99999	0.531996	0.530132		CYP26B1	1.49880108324396E−14	1	0.315598	0.313964		CEP164	0	1	1.68992	1.69085		PASD1	0	1	0.275235	0.274408		DENND2A	0	1	0.0248745	0.0239114								FZD5	0.00581566	0.994184	0.2647	0.269989		FAM120C	1.74098669925016E−08
DUSP7	1.37898943375347E−08	1	0.643928	0.643497		DIO2	1.04971498160467E−09	1	55.5999	65.9604		CYP27B1	0.00103643	0.998964	6.54821	6.61814		CEP170	0.00127842	0.998722	0.341633	0.341267		PBK	0.00593869	0.994061	0.573722	0.572772		DENND2D	2.22044604925031E−16	1	2.86323	2.88246								FZD6	1.82744175347693E−09	1	2.76239	2.7795		FAM129B	0.000430941
DUSP9	0.000114356	0.999886	24.5597	24.6469		DISC1	3.76271847679632E−06	0.999996	0.0945779	0.0741615		CYP2E1	0	1	221.748	19558.9		CEP192	2.55752662714492E−07	1	0.487994	0.487295		PCBP2	0	1	1.54806	1.54819		DENND3	0	1	0.0272388	0.0260876								FZD7	2.3810406757363E−08	1	15.4918	16.6058		FAM133A	1.61048119284857E−09
DYNC1I2	0	1	0.574652	0.574446		DISP2	0	1	14.8502	15.1548		CYP2J2	0	1	4.55631	4.6414		CEP44	0.000772135	0.999228	1.87318	1.88088		PCDH1	0	1	0.221502	0.218649		DENND4A	3.10854604723687E−07	1	3.26553	3.27039								FZR1	0.000807664	0.999192	1.61396	1.61758		FAM134B	0.00145188
DYNC2H1	3.9712186872265E−09	1	0.195058	0.190678		DKK1	1.05821913787274E−07	1	0.00363718	0.0032594		CYP2S1	0	1	0.0141335	0.00772523		CEP55	0	1	0.143746	0.143456		PCIF1	5.50978253577306E−07	0.999999	0.526104	0.525314		DENND5A	0	1	0.564085	0.563898								G3BP1	3.38378214337354E−11	1	1.77344	1.7758		FAM135B	0
DYSF	0	1	0.250953	0.250755		DKK3	0	1	0.00249989	0.00137913		CYP3A7	0	1	0.0201608	0.0113182		CEP70	0.00813298	0.991867	0.585323	0.582848		PCLO	1.6063e-05	0.999984	127.561	175.688		DEPDC5	3.83471739917596E−08	1	1.71759	1.72154								G6PC	0	1	0.0150607	8.46425e-05		FAM13B	1.11022302462516E−16
DZIP1	4.30766533554561E−14	1	0.0482471	0.0458752		DLG5	1.28977088842408E−06	0.999999	0.498256	0.498023		CYP4F3	0	1	15.0425	15.5225		CEP72	0.000933796	0.999066	1.69516	1.69975		PCOLCE	0	1	2.32481	2.33149		DEPTOR	0.000981505	0.999018	3.53605	3.68263								G6PD	9.30473e-05	0.999907	1.94459	1.954		FAM155B	0
E2F5	2.65153676792806E−10	1	0.393374	0.391159		DLGAP3	3.72496478107109E−11	1	26.0878	32.9029		CYP51A1	6.52158e-05	0.999935	0.50977	0.509671		CEP78	1.80062020849192E−09	1	0.62132	0.620561		PDE12	0.00540095	0.994599	0.655075	0.654717		DGAT2	1.33337785257481E−13	1	6.08819	6.10663								GABBR1	6.93317625533041E−11	1	4.22181	4.29058		FAM162A	0.00597631
E2F7	0.000241344	0.999759	0.367157	0.36591		DLL3	0	1	39.6553	46.9021		CYR61	9.83517300934267E−09	1	0.011738	0.011589		CEP83	2.04692e-05	0.99998	2.47562	2.49722		PDE1A	0	1	16.3926	18.1958		DGCR14	2.23413e-05	0.999978	0.528551	0.527748								GABPB1	0.00152605	0.998474	1.54208	1.54178		FAM162B	0
EAF1	0.00452322	0.995477	1.51678	1.5173		DLL4	0	1	2.34344	2.35027		CYTH3	0.00211443	0.997886	0.424409	0.423863		CEP89	0	1	0.30107	0.300143		PDE1B	0.000115037	0.999885	3.74984	3.83506		DGKD	0	1	0.391231	0.391032								GABRA2	0	1	100.921	6979.82		FAM167A	0
EBF3	0	1	0.047692	0.0420002		DMBT1	0.000108542	0.999891	0.177275	0.168271		CYYR1	1.99217464280643E−06	0.999998	48.0405	4168.73		CEP95	2.15953209203867E−07	1	1.81956	1.82281		PDE1C	0.00214318	0.997857	1.8026	1.81168		DHCR24	0.000658755	0.999341	1.79078	1.79086								GABRA3	0	1	2.73304	2.73428		FAM171A1	2.73212e-05
ECD	0	1	0.590868	0.59049		DMD	0	1	3.76375	3.80018		DAAM2	0.000180038	0.99982	3.42573	3.46639		CEPT1	3.10968495398356E−09	1	1.83767	1.84053		PDE4D	0	1	2.46018	2.4681		DHRS2	3.58803351474535E−08	1	4.04569	4.0641								GAL3ST1	9.60864e-06	0.99999	0.301257	0.29903		FAM174B	0
ECE1	0	1	0.585705	0.585572		DMGDH	3.98508647514451E−06	0.999996	2.4792	2.49884		DAB2	0.000259907	0.99974	0.405778	0.405241		CERCAM	7.72581998376154E−11	1	0.0572716	0.0566539		PDE6B	0.000459043	0.999541	0.285459	0.272124		DHRS3	4.44089209850063E−16	1	12.3221	12.3978								GAL3ST3	0.000193696	0.999806	3.02974	3.07151		FAM177A1	5.96898e-05
ECM1	0	1	0.0407264	0.0399977		DMWD	1.67643676718399E−14	1	1.76414	1.76659		DAB2IP	0	1	0.104566	0.103848		CERKL	1.08306696944283E−11	1	80.7537	94.9129		PDGFC	0	1	14.1374	14.6955		DHX16	2.63054e-05	0.999974	0.62944	0.629277								GAL3ST4	0	1	17.6498	19.423		FAM179A	0
EDA	3.56381590904675E−14	1	134.889	242.933		DNAH1	1.40657352432072E−09	1	2.92815	2.93407		DACH1	0	1	258.639	22827.5		CERS1	0.00126907	0.998731	0.286413	0.277988		PDGFRA	0.0028763	0.997124	0.233424	0.231942		DHX37	2.22044604925031E−15	1	1.57599	1.57681								GALNT10	0.00569295	0.994307	2.95838	3.01705		FAM181B	9.38889668833376E−06
EDAR	4.76582e-05	0.999952	24.109	59.6016		DNAH3	5.87714643618398E−09	1	0.337781	0.330498		DAG1	1.69985405162887E−06	0.999998	0.298759	0.298642		CERS4	5.55111512312578E−16	1	0.0624898	0.0562237		PDIA4	2.65343302885412E−14	1	0.627526	0.627482		DIAPH2	0	1	32.8237	41.6715								GALNT14	5.497609034677E−10	1	0.00681201	0.00402617		FAM198A	2.4980018054066E−14
EDIL3	0	1	0.00151696	0.00130147		DNAH5	4.40502271148446E−06	0.999996	0.0866787	0.0503152		DAGLB	1.01817191344722E−08	1	0.488623	0.487417		CES3	1.90103488506566E−12	1	2.71988	2.73522		PDIK1L	0.00106439	0.998936	1.96568	1.98091		DIAPH3	0.00117145	0.998829	0.380025	0.379202								GALNT15	0	1	16.8633	19.9997		FAM199X	0.00202478
EDN1	0	1	0.120822	0.12075		DNAI1	5.6328e-05	0.999944	20.5989	32.9708		DAO	7.24230908577539E−09	1	24.7743	41.0111		CES4A	3.15176773568737E−11	1	151.558	379.486		PDZRN3	0.000560902	0.999439	0.0550356	0.0434319		DIO1	0.00102132	0.998979	13.6239	20.2657								GALNT3	2.15561468674963E−09	1	64.9768	78.0277		FAM201A	6.98481494865177E−10
EDN2	0.00130111	0.998699	0.025898	0.0243468		DNAJA4	0	1	3.74099	3.74616		DAP	0	1	0.510554	0.510425		CETN2	5.01965913279889E−10	1	0.353669	0.352606		PELP1	1.13642428800631E−12	1	0.622918	0.622797		DIO2	0	1	0.017327	0.0148652								GAS2L1	2.90481838582934E−09	1	1.59587	1.59446		FAM210B	2.22843e-05
EED	0	1	1.65222	1.65351		DNAJB12	0	1	0.487946	0.487368		DAPK1	0.00101457	0.998985	0.401479	0.401303		CFD	3.14304138271382E−13	1	0.105022	0.0971669		PERP	0	1	0.499638	0.499569		DIP2C	0	1	0.0186639	0.0181998								GAS6	0	1	238.915	269.324		FAM212B	5.71064585619396E−08
EEPD1	0	1	4.29821	4.32207		DNAJB4	0.00743251	0.992567	0.340887	0.338051		DAPK2	2.84959e-05	0.999972	0.562879	0.561358		CFH	0	1	0.00988301	0.00418059		PEX12	4.53970194769227E−13	1	0.522023	0.520223		DIRAS1	5.28880708561275E−07	0.999999	0.094827	0.0814344								GATA6	0	1	6.28105	6.34137		FAM219A	9.23210329006885E−06
EFEMP1	0	1	0.0810343	0.0809344		DNAJC10	0	1	0.536119	0.535722		DARS2	3.0213e-06	0.999997	1.53051	1.53092		CFI	8.11944846357271E−07	0.999999	0.0208195	0.00886328		PGM1	2.18042495836457E−07	1	2.12214	2.12352		DIRAS3	3.44381523298409E−10	1	0.0802745	0.0685484								GATAD1	0.00514639	0.994854	0.667501	0.667875		FAM220A	0.00782191
EFEMP2	1.07174e-05	0.999989	0.332486	0.332077		DNAJC3	0.00180427	0.998196	0.331946	0.331701		DAZAP2	1.29915064506214E−06	0.999999	0.527419	0.527241		CFL2	3.12462757878773E−06	0.999997	0.601568	0.601398		PHGDH	9.91426e-05	0.999901	2.45128	2.45307		DISC1	0.000332341	0.999668	0.286503	0.282514								GATM	0.00838834	0.991612	0.0273325	0.000172079		FAM222A	0
EFHD1	0	1	0.0388632	0.0378101		DNAJC4	0.000604412	0.999396	1.69254	1.69496		DBF4	1.50824e-05	0.999985	0.541398	0.540889		CGA	9.27482e-05	0.999907	16.7238	18.2474		PHKA1	0	1	0.246684	0.245496		DKK2	5.55111512312578E−16	1	0.0141018	0.000171125								GATSL3	0.00444037	0.99556	2.65441	2.6943		FAM45B	4.56756230715616E−06
EFNA1	0	1	8.09588	8.11464		DNER	0.00668943	0.993311	0.0296755	0.0113535		DBN1	0	1	0.533168	0.532778		CGB	2.4927e-05	0.999975	0.0430026	0.0185485		PHTF1	0.00046016	0.99954	1.65564	1.65818		DKK3	7.52831e-06	0.999992	0.327584	0.327367								GBAS	1.15918e-05	0.999988	2.082	2.09107		FAM46C	3.62146361565507E−07
EFNA5	4.44089209850063E−16	1	0.0376205	0.0344356		DNM1	0.00634647	0.993654	3.64427	3.65378		DBNL	5.48858e-05	0.999945	0.349179	0.348868		CGB2	0.00127972	0.99872	0.123693	0.0768693		PI3	0.000297954	0.999702	4.23765	4.47178		DLAT	2.17603712826531E−14	1	3.39849	3.40039								GBF1	0.000509483	0.999491	2.47668	2.50338		FAM57A	2.31867e-05
EFNB1	0	1	5.16141	5.22892		DOC2A	2.30374619381024E−09	1	4.49605	4.62452		DCAF12L1	0.00181916	0.998181	28.2832	73.0497		CGB7	7.7715611723761E−16	1	0.0137368	0.000180503		PIGK	2.19724238803565E−12	1	1.66915	1.67031		DLC1	3.1277e-05	0.999969	0.166142	0.165877								GBX2	0	1	43.47	52.3834		FAM57B	1.11384901302358E−09
EFS	0.000973639	0.999026	0.160251	0.121715		DOCK1	4.199884884315E−11	1	0.164152	0.163373		DCAF4L2	0	1	143.34	152.962		CGB8	0	1	0.0056161	7.32012e-05		PIGS	6.99344376886568E−06	0.999993	0.610635	0.610521		DLD	0.000398843	0.999601	1.54117	1.54176								GC	1.33610720376431E−07	1	0.000696765	0.000701067		FAM65B	0
EFTUD2	4.88498130835069E−15	1	1.67568	1.67587		DOCK3	0.00756912	0.992431	3.47063	3.75711		DCAF8L1	2.20899050829004E−07	1	59.4741	119.144		CGN	0	1	54.0148	54.6243		PIGT	1.59278734646051E−09	1	0.659576	0.659495		DLG3	0.000729644	0.99927	0.285367	0.282639								GCHFR	0.00243303	0.997567	0.277244	0.280114		FAM69B	0.00422972
EGFL7	4.02344824124157E−13	1	4.18293	4.19869		DOCK7	0.000637071	0.999363	0.457291	0.456862		DCBLD2	0	1	0.12339	0.123148		CGREF1	0	1	9.61214	9.90424		PIGV	1.18248e-05	0.999988	1.6157	1.61941		DLL3	0.00725777	0.992742	0.109696	0.0956465								GCNT3	0.00705546	0.992945	0.27554	0.278513		FAM81A	0
EGFLAM	0	1	0.00903826	0.00697243		DOCK9	0	1	0.389154	0.388181		DCDC2	0	1	0.00145963	0.00114098		CHAC1	0	1	0.208876	0.207248		PIGW	0	1	0.404287	0.403271		DLL4	0	1	20.1607	22.0509								GDA	9.04583814076432E−07	0.999999	0.0333585	0.0254152		FAM83F	1.27016293038906E−08
EGLN1	0	1	2.59167	2.59323		DOK4	0	1	0.412054	0.411762		DCHS2	1.66533453693773E−15	1	0.014948	0.000171247		CHCHD10	0	1	10.9718	11.0739		PIP4K2A	1.80609216471339E−08	1	1.5105	1.51129		DLX1	0	1	0.0727836	0.0696456								GDF6	0	1	742.041	973.272		FAM83G	1.36474828105193E−08
EGLN3	1.17061979887367E−06	0.999999	5.48589	5.52726		DOK6	1.75095493659683E−11	1	27.6519	37.7754		DCTD	0.00470327	0.995297	0.497672	0.496668		CHCHD3	0.000990178	0.99901	1.87188	1.87317		PITRM1	0	1	1.5399	1.54033		DLX2	0	1	0.126736	0.120581								GDF7	5.46522338618072E−06	0.999995	23.8122	43.639		FAM84A	3.27433574698333E−08
EHD1	0	1	0.478555	0.478316		DPEP1	9.21713088364307E−06	0.999991	36.3829	58.2755		DCTN4	0.000280136	0.99972	0.630614	0.630343		CHCHD4	4.11249923004675E−11	1	2.58949	2.5959		PKHD1	1.62025948213795E−12	1	0.0271549	0.0183964		DLX3	1.94146e-05	0.999981	0.262271	0.245008								GDNF	2.72257749678317E−09	1	12.2061	13.6829		FAM86DP	0.000160849
EHD2	0	1	0.318353	0.318265		DPEP3	0.00096878	0.999031	20.2728	21.4532		DCX	2.08208e-05	0.999979	12.92	32.4784		CHD1L	0.00800082	0.991999	2.41761	2.41868		PKIB	0	1	3.42371	3.4368		DLX4	2.61064e-05	0.999974	0.209097	0.199955								GDPD3	0.0025106	0.997489	0.308115	0.267635		FAM92A1	1.88394680367132E−06
EID1	7.56755e-05	0.999924	0.557981	0.557886		DPF3	0.00116239	0.998838	0.0772783	0.051255		DDAH2	4.17998968771371E−13	1	0.0825365	0.0820351		CHDH	0	1	7.67407	7.75256		PKP3	0	1	21.675	24.1112		DMBT1	4.10202e-05	0.999959	6.38512	6.73333								GEMIN8P4	0.00208766	0.997912	0.0322052	0.0348967		FANCF	0.000767381
EID2	1.46486e-05	0.999985	0.597124	0.596222		DPH2	0.0011592	0.998841	2.38581	2.38689		DDC	1.66533453693773E−15	1	287.165	316.084		CHEK2	0	1	2.18081	2.18362		PLA2G12B	1.76966886700214E−08	1	4.93154	5.05279		DMD	6.65237732677681E−08	1	0.173057	0.171418								GFM1	3.29660246589647E−06	0.999997	0.668063	0.667548		FANCG	0
EIF2AK3	1.97847294103326E−11	1	0.469339	0.468746		DPP10	0	1	192.202	17011.1		DDR1	0	1	0.11795	0.117204		CHGA	4.24037471802308E−11	1	4626	4841.56		PLBD2	4.43256542581594E−10	1	0.584988	0.584621		DMRT2	0	1	0.0276026	0.0181749								GFOD1	0.000272497	0.999728	2.55108	2.5753		FAR1	0.000183235
EIF2B1	1.84762871668909E−10	1	2.00821	2.00938		DPY19L2	0	1	92.8282	264.268		DDTL	0	1	2.43104	2.4419		CHGB	0	1	1349.88	1516.02		PLCB3	5.55111512312578E−16	1	1.53171	1.53242		DMRTA1	0	1	0.0517415	0.0453379								GFPT2	1.13686837721616E−13	1	49.704	59.2157		FARSA	9.71045e-05
EIF2B4	6.5708e-05	0.999934	0.551854	0.551561		DPYSL2	0.000756142	0.999244	12.4506	12.5573		DDX11	0	1	1.64014	1.64088		CHIC2	0	1	0.294796	0.293949		PLCG2	0.00370642	0.996294	0.0488463	0.0252068		DMWD	1.38111744263369E−13	1	0.551147	0.550451								GFRA1	0	1	22.6963	22.8109		FASTK	0.0029193
EIF3CL	1.09382e-05	0.999989	1.54543	1.54547		DPYSL5	0	1	94.3664	8307.22		DDX25	3.29736238313671E−14	1	36.9928	47.6665		CHKA	5.13525111323077E−10	1	2.27934	2.28106		PLEKHA1	6.24191010389907E−06	0.999994	1.84655	1.84793		DNAAF1	0.00499177	0.995008	27.676	72.6218								GGA3	0.0034166	0.996583	0.611549	0.611663		FASTKD1	0
EIF3H	2.22044604925031E−16	1	1.66497	1.6652		DR1	0	1	0.646635	0.646443		DDX4	1.56586921207236E−09	1	0.0546357	0.0311531		CHL1	0	1	94.5859	7221.07		PLEKHG2	9.32787180829564E−12	1	0.634447	0.634055		DNAH14	8.88178419700125E−15	1	2.51088	2.52805								GGCX	0	1	2.3335	2.33614		FASTKD5	0.000416411
ELAVL2	0	1	0.0104692	0.00012956		DRAM1	0	1	0.0168672	0.0156136		DDX52	7.1518557742678E−10	1	0.481484	0.480947		CHML	1.11022302462516E−16	1	0.484034	0.483649		PLEKHM2	4.69238482758705E−06	0.999995	1.76952	1.77023		DNAH5	0	1	0.170712	0.165904								GGT1	0.000136372	0.999864	0.23841	0.241018		FAT1	0.000201554
ELF3	0.000935587	0.999064	3.59934	3.60501		DRD2	0	1	467.433	1312.94		DDX58	0	1	0.207184	0.204551		CHMP2B	2.23109308805647E−11	1	0.443455	0.442994		PLG	0.0035567	0.996443	3.22404	3.30615		DNAJA4	0	1	2.48352	2.48967								GGT5	4.32000568650892E−09	1	6.42073	6.8689		FAT3	0.000128036
ELFN2	0	1	0.0338971	0.0332768		DSC2	2.14021720790214E−07	1	0.613274	0.612025		DEFA6	0	1	81.0509	7093.4		CHMP7	1.98295172504359E−08	1	0.650208	0.649854		PLOD2	1.71121452097189E−06	0.999998	3.92237	3.92575		DNAJC10	0	1	0.589719	0.589537								GHR	0.00988215	0.990118	0.259959	0.232356		FAXDC2	0.000746451
ELK1	0.0024383	0.997562	0.64829	0.647921		DSCAML1	0	1	46.9917	57.6043		DENND1C	1.11022302462516E−16	1	0.276326	0.272802		CHN2	4.35121e-05	0.999956	11.5701	12.6153		PLS3	0	1	0.0307413	0.0302431		DNAJC11	0	1	1.60776	1.60838								GIPC3	0	1	16.0042	16.3298		FBF1	0.000716888
ELK3	3.81526166215451E−09	1	0.457095	0.455562		DSCC1	0.000109077	0.999891	2.82861	2.83455		DENND2D	0.00985568	0.990144	2.01284	2.01935		CHPF	5.88228e-06	0.999994	2.75943	2.76031		PLXNB2	0	1	0.643936	0.643892		DNAJC12	0	1	7.57518	7.9875								GJA1	0	1	53.6669	54.0153		FBLL1	2.10387263166467E−13
ELL2	1.15226199159935E−06	0.999999	0.595121	0.594814		DSG2	0.00123361	0.998766	0.297864	0.29756		DENND6A	1.01686103981535E−10	1	1.51716	1.5183		CHPT1	3.80191581850209E−06	0.999996	1.74026	1.74228		PLXNB3	2.21506320374765E−06	0.999998	2.31488	2.33691		DNAJC18	0.0020998	0.9979	0.542486	0.540603								GJB1	0	1	0.00267015	0.00090771		FBLN5	2.22044604925031E−16
ELN	0.00108624	0.998914	0.0784998	0.0725636		DSTN	3.62556917821166E−09	1	0.550268	0.550135		DEPDC1B	2.86706419716509E−08	1	0.322928	0.322246		CHRAC1	0	1	2.01715	2.01938		PLXND1	6.95219761759347E−08	1	0.586711	0.586607		DNAJC22	2.09212e-05	0.999979	2.68224	2.68817								GK	2.11589e-05	0.999979	0.174919	0.163618		FBXL13	0
ELOVL2	3.7046365586324E−07	1	5.65593	5.66691		DTD1	4.66549586741749E−07	1	2.33894	2.34197		DEPTOR	0	1	3.46156	3.49227		CHRD	0	1	56.4467	60.1414		PM20D2	1.9239e-05	0.999981	0.279185	0.278548		DNTTIP2	0	1	2.01328	2.01443								GLB1L2	1.63706342393155E−06	0.999998	3.91571	4.00857		FBXL16	5.77848801586178E−07
ELOVL4	0	1	0.052374	0.0434275		DTL	7.37304990394705E−07	0.999999	2.99258	2.99666		DFFA	4.47419898352841E−06	0.999996	1.68153	1.6824		CHRM4	1.23746e-05	0.999988	26.4525	28.0113		PMEL	9.40193e-06	0.999991	3.93925	4.22506		DOCK2	0	1	0.105119	0.100432								GLB1L3	0.000205242	0.999795	0.490754	0.478223		FBXL3	9.13213370701271E−07
ELOVL6	5.83922e-05	0.999942	1.65168	1.65391		DTNA	0	1	0.203246	0.202425		DFNA5	0	1	0.314812	0.313849		CHRNA1	1.05600526101313E−08	1	0.0565213	0.0245769		PMP22	2.8140245877939E−07	1	1.68008	1.68484		DOCK3	2.35877983811861E−12	1	0.111664	0.102453								GLDC	0	1	0.0763431	0.0740714		FBXL6	5.55111512312578E−16
ELOVL7	6.42145665574745E−06	0.999994	8.5975	8.68591		DTNBP1	0.00131391	0.998686	0.517692	0.516574		DFNB31	3.24349441083172E−07	1	0.106963	0.101753		CHRNA2	0	1	92.4373	7055.31		PNKP	0.00949342	0.990507	0.593667	0.592889		DOCK9	0.000503579	0.999496	0.339103	0.338789								GLI2	0	1	136.35	151.611		FBXO17	2.47074054104957E−07
ELP4	0.000226413	0.999774	0.598068	0.596131		DTX3	5.44009282066327E−15	1	1.56249	1.56383		DGAT2	4.25494532940718E−08	1	1.7813	1.78195		CHRNA3	0	1	170.729	180.072		PNMA5	0	1	5.70565	5.71936		DOK1	0	1	0.271971	0.271266								GLIPR1	3.44783324113251E−09	1	5.19686	5.30063		FBXO27	5.16238829462168E−10
EMB	0	1	0.0527745	0.052133		DTX3L	0	1	0.252382	0.251414		DGCR2	4.27722635087946E−10	1	0.506154	0.505971		CHRNA5	0	1	4.21888	4.23568		PNPO	0	1	0.597454	0.597174		DOK4	0	1	3.19284	3.1959								GLIS1	0	1	72.3117	88.4487		FBXO3	0.000267837
EMC2	1.07099e-05	0.999989	1.54501	1.5462		DTX4	0	1	0.132426	0.131005		DGCR5	5.03846689925425E−08	1	22.8394	33.4294		CHRNB1	3.42283113119457E−06	0.999997	0.543268	0.542589		PNRC2	0	1	1.9373	1.93834		DPF3	3.75574694011505E−07	1	0.332463	0.32702								GLIS2	2.32531e-05	0.999977	0.31308	0.311577		FBXO33	0.000226928
EME1	0	1	1.80171	1.8047		DUOX2	1.11311e-05	0.999989	0.155316	0.15317		DGCR9	2.00144123496671E−10	1	18.5723	25.1777		CHRNB2	0	1	703.998	862.28		PODN	7.13212e-05	0.999929	5.44948	5.74591		DPH2	2.57864196884228E−06	0.999997	2.32982	2.33194								GLO1	7.50155648709949E−09	1	1.92585	1.93072		FBXO34	0.000421475
EMID1	2.85329658011868E−06	0.999997	4.11056	4.20335		DUOXA1	2.34479102800833E−13	1	0.403725	0.40167		DHCR24	0	1	0.431338	0.43128		CHRNB4	0	1	78.6872	86.9856		POF1B	0	1	10.4678	11.3164		DPH5	5.48643352971112E−11	1	1.56845	1.57018								GLS	0.000303816	0.999696	2.12475	2.13885		FBXO41	0.000576388
EMILIN2	0	1	0.129686	0.129429		DUOXA2	0.00732101	0.992679	0.191734	0.18205		DHFRL1	2.80829215437706E−09	1	2.98866	3.01674		CHRNE	1.15463194561016E−14	1	24.5535	27.7504		POLR1B	9.67255e-05	0.999903	0.611764	0.611505		DPM2	0	1	2.48614	2.48891								GLTPD2	2.70360963616767E−07	1	0.0165714	0.0137097		FBXO5	1.24972e-05
EMILIN3	2.44249065417534E−15	1	0.350448	0.34762		DUSP10	3.4466873799488E−12	1	4.07901	4.08934		DHRS3	2.91925372764013E−11	1	2.96018	2.9638		CHST1	1.37623e-05	0.999986	20.3828	25.4916		PON3	0.00598609	0.994014	4.17112	4.21799		DPP4	4.96201524313733E−10	1	10.4955	10.563								GLUD1	0.00429506	0.995705	1.55395	1.55808		FBXW11	4.61988025024507E−06
EML6	7.86044979428357E−06	0.999992	5.01805	5.55929		DUSP15	0	1	91.0389	254.254		DIAPH2	0	1	0.00680847	7.7367e-05		CHST10	0	1	0.0043262	5.63164e-05		POPDC3	8.70301439803711E−08	1	0.0434342	0.0268843		DPY19L1	0.00408069	0.995919	0.50443	0.504017								GLYCTK	0.00127206	0.998728	0.0476249	0.0498925		FCGBP	1.43329792479108E−13
EMP1	0	1	0.0281567	0.0266719		DUSP2	5.39162e-05	0.999946	0.18161	0.163239		DIAPH3	1.20219757804296E−06	0.999999	0.422028	0.420194		CHST11	4.05921030122158E−08	1	2.76507	2.78951		PPAP2B	0.00856945	0.991431	1.75855	1.76024		DPY19L3	0.000193266	0.999807	0.441158	0.439318								GNA11	4.71506830579393E−07	1	1.96347	1.96879		FCHO2	0.000219294
ENC1	7.16093850883226E−14	1	0.215309	0.215111		DUSP9	6.61797e-05	0.999934	0.315511	0.315361		DIO2	1.44421141712314E−11	1	109.109	158.791		CHST12	6.63592514271727E−11	1	0.465556	0.464684		PPAP2C	1.66533453693773E−15	1	0.392402	0.391215		DPYSL2	1.1641828945308E−08	1	0.0863692	0.0857306								GNA12	1.53038128392069E−07	1	2.79283	2.81493		FDX1L	1.92306e-05
ENG	0	1	0.0681134	0.0644463		DYSF	0	1	0.00365172	0.00198848		DISC1	4.21995771660022E−13	1	0.0539837	0.0418644		CHST13	0	1	23.1809	25.0013		PPCS	0.0062672	0.993733	1.55446	1.55686		DPYSL3	0	1	0.00573627	0.00564091								GNA15	0.00203202	0.997968	7.61075	9.8051		FEM1C	0.000138546
ENO2	0.000455617	0.999544	0.410699	0.4104		DZIP1L	0.00876252	0.991237	0.333572	0.326714		DISP2	0	1	18.58	19.0686		CHST14	2.77666778458752E−13	1	0.595659	0.595244		PPFIBP2	0.00010792	0.999892	1.93721	1.94169		DPYSL4	0.00054718	0.999453	0.13564	0.124024								GNAZ	1.87475568402817E−09	1	0.0667706	0.0643217		FER	4.63003e-05
ENOSF1	9.24371690302905E−13	1	2.17549	2.18028		EBF1	0	1	116.344	10262.4		DKK1	2.23614904371061E−10	1	0.0141081	0.0126489		CHST15	0	1	0.316501	0.315602		PPP1R11	1.38497e-05	0.999986	0.61197	0.611679		DRAM1	0	1	3.48201	3.49174								GNB5	1.54620538594941E−10	1	1.68934	1.68988		FEV	0
ENOX2	3.93447e-05	0.999961	2.00469	2.01289		EBF3	1.11022302462516E−16	1	68.4604	6002.53		DKK3	0	1	0.00287524	0.0015829		CHST2	0.00288241	0.997118	0.210068	0.180837		PPP1R1B	4.8656354845189E−07	1	0.0972189	0.0836071		DRAM2	0	1	2.37921	2.38483								GNPNAT1	0.00647038	0.99353	0.668494	0.668699		FFAR2	7.61946061800245E−13
ENPEP	5.88973314563646E−13	1	0.106404	0.0938444		ECE1	0.00141138	0.998589	0.627673	0.62759		DLGAP1	5.86527e-05	0.999941	7.67477	8.33798		CHST3	0	1	0.074295	0.0736849		PPP2R2D	0	1	2.18266	2.18826		DRAXIN	5.77808e-05	0.999942	0.0505297	0.0284347								GOLGA2	1.08516016072979E−06	0.999999	1.72482	1.72805		FGD1	0
ENPP1	0	1	6.85837	6.8896		ECE2	2.70167e-05	0.999973	3.07236	3.07964		DLGAP3	1.12240772232042E−10	1	22.2947	27.0752		CHST5	0	1	110.64	171.551		PPP4R1L	0.00507421	0.994926	4.0875	4.20766		DSEL	0.00114444	0.998856	10.4309	10.7058								GOLGA2P5	0.00223541	0.997765	0.179975	0.178118		FGF1	0.000447811
ENPP2	0	1	205.325	239.41		ECSIT	0	1	2.65158	2.65367		DLL3	1.54321000422897E−14	1	4.76596	4.8392		CHST7	0.000187296	0.999813	0.106475	0.0928346		PPT1	0	1	1.59303	1.59334		DSTN	0	1	0.380053	0.379991								GOLGA7B	6.66133814775094E−15	1	0.0161707	0.0120471		FGF13	4.97403e-05
ENPP4	0.000147477	0.999853	2.47123	2.49078		ECT2	0	1	0.339328	0.338914		DLL4	0	1	5.99235	6.05813		CHSY1	0	1	0.0598052	0.0587014		PQLC2	0.00447404	0.995526	1.75574	1.75808		DTD1	0	1	0.440525	0.440035								GOLT1A	4.06537e-05	0.999959	0.192807	0.192732		FGF19	5.62437e-05
ENTHD2	5.76866050594482E−06	0.999994	1.85454	1.85803		EDA	5.91125955962113E−08	1	121.775	147.225		DLX1	6.46086545819102E−07	0.999999	0.0294625	0.011255		CHSY3	4.86374551744717E−09	1	0.017113	0.000225628		PRAP1	0.00479062	0.995209	7.37534	7.46486		DTNB	2.94998359073873E−10	1	0.310521	0.307927								GOPC	0	1	3.8879	3.89821		FGF2	2.22044604925031E−16
ENTPD4	6.66133814775094E−16	1	0.367845	0.366976		EDN1	3.90316318965578E−06	0.999996	0.00615623	0.00340184		DMAP1	0.000124624	0.999875	2.77462	2.77923		CHTF18	3.44169137633799E−15	1	2.08981	2.09205		PRDM13	0.00121883	0.998781	0.168413	0.135981		DTX1	1.14373333026663E−08	1	7.75694	7.9315								GORASP2	1.59872115546023E−14	1	1.81997	1.82192		FGF9	0
EPB41L3	0	1	0.00314267	0.00208317		EDNRB	0	1	0.0103593	0.000117649		DMGDH	1.92731962689319E−06	0.999998	2.10864	2.12119		CHUK	1.04621e-05	0.99999	0.600843	0.600492		PREP	0	1	0.522949	0.522533		DTX3	7.96935527569431E−08	1	1.68523	1.68765								GP6	0.00163222	0.998368	8.96263	12.0832		FGFR1	7.14997e-05
EPCAM	0	1	4.27504	4.28272		EEFSEC	5.38786235626532E−08	1	1.67428	1.67692		DNAH1	0	1	5.20133	5.22442		CIAPIN1	0	1	1.89094	1.89188		PRKCDBP	3.44169591681709E−06	0.999997	28.4354	76.1425		DTX3L	1.4432899320127E−15	1	3.06176	3.06896								GPBAR1	0.000493938	0.999506	0.0201714	0.0125798		FGFRL1	5.40204325716331E−09
EPDR1	0	1	5.28651	5.30503		EFCAB4A	0.000906442	0.999094	0.399946	0.392135		DNAH3	4.97721e-05	0.99995	0.377519	0.369827		CIART	0.000216862	0.999783	0.476234	0.473744		PRKD1	6.54704e-05	0.999935	4.5613	4.72989		DTX4	0	1	11.289	11.4588								GPC1	0.00337539	0.996625	6.24295	6.62409		FH	1.98265e-05
EPHB2	3.98513444466175E−11	1	0.230178	0.229062		EFEMP1	5.43262163144043E−07	0.999999	0.022778	0.0223987		DNAI1	5.44827040616092E−06	0.999995	23.9962	43.0407		CIDEB	0	1	16.6946	16.8708		PRKX	0	1	0.104959	0.101555		DTYMK	0	1	0.474843	0.474408								GPC2	0.00012377	0.999876	4.04258	4.16402		FHAD1	5.70261282639706E−10
EPO	0.00405667	0.995943	20.2293	49.763		EFEMP2	8.30298896303816E−09	1	0.449645	0.448489		DNAJA4	0	1	426.611	543.897		CIRH1A	0	1	1.6793	1.67976		PRMT6	7.87676733837728E−08	1	1.7206	1.72276		DUOX1	0	1	2.80354	2.80731								GPC3	0	1	0.00211486	0.00149231		FHDC1	0
EPS8L3	0	1	75.6576	86.9125		EFHD1	5.74082916759977E−08	1	0.0656831	0.0368105		DNAJB11	1.13297282666736E−09	1	0.393929	0.393725		CITED2	1.19593224212622E−12	1	0.287463	0.287302		PRR26	0	1	0.0566399	0.0429058		DUOXA1	0.00327183	0.996728	1.99698	2.00304								GPD1	2.99394e-05	0.99997	0.198873	0.164142		FHIT	0.00103055
EPSTI1	0	1	0.0253331	0.0106303		EFNA1	0	1	0.282476	0.282288		DNAJB12	0.000947815	0.999052	0.666131	0.665613		CKAP2	0	1	0.363581	0.362782		PRR3	8.37936420250429E−08	1	0.612514	0.611451		DUSP12	6.7090000221981E−11	1	0.625602	0.625148								GPD1L	2.58186e-05	0.999974	0.485418	0.484878		FHL3	0.000257044
EPT1	0	1	1.98661	1.98775		EFNA3	1.64798948931733E−08	1	2.33763	2.35424		DNAJB5	6.65302923863464E−09	1	0.335135	0.332949		CKAP2L	0	1	0.18478	0.183623		PRRX1	0	1	0.0500267	0.0463163		DUSP13	0.000135917	0.999864	3.87316	4.16069								GPD2	0.000880417	0.99912	1.97022	1.98234		FHOD3	0
ERBB3	2.22044604925031E−16	1	22.3755	22.6028		EFNA4	0.00350486	0.996495	0.381973	0.379742		DNAJC1	4.92275109564844E−11	1	1.98606	1.98809		CKAP4	1.58436597175182E−11	1	0.6104	0.6103		PRSS21	0.00313075	0.996869	22.0378	24.0051		DUSP4	0	1	0.0154001	0.0130401								GPN1	1.87917119642833E−08	1	1.88743	1.89165		FILIP1L	0
ERBB4	0	1	0.00406973	5.0045e-05		EFNA5	0	1	12.4071	12.8653		DNAJC10	0.00122963	0.99877	0.47325	0.47285		CKB	0	1	7.49752	7.50268		PRTFDC1	0.00147671	0.998523	1.98267	1.98792		DUSP9	0	1	19.296	19.3646								GPR1	0	1	37.5901	40.9606		FIRRE	0.00233001
ERCC2	0	1	0.580398	0.580156		EGFLAM	3.13589618716748E−08	1	3.15877	3.16554		DNAJC11	0	1	1.703	1.7037		CKMT1A	0	1	148.519	156.1		PSD3	0	1	0.119428	0.117494		DVL1	0	1	1.6431	1.64366								GPR108	0.00117117	0.998829	0.566801	0.566821		FKBP11	5.46229728115577E−14
ERICH5	0	1	5.03527	5.0508		EGLN3	5.08295305845508E−09	1	7.25429	7.28888		DNAJC12	1.85518267414864E−12	1	10.7593	11.3589		CKMT1B	4.36480121268623E−07	1	280.878	329.873		PSG3	0.0023487	0.997651	0.34687	0.336381		DYDC2	0.00614587	0.993854	11.8831	30.2198								GPR114	0.00363044	0.99637	0.0770741	0.0601314		FKBP14	8.64878e-05
ESD	5.31628496780456E−08	1	0.609733	0.609187		EHBP1	0	1	0.519364	0.518995		DNAJC4	0.000117853	0.999882	1.76708	1.76989		CLCF1	1.27008014105812E−08	1	0.121626	0.119413		PSMD11	4.93429457448791E−06	0.999995	0.655792	0.65563		DYNC1I2	0	1	0.538322	0.538095								GPR115	0.00607821	0.993922	3.90985	4.09519		FKBP4	4.44053682713275E−11
ESRP2	0.00395874	0.996041	1.87605	1.87756		EHD1	0	1	0.534691	0.534298		DNALI1	1.18802e-05	0.999988	9.14087	9.26065		CLCN2	0.000424814	0.999575	2.10258	2.10962		PSME3	0	1	0.588801	0.588721		DYNLT3	0.00814642	0.991854	0.38176	0.381242								GPR116	9.99200722162641E−16	1	10.9346	11.3418		FLI1	8.01616106826941E−10
ETFDH	3.14287657732226E−06	0.999997	1.79878	1.80162		EHD2	0	1	0.00419152	0.00274511		DNM1	0.000398359	0.999602	4.58874	4.60508		CLCN4	0	1	0.0362752	0.0356857		PSRC1	0.000256904	0.999743	1.51252	1.51428		DYSF	0	1	0.182456	0.182237								GPR124	0	1	13.0305	13.5038		FLJ36000	3.35913286075851E−08
ETNK2	0	1	0.514298	0.513608		EHD4	2.4757973449141E−13	1	0.15737	0.156747		DOC2A	6.20411632956674E−07	0.999999	3.13579	3.19023		CLDN1	0	1	0.0223084	0.0220942		PTEN	1.38874467481287E−11	1	2.9975	3.00315		DZIP1	0	1	0.00403327	0.001518								GPR133	0.000308035	0.999692	0.00824515	0.00407782		FLRT3	1.71648e-05
ETV1	0	1	0.182158	0.179245		EIF1B	0.00845394	0.991546	1.74473	1.74597		DOCK1	3.52026495620272E−07	1	0.211599	0.210648		CLDN10	0.000186865	0.999813	0.0208862	0.000276423		PTENP1	0	1	3.24077	3.27927		E2F5	0	1	0.286972	0.284335								GPR137C	0	1	9.82594	10.1816		FLT1	0.00875038
ETV4	0.00125974	0.99874	0.392921	0.392391		EIF2AK3	1.81202655658019E−07	1	0.461268	0.459052		DOCK9	0	1	0.253181	0.252404		CLDN15	0.00822723	0.991773	4.00061	4.012		PTGER2	6.80566714095221E−13	1	0.146938	0.138791		EBF3	0	1	0.00609221	7.334e-05								GPR143	6.67155506506312E−07	0.999999	6.46996	7.18526		FLVCR2	0
EVA1A	4.43678982442464E−10	1	2.02129	2.02898		EIF2B3	0.00552366	0.994476	2.66059	2.66318		DOK4	2.81763501419618E−12	1	0.658851	0.658579		CLDN18	0.00128984	0.99871	21.9016	25.4807		PTGER4	0.000790977	0.999209	15.7321	17.1366		ECE1	5.85555734999854E−06	0.999994	1.6724	1.67262								GPR160	0.00388139	0.996119	0.460181	0.450566		FMNL1	0
EVC2	4.93453e-05	0.999951	2.02441	2.03147		EIF2B4	0.002754	0.997246	1.61376	1.61458		DOK6	0	1	98.8944	8674.31		CLDN7	0	1	27.1182	27.5429		PTGES3	0.000366561	0.999633	1.70241	1.70263		ECHDC2	7.12167e-05	0.999929	1.50235	1.50311								GPR161	0	1	14.6567	15.1168		FMOD	0.00994915
EVI5L	6.13761071188712E−07	0.999999	0.532397	0.531557		EIF3A	0.00552953	0.99447	0.566949	0.566884		DPEP1	3.68394793504034E−06	0.999996	42.8556	77.5189		CLDN9	0.00056334	0.999437	0.135346	0.0960418		PTGR1	0.000168409	0.999832	10.6447	10.7084		ECM1	0	1	0.0803479	0.0796404								GPR176	1.82220905031727E−12	1	5.34784	5.42928		FNDC3B	7.06895653124207E−11
EVPL	0	1	0.0116102	0.00961911		EIF5A2	0.000233004	0.999767	0.421346	0.418476		DPEP3	0	1	345.118	30489.4		CLDND1	4.858e-06	0.999995	0.529241	0.528983		PTP4A2	4.17554879561521E−13	1	1.7046	1.70545		EDEM1	3.85827303439612E−09	1	1.75816	1.75894								GPR39	4.7890304832876E−08	1	3.30773	3.34327		FNDC5	0
EXOC2	0	1	0.547776	0.547545		ELAVL2	0	1	24.6957	32.1637		DPF3	0.00014445	0.999856	0.0969504	0.0646781		CLEC18B	0.004263	0.995737	11.1011	26.393		PTPN18	9.94261255549134E−08	1	0.573317	0.571893		EDIL3	0	1	0.000478844	0.000260255								GPRC5A	0	1	17.2538	17.339		FOSL1	0.000286879
EXOC3L4	0	1	21.7006	24.5276		ELK3	0	1	0.182301	0.177348		DPP10	0	1	191.111	16844.6		CLGN	0.000806415	0.999194	4.43353	4.66757		PTPRN	0.0021492	0.997851	2.47404	2.49167		EDN1	0	1	0.0340275	0.0339471								GPRIN3	5.82587426078973E−08	1	0.0687388	0.0633606		FOSL2	0.00433379
EXOSC1	9.07052211118753E−12	1	0.398504	0.39778		ELL2	0	1	0.507448	0.507176		DPY19L1	1.35546e-05	0.999986	0.398657	0.397747		CLIC1	0	1	0.29459	0.294518		PTPRS	6.52330589545613E−09	1	0.219519	0.218849		EDN2	6.00847076059896E−06	0.999994	0.00452347	0.00291889								GPSM1	0.00120583	0.998794	3.17144	3.23737		FOXA1	6.10109e-05
EXOSC3	0	1	1.81978	1.8213		ELL3	1.48015e-05	0.999985	2.563	2.58138		DPY19L2	0	1	140.187	12332.7		CLIC3	0.00228944	0.997711	0.0244896	0.01901		PUS7	5.4678483962789E−13	1	0.405321	0.404462		EDNRB	0	1	38.7698	59.1575								GPT	0.00473581	0.995264	0.253009	0.221843		FOXA2	0
EXPH5	5.22162209026789E−08	1	0.0592284	0.0558413		ELOVL7	0	1	0.0211397	0.0197962		DPY19L2P2	0.00680051	0.993199	2.27336	2.31273		CLIC4	0.0020584	0.997942	0.349744	0.349565		PVR	2.58588214896438E−06	0.999997	0.471162	0.470975		EED	0	1	1.74635	1.74785								GPX2	3.69877e-05	0.999963	0.0284743	0.0159369		FOXH1	5.74380543127972E−11
EYA2	0	1	0.0137408	0.000170605		ELP3	7.56353013553479E−09	1	1.90011	1.90263		DPY19L3	1.30194686953633E−06	0.999999	0.486335	0.484296		CLIP1	0.0073333	0.992667	0.472078	0.471651		PVRL3	0.00371025	0.99629	8.13734	8.73823		EEPD1	0	1	3.35852	3.37581								GPX8	0	1	8.69896	8.84849		FOXP2	1.37417854872979E−11
EYA4	1.5290424038028E−08	1	0.173568	0.164763		ELP4	3.40005e-05	0.999966	1.91685	1.9229		DPY19L4	0.00408789	0.995912	0.649137	0.648431		CLIP2	0	1	0.361861	0.361667		PWP1	6.10351e-05	0.999939	1.49999	1.50067		EFCAB7	0.00114449	0.998856	1.89746	1.91309								GRAMD4	6.17506046296512E−13	1	0.357905	0.355743		FOXQ1	0.00350035
EZR	0	1	0.424742	0.424676		EMC1	0.0051433	0.994857	0.639972	0.639804		DPYD	0	1	99.3543	199.721		CLIP3	0	1	0.187089	0.185195		PWWP2B	3.33066907387547E−14	1	1.78621	1.78886		EFEMP1	1.90479199080329E−09	1	0.321304	0.32123								GRB14	0	1	0.0302637	0.021683		FOXRED1	0.00582174
F11R	8.47179482832416E−06	0.999992	2.52698	2.52837		EME1	0.00887624	0.991124	1.83341	1.83665		DPYSL2	0.000355692	0.999644	14.6749	14.826		CLIP4	0	1	0.159322	0.156959		RAB11FIP1	0	1	0.56682	0.566238		EFEMP2	1.23404e-05	0.999988	0.335652	0.33524								GRB7	1.17019812728714E−08	1	0.13962	0.137928		FOXRED2	7.39020307394256E−07
F2	0	1	430.564	452.662		EMID1	3.68502e-05	0.999963	0.0930203	0.0865338		DPYSL4	0.00264866	0.997351	23.7992	44.6446		CLK2	0	1	2.80547	2.80765		RAB11FIP4	1.04913855381028E−11	1	0.549128	0.548795		EFHD1	0	1	0.0417606	0.0406972								GREM1	0	1	7.901	7.93468		FPGT	0.000762705
F2R	0	1	0.186856	0.18659		EML2	0.0034411	0.996559	1.91355	1.91481		DPYSL5	0	1	93.7632	8219.69		CLK3	4.25584734120577E−07	1	2.14619	2.14735		RAB15	8.43769498715119E−15	1	0.594682	0.594101		EFHD2	0.00023472	0.999765	1.94607	1.9473								GRIK4	3.36888295038307E−11	1	7.71942	8.23541		FRAT2	0.00842307
F2RL1	0	1	0.286031	0.285809		EML6	2.66453525910038E−15	1	14.9671	15.5369		DQX1	0	1	44.1612	88.2054		CLMN	2.49076466851683E−06	0.999998	0.269067	0.268177		RAB20	0.00174374	0.998256	0.30452	0.302566		EFNA1	0	1	11.538	11.5662								GRINA	0.00767996	0.99232	0.64645	0.647599		FREM2	5.5641047325139E−12
F2RL2	0	1	0.0163531	0.0132571		EMP2	7.99698e-05	0.99992	2.02245	2.02627		DRAM1	0	1	0.0207025	0.0191614		CLMP	0	1	0.0938952	0.0808175		RAB26	5.5388762310038E−07	0.999999	2.84596	2.87053		EFNA5	2.05372385764235E−11	1	0.0975051	0.0944784								GRIP1	7.96279116233034E−06	0.999992	0.0560548	0.0333761		FRMD5	0
F3	3.67799457556828E−10	1	0.425408	0.423622		EMP3	0	1	0.184038	0.181452		DRD2	0	1	326.91	596.816		CLN8	8.05345234944355E−10	1	1.94524	1.94936		RAB31	1.11022302462516E−15	1	5.37421	5.49688		EFNB3	7.88359e-05	0.999921	0.173636	0.150622								GRK6	3.87741410756703E−07	1	1.78191	1.78314		FRMPD4	9.38138455808257E−14
F5	0	1	363.769	458.127		ENAH	0	1	0.303071	0.302893		DSCAML1	2.46391795855061E−12	1	19.4476	21.0067		CLPTM1	0	1	0.57695	0.576835		RAB36	4.57205761683621E−06	0.999995	12.9495	17.8777		EFR3B	4.50244e-05	0.999955	0.168714	0.156561								GRTP1	5.36186928190574E−09	1	0.368077	0.36671		FSCN1	0.00190902
F7	0	1	43.7853	61.8777		ENDOD1	5.48186595006328E−08	1	0.0738732	0.0647499		DSCR4	6.76126737930716E−08	1	3.00087	3.06453		CLRN3	0	1	199.599	15322.7		RAMP2	0.000105267	0.999895	0.241921	0.239737		EGLN1	0	1	2.23873	2.23996								GTF2F2	0.000539357	0.999461	1.68209	1.68258		FSD1L	0.00231962
FA2H	4.73431815972702E−09	1	16.8973	22.1025		ENG	0.00199972	0.998	39.0755	42.4906		DSEL	0	1	484.467	42835.5		CLSTN3	0	1	3.51874	3.5218		RAP1A	0	1	1.67931	1.68039		EHD1	5.51123036096612E−10	1	0.624419	0.624245								GTF2H3	7.22676900621888E−06	0.999993	0.503646	0.50084		FSTL1	8.8091317240746E−08
FAAH2	6.99544002946695E−07	0.999999	20.7723	51.14		ENO3	1.22124532708767E−15	1	0.223949	0.223649		DSG2	7.53288e-05	0.999925	0.304188	0.30388		CLU	2.34076202865197E−10	1	2.15126	2.15325		RARS2	3.31641381023928E−11	1	0.646237	0.645567		EHD2	0	1	0.103533	0.103415								GTSE1	5.43234e-05	0.999946	1.96546	1.97303		FSTL3	1.57505675169034E−10
FABP1	0	1	508.47	935.415		ENPEP	0	1	5.9485	6.13974		DSN1	7.8630708411076E−07	0.999999	1.60117	1.60258		CLYBL	0	1	9.78383	9.97848		RASA3	0	1	0.288857	0.288146		EHMT2	7.74718e-05	0.999923	0.663153	0.662967								GUSBP11	1.46838804115923E−07	1	0.369862	0.36903		FSTL4	1.99840144432528E−15
FABP3	0	1	9.58968	9.69094		ENPP1	0	1	0.128989	0.128236		DST	0.00250768	0.997492	0.334182	0.334037		CMAS	0	1	1.80358	1.80486		RASGRF2	1.54575689692571E−07	1	0.185958	0.17816		EID1	0.000884405	0.999116	0.550062	0.549964								GXYLT2	0	1	75.6963	148.14		FSTL5	0
FADS6	1.05138120432002E−13	1	43.5281	114.349		ENPP2	1.45232e-05	0.999985	5.44361	5.45284		DSTN	1.09205e-05	0.999989	0.487452	0.487317		CMC1	5.23683907349692E−09	1	2.73785	2.74925		RASL10B	1.0325074129014E−14	1	0.394904	0.392782		EID2	4.89882434617783E−09	1	0.430916	0.429625								GYG2	7.76580562855678E−07	0.999999	3.31385	3.35574		FTH1	1.58320244580956E−07
FAM101B	0	1	0.218589	0.218245		ENPP4	0	1	0.144225	0.139472		DTL	0.00367796	0.996322	2.18897	2.19076		CMTM3	0.000835382	0.999165	0.213203	0.212629		RASSF9	2.02157e-05	0.99998	8.49789	8.66448		EIF2AK3	0	1	0.314253	0.313476								GYLTL1B	0.000842087	0.999158	0.147518	0.150918		FTHL17	1.8165720261365E−08
FAM102A	0	1	2.51402	2.51955		ENTHD2	0	1	1.89408	1.89703		DTNA	0	1	0.20947	0.208626		CMTM7	0	1	2.04918	2.05223		RAVER2	8.15902900797028E−13	1	0.0798024	0.0583804		EIF2B4	0.000585002	0.999415	0.567188	0.566901								GYPC	4.37019977095332E−07	1	4.03661	4.10797		FUT1	0.000528532
FAM105A	0	1	0.332516	0.330724		ENTPD2	3.56142892954381E−11	1	0.136039	0.127549		DTNBP1	0.000213045	0.999787	0.489796	0.488671		CMTM8	0	1	10.1993	10.3303		RBBP4	8.75492459639915E−08	1	2.02874	2.02922		EIF4A2	1.28919097619473E−12	1	2.19637	2.1966								GZF1	7.7715611723761E−16	1	1.55901	1.55667		FXYD5	7.56983500327379E−08
FAM107B	7.94941e-05	0.999921	0.560274	0.560123		EOGT	0	1	0.481065	0.480113		DTX1	0.00910196	0.990898	0.307748	0.306834		CNDP2	0	1	0.51177	0.511382		RBKS	0.000139131	0.999861	2.07178	2.09135		EIF5A2	0.00313947	0.996861	0.527926	0.526839								H1F0	1.06125646315292E−06	0.999999	0.3909	0.392656		FXYD6	0.00679103
FAM109A	6.70546444481168E−07	0.999999	3.30579	3.31657		EPAS1	0	1	0.0645465	0.0642696		DTX3	0	1	2.59953	2.60591		CNGA3	6.82787160144471E−14	1	118.531	296.46		RBM23	0	1	2.41375	2.41705		ELAVL2	0	1	0.0479524	0.0378741								HAAO	0	1	0.156148	0.149131		FZD2	0.000556886
FAM110C	0.00579694	0.994203	9.32913	10.7069		EPB41L1	4.51332213824429E−08	1	1.86319	1.86531		DTX3L	0	1	0.286421	0.285368		CNIH2	0	1	6.87862	7.0451		RBP4	0	1	3.12463	3.12569		ELFN2	0	1	0.0223021	0.0216662								HABP2	9.20866009845867E−06	0.999991	0.0041737	0.00155882		FZD4	0
FAM114A1	0.00471111	0.995289	0.189416	0.189044		EPB41L3	2.22044604925031E−16	1	91.3766	96.7396		DTX4	1.72528658026749E−13	1	0.239499	0.237235		CNKSR1	2.19887081986947E−07	1	1.68925	1.69163		RCAN3	1.56432764630843E−07	1	2.01493	2.0279		ELL2	0	1	1.5858	1.58625								HAMP	1.579796271578E−08	1	0.040762	0.0141227		FZD7	0.0094238
FAM115C	4.86545796318794E−07	1	0.215831	0.209459		EPB41L4B	4.09648981403166E−11	1	2.1518	2.15374		DUOX1	3.77596887091158E−08	1	1.56592	1.56666		CNKSR2	7.09382736996389E−08	1	0.0826354	0.0737181		RCN3	5.86197757002083E−14	1	4.1529	4.24892		ELMO3	0.00449609	0.995504	12.2401	12.7769								HAPLN1	9.98190419210232E−12	1	377.34	993.217		FZD9	2.33875e-05
FAM117B	0.00625532	0.993745	2.80717	2.81855		EPDR1	0	1	0.214067	0.212953		DUOX2	0	1	0.218274	0.215469		CNN1	3.33066907387547E−16	1	0.000538028	0.000226357		RDH10	2.70916944400401E−06	0.999997	1.58058	1.58142		ELN	8.67913e-05	0.999913	0.0421418	0.035895								HAPLN3	0	1	8.62894	8.81989		G3BP2	3.47605571660026E−07
FAM122B	0	1	2.04434	2.04736		EPHA10	0	1	18.2407	20.1658		DUOXA1	0.00734731	0.992653	0.623999	0.621984		CNN2	0	1	0.131696	0.131616		REEP3	3.13860049061532E−13	1	1.74808	1.74996		ELOVL4	0	1	0.00959008	0.000115851								HAS1	0	1	111.957	142.804		GAA	0
FAM129A	0.000751153	0.999249	0.0269034	0.00999711		EPHA4	0	1	182.83	354.386		DUSP10	0	1	4.54217	4.55547		CNN3	0	1	0.244375	0.24424		REPIN1	1.11022302462516E−16	1	0.518583	0.518452		ELOVL6	0	1	2.32626	2.33087								HAS3	4.05615402376824E−08	1	2.65488	2.66101		GABBR2	0
FAM129B	1.17128529097954E−13	1	0.524587	0.524521		EPHA5	9.86832837668317E−12	1	54.2463	87.8581		DUSP15	0	1	20.7726	24.2028		CNNM3	0	1	2.03732	2.03867		REPS1	1.90252359422161E−08	1	0.670233	0.669654		ELOVL7	0	1	9.66307	9.7652								HAUS2	3.60201e-07	1	1.86755	1.8717		GABRB3	0
FAM149A	0	1	77.1555	6219.08		EPHB2	4.40387e-05	0.999956	0.15133	0.145738		DUSP16	5.10702591327572E−14	1	0.596574	0.596179		CNOT10	1.78454e-05	0.999982	1.96998	1.97166		RFPL4B	2.53535e-05	0.999975	1.49935	1.5012		ELP5	2.03739610515896E−06	0.999998	1.51435	1.51504								HBEGF	7.8159700933611E−14	1	19.005	19.8651		GABRE	1.46549439250521E−14
FAM150A	1.4432899320127E−15	1	69.6252	5604.23		EPHB4	0	1	0.119185	0.118966		DUSP2	0.0045992	0.995401	0.179376	0.16111		CNPY3	0.00344711	0.996553	0.396874	0.396494		RGL1	1.88466e-05	0.999981	2.23554	2.24755		EMB	0	1	0.0834006	0.0827718								HCAR3	0.00895309	0.991047	0.0876507	0.0531154		GAD2	4.44089209850063E−16
FAM153A	1.60865402576427E−06	0.999998	22.6391	34.4812		EPHX1	0.000517707	0.999482	0.511223	0.510808		DUSP3	0	1	0.310447	0.310219		CNR1	0	1	7.29109	7.55022		RGL2	5.95292e-05	0.99994	0.65297	0.652697		EMC1	4.55241208296986E−06	0.999995	1.66351	1.66396								HCN4	0	1	10.9497	11.5311		GADD45G	0.00239441
FAM155A	3.21964677141295E−15	1	0.0405882	0.0342751		EPHX2	0	1	7.65616	7.72991		DUSP5	9.92609204830686E−08	1	0.528408	0.5274		CNRIP1	0	1	0.00717485	0.00485238		RGL3	0	1	1.71827	1.72052		EMID1	0.00150467	0.998495	4.67216	4.78311								HDAC10	2.7288948878379E−10	1	0.452207	0.44992		GALNT1	6.95267188077775E−06
FAM155B	0	1	101.963	8244.57		EPHX4	0.000224481	0.999776	0.447768	0.445896		DVL1	2.52350029761317E−10	1	2.40381	2.4053		CNTFR	1.01441077760001E−12	1	12.343	14.8969		RHOF	0	1	1.64943	1.65038		EMILIN2	0	1	0.0924424	0.0921708								HDAC2	3.03670598489347E−06	0.999997	2.04353	2.05244		GALNT10	9.30489136174995E−06
FAM160B1	0.000122813	0.999877	0.197739	0.197321		EPN3	0.00106291	0.998937	5.98475	6.43185		DYNC2H1	0.00510433	0.994896	4.77842	4.90363		CNTN1	0	1	134.379	206.407		RHPN2	1.9597e-05	0.99998	0.63305	0.632747		EMILIN3	5.61861668302299E−12	1	0.33385	0.330911								HDAC4	0.00179742	0.998203	2.05675	2.06953		GALNT12	2.25963692201958E−12
FAM162B	6.03169736379527E−11	1	0.0248412	0.0193964		EPS8	0	1	0.285762	0.285303		DYNLT3	0.000915673	0.999084	0.441594	0.440928		CNTNAP3	1.9470507428565E−09	1	0.0749284	0.0666309		RIOK1	5.7197065972403E−09	1	0.583398	0.583075		EMP1	0	1	0.0663005	0.0648551								HDAC6	3.62151e-05	0.999964	1.86217	1.86921		GALNT13	0
FAM171A1	0	1	0.324461	0.324275		EPS8L2	0	1	0.221767	0.221453		DYRK1B	0.00231467	0.997685	2.97101	2.98091		CNTNAP4	4.00498556540896E−09	1	2.36639	2.3807		RNF11	9.99200722162641E−16	1	1.5992	1.6001		EMP3	0	1	0.20121	0.200762								HDHD3	8.92114204731342E−09	1	0.297719	0.296716		GALNT2	0
FAM171A2	0.00162488	0.998375	0.641711	0.640122		EPSTI1	2.83613e-07	1	73.7958	90.91		DYSF	0	1	0.00266888	0.00145113		CNTRL	3.5527136788005E−15	1	0.569442	0.568629		RNF128	7.25630666664756E−12	1	0.0565218	0.0493566		ENC1	0	1	0.14608	0.145862								HDLBP	0	1	2.0061	2.00817		GATA4	1.05360165036927E−13
FAM172A	1.75994552265024E−10	1	0.39695	0.395989		ERAP1	2.82051049182996E−11	1	0.484356	0.48405		EBF1	5.81617776163057E−09	1	45.4575	73.631		CNTROB	7.66275931596283E−12	1	0.632036	0.631771		RNF157	1.25722422050778E−06	0.999999	0.631789	0.631408		ENG	0	1	0.054135	0.0503647								HECW1	1.88737914186277E−15	1	40.772	81.1659		GATS	0.000524388
FAM175B	4.73698857916816E−11	1	0.648304	0.647674		ERAP2	9.54791801177635E−14	1	0.169611	0.16769		ECE1	1.36501e-05	0.999986	1.79593	1.79644		COBL	1.04548572887886E−06	0.999999	3.25882	3.2688		RNF165	0.00425819	0.995742	5.02976	6.05921		ENGASE	0.00103848	0.998962	2.05767	2.06224								HEG1	0.00468494	0.995315	2.96805	3.02754		GBA2	0
FAM178B	0	1	6.57653	6.69886		ERBB2	0	1	0.0373048	0.0361736		ECE2	5.3901e-05	0.999946	2.77491	2.78057		COBLL1	0	1	4.8754	4.91952		RNF19B	4.01364259461356E−06	0.999996	2.86599	2.87467		ENO3	1.25702938036376E−06	0.999999	3.52092	3.52395								HENMT1	0.00298878	0.997011	0.030773	0.00789274		GBA3	0.00727521
FAM181B	7.95702059797065E−10	1	0.0572106	0.0460904		ERBB2IP	1.32467e-05	0.999987	0.271914	0.271494		ECHDC2	4.06507278993828E−06	0.999996	1.67185	1.67316		COG2	1.07880371302826E−12	1	2.08391	2.0863		RNF217	0	1	0.0267447	0.0163415		ENOSF1	0	1	2.68636	2.69332								HERC6	3.98489613540054E−06	0.999996	0.114245	0.0854225		GBGT1	0
FAM188B	1.40517086077985E−07	1	3.47414	3.53254		EREG	0	1	0.00204193	2.29988e-05		ECSIT	1.79748542716851E−08	1	2.38503	2.38661		COG5	0.000756159	0.999244	0.597038	0.596588		ROBO1	9.5038905634226E−09	1	86.1259	88.4956		ENOX1	0.000234729	0.999765	2.65745	2.71592								HFE2	0.000161798	0.999838	0.0168525	0.0062205		GBP1	8.73913597043696E−09
FAM196B	0.00462202	0.995378	0.0242011	0.00897727		ERGIC1	0	1	0.236289	0.236002		ECT2	2.78769589634464E−08	1	0.252843	0.252493		COG6	0	1	0.407467	0.405964		RPF1	0	1	1.85779	1.85951		ENPP1	0	1	7.07753	7.11036								HGD	0	1	0.0122488	0.00830137		GBP2	0.000977633
FAM198B	7.10830960759523E−09	1	0.00968387	0.00695426		ERGIC2	5.01848911316216E−08	1	0.487701	0.487035		EDN1	2.96307423042208E−12	1	0.00175108	0.000963531		COL11A1	0	1	0.00980161	0.00897847		RPF2	0.0028339	0.997166	0.64562	0.645058		ENPP2	3.91131571575443E−13	1	78.884	92.0348								HGSNAT	0	1	2.54728	2.55051		GC	4.77696410472461E−06
FAM200B	0	1	0.386396	0.385224		ERLIN1	0	1	0.473791	0.473422		EEFSEC	3.37491437452098E−06	0.999997	1.59259	1.59481		COL12A1	0	1	0.00614829	0.00592062		RPL11	5.1038953507998E−08	1	1.72696	1.72705		ENPP4	1.52211576676109E−13	1	2.73173	2.75503								HHAT	1.11022302462516E−16	1	3.60884	3.63266		GCH1	0
FAM201A	0.00167477	0.998325	2.41176	2.44116		ERO1LB	0.00815278	0.991847	10.7042	10.7819		EEPD1	2.89582e-05	0.999971	0.571801	0.570969		COL13A1	0	1	0.0954678	0.0930533		RPP30	3.00749380954812E−09	1	1.61573	1.6176		ENTPD2	0	1	25.1291	31.7491								HHIP	0	1	489.743	36050.6		GCK	2.73656652893806E−11
FAM204A	0	1	0.45726	0.456547		ERP27	8.9137697223407E−11	1	0.0916207	0.0808106		EFEMP2	1.83619e-05	0.999982	0.455557	0.454393		COL14A1	4.97596340331974E−06	0.999995	0.0645049	0.0273209		RPP40	0.00330093	0.996699	0.61693	0.615222		ENTPD4	0	1	0.28423	0.283233								HIF1AN	1.29072497134786E−09	1	1.94638	1.95086		GCLM	0.00963777
FAM206A	0.000836493	0.999164	1.58094	1.58359		ERRFI1	0	1	2.78078	2.78164		EFHD1	0.00557032	0.99443	0.0711155	0.039917		COL15A1	0	1	0.00993174	0.000130009		RRAGD	0.00350382	0.996496	0.547374	0.545305		ENTPD5	0.00518634	0.994814	3.26666	3.29906								HIST1H1E	2.08607e-05	0.999979	0.169011	0.121377		GCNT4	4.37572200695513E−11
FAM20A	1.3704e-05	0.999986	9.492	11.4078		ESAM	5.7219569749023E−08	1	0.0841252	0.0829748		EFNA1	2.49655851547459E−12	1	0.403447	0.403222		COL16A1	0	1	0.0982336	0.0956582		RRBP1	0	1	1.77908	1.77946		EPAS1	0.00375451	0.996245	1.5162	1.5164								HIST1H2BK	0.001438	0.998562	0.257352	0.261624		GDAP1	0
FAM210A	0.000235638	0.999764	1.61918	1.62149		ESRRG	0	1	98.0506	124.075		EFNA3	0.00643199	0.993568	1.68974	1.69594		COL18A1	0.00680319	0.993197	0.34455	0.344421		RTCA	0.000208398	0.999792	2.03707	2.03902		EPB41	1.1604e-05	0.999988	2.73536	2.73741								HIST2H2BE	0.00771947	0.992281	0.251358	0.254791		GDAP1L1	0
FAM213A	0	1	0.385985	0.385643		ETAA1	9.67004254448511E−14	1	0.421355	0.418908		EFNA4	2.30692e-05	0.999977	0.399531	0.397255		COL1A1	0	1	0.000134281	0.000121713		S100PBP	0	1	2.15991	2.16349		EPB41L1	8.75106e-05	0.999912	0.642174	0.641677								HIST2H2BF	0.000170081	0.99983	0.338737	0.332026		GDE1	4.36462079855815E−06
FAM213B	0.00882527	0.991175	1.56176	1.56282		ETV5	0.000315327	0.999685	0.0955105	0.0928154		EFNA5	0	1	32.1215	35.5965		COL1A2	1.82902326617551E−09	1	0.368333	0.368279		S1PR3	5.59494195395693E−06	0.999994	0.393052	0.386613		EPB41L3	0	1	0.0215005	0.0204468								HIST2H4A	2.17817985870283E−11	1	0.197528	0.197646		GDF1	0.00227026
FAM214B	0.000130058	0.99987	0.518043	0.517385		EVA1A	0	1	0.0576903	0.0543139		EFNB1	0	1	0.27863	0.276034		COL21A1	0	1	13.4206	13.6409		SAMD11	1.04012365387263E−09	1	2.06221	2.06482		EPB41L4B	0	1	2.97997	2.98873								HIVEP1	2.25587959423734E−09	1	5.39354	5.50378		GEMIN8P4	4.33639433916611E−07
FAM225B	0.000508285	0.999492	0.180161	0.158		EVI5	0.000606967	0.999393	0.430003	0.429042		EFR3B	0.00959197	0.990408	0.118816	0.0956644		COL2A1	0	1	0.00279881	0.00190141		SAMD4B	0.00133291	0.998667	0.669926	0.669716		EPCAM	2.08761008479996E−10	1	7.90896	7.92537								HIVEP3	0.00168251	0.998317	3.852	3.99203		GFAP	0
FAM228B	0.00889626	0.991104	0.122974	0.0726877		EVI5L	1.30659054686788E−06	0.999999	0.399621	0.39712		EGFL7	0.00262001	0.99738	0.365871	0.365004		COL3A1	0	1	0.00050005	0.000452925		SAMD9	1.28841382007749E−12	1	2.98279	3.00396		EPDR1	0	1	3.49447	3.50539								HJURP	1.11022302462516E−16	1	2.51	2.51718		GFI1	6.58395560293457E−12
FAM26E	4.58755256005361E−12	1	0.0229285	0.00960754		EVL	0	1	3.25947	3.27369		EGFLAM	0	1	258.424	347.565		COL4A1	0	1	4.43114e-05	2.61413e-05		SAR1B	0.00225587	0.997744	1.50055	1.50153		EPHA1	0.00422991	0.99577	13.3815	34.2428								HLCS	0.000120296	0.99988	1.6569	1.65944		GGT7	0
FAM27A	0.00926671	0.990733	4.6196	4.7551		EVPL	0	1	0.135987	0.133585		EHBP1	1.34781075189494E−13	1	0.575234	0.574872		COL4A2	0	1	0.000113257	9.13698e-05		SATB1	2.95656799043087E−09	1	0.105981	0.1036		EPHA7	0.00257968	0.99742	10.6549	15.7345								HLF	0.00042358	0.999576	0.00785109	0.00404689		GHRH	2.21033524816505E−10
FAM35A	1.95081e-05	0.99998	0.467406	0.466886		EXOC3L1	2.23508712760001E−07	1	4.4872	4.59468		EHD2	0	1	0.00136435	0.000890305		COL4A3	0	1	0.00428921	5.58328e-05		SAYSD1	0.00121961	0.99878	0.575393	0.5734		EPHB2	4.66712657409829E−09	1	0.25517	0.254076								HLX	5.51481083022054E−12	1	6.13297	6.29524		GINM1	3.06383696191403E−10
FAM3B	2.18934870233056E−11	1	33.7375	37.5667		EXOC3L4	0	1	0.0611789	0.0589095		EHD4	0	1	0.0968615	0.0964495		COL4A4	0	1	0.0278059	0.0267564		SCARF2	0.00198031	0.99802	0.589555	0.58897		EPHX2	3.10766967714926E−11	1	16.2459	19.0749								HMCN1	5.44009282066327E−15	1	224.644	535.59		GINS3	9.15216117158835E−06
FAM43A	0	1	0.409779	0.408817		EXOC4	3.5527136788005E−15	1	1.88241	1.88326		EIF1B	1.55692e-05	0.999984	1.94504	1.9468		COL5A1	0	1	0.00397613	0.00386226		SCFD2	3.10453884821982E−10	1	0.624686	0.623906		EPHX4	0	1	3.13127	3.1513								HMGCL	0.00403016	0.99597	0.263972	0.267353		GIPC3	7.70462e-05
FAM46B	2.39330777418445E−12	1	0.157596	0.152961		EXOC6	0	1	0.401833	0.400794		EIF2AK1	0	1	0.588981	0.588887		COL5A2	0	1	0.0342869	0.0342325		SCIN	1.51676e-06	0.999998	6.07054	6.09579		EPO	0.00598989	0.99401	46.7245	117.987								HMGCS2	5.10239073214791E−10	1	0.00339083	0.00218097		GIPR	0
FAM47E	0	1	40.1937	100.39		EXT1	0	1	0.398808	0.398366		EIF2AK3	4.15394318553641E−06	0.999996	0.309503	0.307591		COL6A1	0.000284719	0.999715	0.459201	0.459135		SCMH1	6.38330499569406E−11	1	1.6408	1.64286		EPS8	0	1	2.47875	2.48083								HMGN5	3.30529270620161E−10	1	9.79713	11.5003		GIT1	6.82787160144471E−14
FAM53B	0	1	0.542307	0.541766		EXTL1	0.00189324	0.998107	15.3802	20.8424		EIF2B3	7.61041244934368E−06	0.999992	3.40845	3.41329		COL6A2	0	1	0.00674166	0.00666479		SCML1	1.58761892521397E−14	1	0.340339	0.3388		EPS8L1	1.04360964314765E−14	1	0.314515	0.311469								HMHA1	0.00407507	0.995925	2.64732	2.69126		GJC1	0
FAM65B	6.66133814775094E−16	1	0.120945	0.117455		EYS	2.22044604925031E−16	1	5.05946	5.25304		EIF2B4	5.55212e-05	0.999944	1.66619	1.6671		COL6A3	0	1	0.222058	0.221763		SCN5A	0	1	0.345533	0.343463		EPS8L3	0	1	210.051	241.958								HMX2	0.000471352	0.999529	3.74019	3.84696		GJD3	3.93463039927155E−12
FAM69A	1.87071e-05	0.999981	0.415024	0.408208		F11R	1.42386102908176E−12	1	0.265996	0.265843		EIF4A3	0.00138811	0.998612	1.52048	1.52081		COL7A1	0	1	0.0420114	0.0417681		SCN9A	0	1	5.69515	5.74506		EPSTI1	7.66053886991358E−15	1	0.0875699	0.07363								HNF1A	0	1	0.021177	0.0200254		GLB1L	0
FAM72D	6.65757e-05	0.999933	1.91075	1.91226		F12	0.000984701	0.999015	0.0813904	0.0698757		EIF4E3	0.00141773	0.998582	0.199748	0.173719		COL8A1	0	1	0.000494556	6.41351781826444E−06		SCNN1A	0.000113431	0.999887	0.0232436	0.0226189		ERAP1	0	1	1.74914	1.74982								HNF4A	6.79717504503685E−10	1	0.0250524	0.0248822		GLI4	0
FAM76B	8.82746e-05	0.999912	1.61582	1.61919		F2	0	1	0.0727591	0.0726462		EIF5A2	0	1	0.232824	0.230713		COL8A2	0	1	0.0236087	0.0214226		SCP2	0	1	2.11904	2.12013		ERBB2	3.38618022510673E−14	1	0.496362	0.496104								HOOK1	0.00249755	0.997502	0.23029	0.233307		GLIPR2	5.10702591327572E−15
FAM78A	0	1	14.6864	15.1991		F2RL1	0	1	0.00326946	0.00232222		ELAVL2	0	1	101.387	8895.16		COL9A2	0.000745688	0.999254	0.0328254	0.0308103		SDR42E1	0.00358273	0.996417	2.5755	2.66896		ERBB3	1.22608589947504E−11	1	48.2085	48.7168								HOPX	0.00391541	0.996085	8.3651	10.1555		GLIS2	3.76598e-05
FAM81A	2.25751e-05	0.999977	3.73982	3.9519		F3	0.000143573	0.999856	0.404894	0.402292		ELFN1	2.53228227053981E−06	0.999997	3.88069	4.10677		COL9A3	0	1	0.0621246	0.0602323		SEC16B	0.00137508	0.998625	2.52702	2.53356		ERBB4	9.65894031423886E−15	1	0.141511	0.138								HORMAD1	3.7665018881583E−09	1	0.197799	0.197518		GLIS3	0
FAM83H	0	1	5.07263	5.07857		FA2H	1.16240350678254E−13	1	0.0202643	0.011119		ELK3	0	1	0.215372	0.209732		COLEC11	0.00198672	0.998013	3.82879	4.05424		SEC22B	1.83217851790207E−06	0.999998	1.94466	1.94664		ERCC1	1.0529996574693E−07	1	0.412796	0.412329								HOXA1	0.000212859	0.999787	6.52193	6.98536		GLP1R	8.50266444474279E−07
FAM84B	0	1	0.0692662	0.0681196		FABP1	0.00250567	0.997494	0.0496526	0.048627		ELL3	0	1	4.48969	4.5626		COLEC12	0	1	0.00361905	4.7078e-05		SEL1L3	0.000248275	0.999752	0.281868	0.281618		ERCC2	0	1	0.306037	0.305632								HOXA10	1.00678e-05	0.99999	4.36937	4.48035		GLP2R	2.12272798560953E−07
FAM8A1	0.00818654	0.991813	1.5895	1.59007		FABP3	0	1	0.032993	0.0320545		ELMO3	0	1	7.65163	7.82756		COLGALT2	0	1	0.00763048	0.00560631		SEMA3A	0	1	196.616	19479.1		ERCC5	0.00521241	0.994788	1.81361	1.81446								HOXA11	1.03731467859802E−11	1	5.87654	6.00917		GLT1D1	0
FAM91A1	0.00400139	0.995999	1.62499	1.62559		FABP5	0.000469086	0.999531	3.51559	3.57789		ELOVL2	0.00174388	0.998256	0.32041	0.320082		COLQ	2.00962e-05	0.99998	2.90417	2.95141		SEMA3C	0	1	39.014	41.836		ERCC6L	1.7543829500255E−08	1	0.508399	0.50722								HOXA2	1.28527419929192E−07	1	19.1136	24.5064		GLT8D1	0.000505095
FAM96A	0.00093971	0.99906	2.49803	2.49983		FADS1	4.49170201033411E−09	1	0.643711	0.643657		ELOVL3	0.00609092	0.993909	0.386173	0.373115		COMT	0.00690977	0.99309	0.178753	0.178524		SEMA3D	4.80664285662513E−06	0.999995	20.3832	41.1145		EREG	0	1	10.2161	10.3869								HOXA3	0	1	72.1512	91.7288		GLT8D2	1.70817620381847E−07
FAM98A	0.000171071	0.999829	0.593666	0.593387		FADS2	0	1	0.254675	0.254586		ELOVL5	0	1	0.425838	0.425641		COMTD1	0.000633701	0.999366	4.48266	4.50062		SEMA3E	3.4339553423024E−10	1	73.5824	96.302		ERICH5	4.00939281774981E−11	1	2.60829	2.61455								HOXA4	0	1	31.5635	35.6066		GLUL	3.02467281332319E−07
FANK1	3.88738e-05	0.999961	0.169881	0.143505		FADS3	3.85856182338884E−07	1	0.33734	0.33632		ELOVL7	7.61516405489715E−11	1	0.0238592	0.0223412		COPB1	0	1	0.497415	0.497312		SEMA3F	0	1	0.270518	0.267677		ERLIN2	0	1	0.595868	0.595499								HOXA5	0	1	16.751	19.1381		GM2A	0.00476074
FASN	0	1	3.18317	3.18344		FAH	0	1	0.593327	0.592711		ELP4	0	1	2.70562	2.72162		COPB2	2.1316282072803E−13	1	0.642492	0.642394		SEMA4D	0	1	2.20376	2.21166		ERP27	0	1	28.4792	39.9967								HOXA7	0	1	20.6155	22.0047		GMFG	5.17264e-06
FASTKD5	1.9034263054607E−10	1	1.61342	1.61444		FAM105A	2.56461518688411E−14	1	8.46578	8.56366		EMID1	7.54302620364911E−10	1	0.106476	0.099123		COPG1	6.69634125927132E−10	1	0.539684	0.539584		SEPN1	9.01420594723312E−07	0.999999	1.50066	1.50104		ERP44	0	1	2.06947	2.07073								HOXA9	0	1	13.9255	14.8334		GMIP	4.53791e-05
FAT3	0.00195384	0.998046	10.1992	10.4308		FAM107B	0	1	0.452146	0.451497		EML5	0.00259876	0.997401	45.422	52.6287		COPS7A	3.06421554796543E−14	1	1.69785	1.69869		SEPP1	1.22124532708767E−15	1	3.13689	3.13829		ERRFI1	2.03258e-05	0.99998	1.64215	1.6426								HOXB13	0	1	9.57785	9.98213		GMPR	0.00471027
FAT4	0	1	0.00174668	2.14293e-05		FAM110B	0	1	10.7921	11.234		EML6	3.52495810318487E−12	1	10.3986	10.6629		COPZ1	0.000242067	0.999758	1.81884	1.81922		SERBP1	5.31343113396865E−07	0.999999	1.66987	1.67002		ESPL1	0	1	1.63853	1.63931								HOXB2	6.47869091707776E−10	1	7.69588	7.96747		GNA12	0.00112571
FBN1	0	1	0.00653465	0.006505		FAM111A	0	1	0.0180708	0.0164869		EMP3	4.44089209850063E−16	1	0.061173	0.0601819		COQ10A	1.8048083694211E−08	1	5.03734	5.0631		SERINC2	0.00620409	0.993796	1.61332	1.61385		ESPN	0	1	11.3942	12.2986								HOXB3	1.33226762955019E−15	1	15.0843	15.806		GNAO1	9.99200722162641E−16
FBN2	0	1	0.0442414	0.0439439		FAM111B	0	1	0.373394	0.371887		ENAH	6.57894279276761E−07	0.999999	0.29528	0.295104		COQ9	2.17970086424657E−12	1	2.92859	2.93242		SERPINA10	4.19837e-05	0.999958	4.31919	4.34588		ESRP2	7.67851560112831E−10	1	2.00494	2.00669								HOXB4	0	1	41.6753	50.0194		GNAS	4.73918728582934E−06
FBRSL1	0.00457142	0.995429	2.40057	2.40517		FAM114A1	1.22968e-05	0.999988	0.153695	0.152359		ENC1	0.00301566	0.996984	0.313543	0.31261		CORIN	7.7715611723761E−16	1	15.4849	18.421		SERPINB2	0.00534596	0.994654	34.906	93.8649		ETFDH	0	1	2.11969	2.12372								HOXB5	0	1	59.3663	68.5397		GNAZ	0.00595506
FBXL19	0	1	1.61871	1.61967		FAM120C	2.86500823065694E−11	1	3.57198	3.58897		ENDOD1	2.27613e-06	0.999998	0.028439	0.0247659		CORO1C	0	1	0.221749	0.22166		SERPINB6	0	1	0.463579	0.463197		ETNK2	0	1	0.458282	0.457502								HOXB6	0	1	40.1418	41.9967		GNG11	0
FBXL2	3.86791e-05	0.999961	0.276935	0.270935		FAM129B	0	1	0.304244	0.304014		ENG	0.00426489	0.995735	31.3111	33.4592		CORO6	0.000584484	0.999416	0.428885	0.423846		SERPINB9	1.03889e-06	0.999999	0.571402	0.57114		ETS2	3.62224381600385E−08	1	1.53664	1.53733								HOXB7	0	1	12.9762	13.25		GNG12	0.00266637
FBXL21	0.00964714	0.990353	8.38834	9.39732		FAM133A	3.74478226206065E−13	1	5.69961	5.803		ENGASE	2.63833399571922E−12	1	1.77885	1.78106		CORO7	8.39001845776011E−09	1	5.06261	5.08597		SF3A3	1.64424029946986E−12	1	1.59424	1.5946		EVA1A	0	1	2.41072	2.42149								HOXB8	0	1	44.3039	47.3638		GNG4	0
FBXL5	0	1	0.494189	0.493718		FAM135B	0	1	547.953	48660		ENHO	0.00102779	0.998972	5.08758	5.23249		COTL1	0	1	0.00117024	0.00100692		SF3B4	4.66359e-05	0.999953	0.61264	0.612553		EVI5L	3.20311807189277E−07	1	0.496181	0.495264								HOXB9	0	1	373.095	438.63		GOLGA6L9	0.00328082
FBXL7	4.40735714590801E−09	1	0.590013	0.589349		FAM13B	0	1	0.306489	0.305243		ENO1	0.00223496	0.997765	1.99616	1.99619		COX10	8.16935408209929E−12	1	2.99075	2.99583		SFXN3	4.67241230872606E−06	0.999995	2.53635	2.54003		EXOC2	0	1	0.425146	0.424848								HOXC5	0.00241906	0.997581	0.233203	0.227132		GOLGA8I	0.000599816
FBXO17	1.85535322505537E−06	0.999998	1.59014	1.59191		FAM155B	0	1	73.3662	83.1466		ENO2	0	1	3.34558	3.34895		COX8C	0.00753143	0.992469	15.3294	15.8046		SFXN5	1.93359e-05	0.999981	1.53249	1.5344		EXOC3L1	1.91732386300991E−07	1	6.58726	7.7672								HOXC8	2.30481558283202E−08	1	1.92943	1.92753		GOSR2	4.75765050689247E−08
FBXW7	3.95394460506182E−08	1	2.17306	2.17951		FAM156A	0.000973709	0.999026	2.30093	2.30642		ENPEP	0	1	23.5134	27.4191		CPA1	2.8326e-05	0.999972	76.2252	136.11		SGK223	0	1	0.345657	0.343178		EXOC3L4	0	1	57.2558	65.0371								HOXD10	0.000511093	0.999489	4.82662	5.08682		GPALPP1	0.00802518
FERMT2	0	1	0.434928	0.434778		FAM160B1	1.29363186829323E−12	1	0.596328	0.595463		ENPP1	0	1	0.133449	0.132671		CPA4	0	1	0.00487313	0.00471117		SH2D4A	0.00361871	0.996381	0.457741	0.455709		EXOSC3	3.77838395237973E−07	1	1.63882	1.64002								HOXD11	0	1	23.3789	26.2331		GPBAR1	0
FES	5.6749498877906E−08	1	2.54581	2.55142		FAM161B	1.27090877588554E−06	0.999999	0.371627	0.364015		ENPP4	6.42708108955503E−11	1	0.160117	0.154918		CPAMD8	2.54112286768304E−11	1	4.20302	4.30394		SH3GLB1	0	1	2.29348	2.29498		EXPH5	1.15035618808434E−08	1	0.0525256	0.0490683								HPDL	0.00232168	0.997678	0.32104	0.319419		GPC4	0.00109868
FEZ1	0	1	0.0932059	0.0871445		FAM162A	0.00731162	0.992688	4.15706	4.1609		ENTPD3	9.20117e-05	0.999908	35.2468	66.5588		CPEB4	0.000312005	0.999688	0.332703	0.331503		SH3TC1	0	1	0.50215	0.501402		EXT1	0.000205733	0.999794	0.598846	0.598691								HPN	0.000137357	0.999863	0.0144171	0.00534384		GPC5	0
FEZ2	3.17580417519281E−08	1	0.466732	0.466206		FAM162B	0	1	34.6461	36.5174		EOGT	7.92588998765886E−07	0.999999	0.469376	0.468421		CPED1	4.88831197742456E−13	1	0.277375	0.274494		SHE	1.34469102519574E−10	1	0.213764	0.211309		EXTL2	1.11629630827892E−06	0.999999	1.7534	1.7562								HPRT1	0.000287855	0.999712	0.387274	0.389177		GPC6	0
FGA	0.000549451	0.999451	28.2642	28.6347		FAM167A	0	1	151.099	166.006		EPAS1	0	1	0.0519255	0.0516987		CPLX1	0	1	429.298	498.065		SHROOM2	4.4663051035343E−11	1	0.26654	0.263901		EYA2	1.33226762955019E−15	1	0.022008	0.0083774								HPS4	0.00505351	0.994946	1.52943	1.53178		GPER1	1.03218e-06
FGB	0	1	45.609	45.9611		FAM169A	0.00278893	0.997211	0.267129	0.265169		EPB41L2	1.41184e-05	0.999986	0.209029	0.20879		CPLX2	0	1	1166.88	2931.9		SIKE1	0.000222558	0.999777	2.13504	2.13798		EYA4	0	1	0.0174421	0.00683366								HPX	0	1	0.0100846	0.00835756		GPLD1	7.46499754233909E−08
FGD4	4.26604536285513E−06	0.999996	0.275394	0.274409		FAM171A1	0	1	0.0297107	0.0261975		EPB41L3	0	1	603.471	959.591		CPLX3	0	1	477.116	1259.24		SKA2	0.000317437	0.999683	0.620841	0.620562		EZR	0	1	0.332643	0.332566								HRH1	0	1	6.58057	6.72495		GPR1	0
FGD5	0	1	0.0713178	0.066396		FAM174B	0	1	6.52127	6.59761		EPB41L4B	2.76372451590845E−08	1	2.58931	2.59255		CPM	0	1	7.08114	7.20695		SKA3	0.000191366	0.999809	0.527332	0.526505		F11	0	1	114.382	9476.48								HS3ST3A1	0	1	30.1437	33.4591		GPR116	0
FGF19	0.00051622	0.999484	33.5537	35.4818		FAM175B	4.39648317751562E−13	1	0.573929	0.572931		EPDR1	0	1	0.142248	0.141438		CPN1	0	1	176.935	13574.2		SKIV2L	4.36073399612269E−12	1	0.570559	0.570335		F11R	0	1	4.99411	4.99777								HS6ST2	1.03698161169063E−11	1	0.00656137	0.0052951		GPR125	0.00641932
FGFR1	0.000310623	0.999689	0.46107	0.460775		FAM178B	0.00608038	0.99392	1.63163	1.63719		EPHA10	0	1	26.7274	31.1906		CPNE3	2.44693154627385E−13	1	1.76875	1.76931		SLC10A4	1.17572618307804E−13	1	0.052048	0.0376662		F12	0	1	90.9481	7518.06								HSD11B2	6.25597535020006E−06	0.999994	0.102428	0.0817045		GPR126	0
FGFR2	0	1	8.66715	8.73714		FAM179A	1.11022302462516E−16	1	13.375	15.499		EPHA4	0	1	370.323	32722.5		CPNE7	8.55103065022789E−08	1	0.323916	0.319987		SLC12A2	1.12822e-05	0.999989	0.58199	0.581617		F2	0	1	461.495	485.485								HSD3B7	2.39021025194575E−10	1	0.262963	0.263759		GPR133	0
FGFR3	0	1	5.45635	5.47109		FAM181B	1.93778001533751E−07	1	165.071	241.723		EPHA5	0	1	137.797	12121		CPNE9	0.00781575	0.992184	7.06297	10.1636		SLC12A7	8.08353051162669E−10	1	1.52227	1.52268		F2R	0	1	0.0883667	0.0880641								HSF2BP	0.00268	0.99732	2.35389	2.36739		GPR142	0
FGFR4	0	1	4.43533	4.44792		FAM201A	0	1	0.0270947	0.0177686		EPHB2	0	1	0.167558	0.161445		CPPED1	0	1	1.67244	1.67391		SLC16A2	0	1	0.00599115	0.00200409		F2RL1	0	1	0.376426	0.376229								HSF4	0.00278315	0.997217	0.112463	0.10337		GPR146	5.06215e-05
FGFRL1	2.65151e-05	0.999973	0.459827	0.459427		FAM207A	0.00480847	0.995192	1.80458	1.80946		EPHB4	0	1	0.132395	0.132154		CPQ	0	1	0.350404	0.349075		SLC16A9	6.58088e-06	0.999993	0.130732	0.115096		F2RL2	0	1	0.0206743	0.0175514								HSPD1	0.00605316	0.993947	0.567628	0.569848		GPR153	0
FGL1	0	1	1065.18	86891.2		FAM20C	4.96078400580302E−10	1	0.387095	0.385561		EPHB6	0	1	0.0159507	0.012921		CPSF3	0	1	1.5024	1.50282		SLC1A1	4.44089209850063E−16	1	0.213637	0.211109		F5	3.56048523997288E−13	1	457.658	578.172								HTR1D	2.28241617161729E−07	1	8.78925	9.29492		GPR155	0.000104739
FHL1	7.90009613282905E−10	1	0.36921	0.369018		FAM210B	5.56514700988942E−09	1	2.04694	2.04862		EPHX1	4.21884749357559E−15	1	0.388126	0.387729		CPSF3L	2.22044604925031E−16	1	2.49234	2.49337		SLC1A4	0.00351739	0.996483	1.54968	1.55032		F7	0	1	50.9092	72.2586								HTRA3	5.55111512312578E−16	1	4.90616	4.96241		GPR158	2.67286193178506E−11
FHL2	0	1	0.0920069	0.0918529		FAM212B	1.06578781355893E−08	1	2.47422	2.50686		EPHX2	0	1	21.6094	22.2706		CPT1C	0	1	4.47683	4.48543		SLC20A2	0.000655813	0.999344	0.355521	0.35505		FA2H	5.55111512312578E−15	1	30.4839	40.2618								HUNK	7.52724e-05	0.999925	0.0149614	0.00565216		GPR161	0.00362396
FIGNL2	3.11430009047875E−06	0.999997	5.37663	5.89468		FAM213B	0	1	0.338685	0.338128		EPN3	1.73976e-05	0.999983	12.4322	14.8016		CPT2	0	1	2.4808	2.48362		SLC23A3	0.0025307	0.997469	7.19623	10.1971		FABP1	5.46464540285285E−09	1	487.133	900.892								HYAL1	0	1	0.0114147	0.0106105		GPR162	1.16573417585641E−14
FKBP14	7.14982971605771E−07	0.999999	0.52281	0.522078		FAM21B	2.40609754342813E−10	1	0.522803	0.522144		EPS8	8.66928e-05	0.999913	0.451106	0.450546		CPVL	0	1	8.0536	8.10016		SLC25A22	0	1	1.62341	1.62428		FABP3	0	1	13.8184	13.9714								IARS2	4.7420984916613E−09	1	0.580791	0.581233		GPR180	0.00062821
FKBP4	0.00199345	0.998007	1.50849	1.50864		FAM222A	0	1	7.2976	7.34142		EPS8L2	0	1	0.308571	0.308181		CPXM1	0.000187024	0.999813	0.0760288	0.066972		SLC25A23	0.00772112	0.992279	0.64169	0.64148		FADS1	0	1	1.85351	1.85372								ICAM2	9.4791130633709E−07	0.999999	0.250818	0.248402		GPR19	2.05915773443532E−06
FKBP5	0.00101838	0.998982	1.81736	1.81869		FAM35A	0.00383203	0.996168	0.357534	0.356605		EPSTI1	1.63595914592918E−09	1	239.391	630.546		CPXM2	6.40931752116103E−13	1	0.0238139	0.00983962		SLC25A24	0	1	1.67431	1.67521		FADS2	1.13535e-05	0.999989	1.91454	1.91473								ICAM4	0.000213717	0.999786	4.24045	4.41582		GPR35	0.00142549
FKBP7	0	1	0.137337	0.13376		FAM45A	2.18080187242009E−09	1	0.333289	0.331184		EPT1	0.00625844	0.993742	0.599253	0.598983		CPZ	0	1	0.00168109	2.18263e-05		SLC25A28	0.000390815	0.999609	1.49863	1.50155		FADS6	1.39332989590457E−12	1	55.267	146.7								ICAM5	0	1	5.8639	5.98472		GPR37	0.0004528
FKBP8	4.43161e-05	0.999956	0.532694	0.532614		FAM45B	0	1	0.225774	0.224177		ERAP2	0	1	0.170861	0.168919		CRB2	1.25439791887061E−09	1	0.0965202	0.0862454		SLC25A42	0	1	1.77266	1.77505		FAH	1.71449830999038E−08	1	1.63646	1.63785								IFFO2	0	1	1.72841	1.72851		GPR39	0.000295852
FLG	6.9594765284009E−08	1	0.270546	0.26398		FAM46C	0.000144282	0.999856	14.8566	15.8314		ERBB2	0	1	0.012587	0.0121941		CRB3	2.26145381310161E−08	1	2.22839	2.24002		SLC2A4	0	1	0.169337	0.162892		FAM101B	0	1	0.02422	0.0237845								IFI16	6.85666e-05	0.999931	4.94259	5.10478		GPR56	4.60831783755111E−06
FLJ16779	5.93823323846721E−10	1	0.01209	0.00445		FAM57A	0	1	0.479954	0.478744		ERBB4	2.22044604925031E−16	1	66.8259	5833.08		CREB3	0	1	0.505817	0.505467		SLC2A9	8.02193580262678E−06	0.999992	0.067628	0.0417444		FAM102A	8.43769498715119E−15	1	4.53816	4.55126								IFI30	2.4707741852481E−08	1	0.176039	0.177727		GPR62	4.19895e-05
FLJ23867	0	1	0.172974	0.169838		FAM57B	0.000157619	0.999842	24.1513	45.6691		ERCC2	6.75598e-05	0.999932	0.591822	0.591352		CREB3L1	3.90527510329974E−08	1	0.114615	0.113978		SLC30A10	7.79756259561282E−11	1	2.18673	2.19534		FAM105A	0	1	0.23695	0.234874								IFIH1	1.77931e-05	0.999982	0.096896	0.089904		GPRASP1	0.000984461
FLJ36000	3.49798e-05	0.999965	1.91215	1.92268		FAM65B	0.00123389	0.998766	0.0216143	0.000248262		ERGIC1	0	1	0.201876	0.201618		CREB3L3	3.0098146197588E−13	1	57.1734	64.1818		SLC30A8	5.55111512312578E−16	1	0.097831	0.0910477		FAM107B	0	1	0.335071	0.334839								IFT172	0.00110315	0.998897	1.72088	1.72323		GPRASP2	3.50915962954446E−08
FLNA	0	1	0.333238	0.333231		FAM81A	1.82076576038526E−14	1	3.6492	3.69077		ERGIC2	0.000489058	0.999511	0.553337	0.552675		CREB3L4	1.60238489144149E−12	1	4.12346	4.13206		SLC35B4	8.39445269107397E−06	0.999992	0.560593	0.560002		FAM109A	1.23124550555076E−08	1	4.23876	4.2541								IFT22	0.00319467	0.996805	1.78576	1.7939		GPRC5A	1.31675695458355E−07
FLNB	0	1	0.643615	0.643597		FAM83F	0.00197087	0.998029	3.58792	3.70807		ERI3	0.0024762	0.997524	1.89524	1.89662		CREB5	0	1	0.00897428	0.00775006		SLC35D1	2.23162e-05	0.999978	2.43532	2.43948		FAM115C	0.000547653	0.999452	0.35265	0.347321								IFT27	1.11022302462516E−16	1	3.70876	3.73598		GPRIN1	5.6621374255883E−15
FLNC	0	1	0.318038	0.317984		FAM83G	1.00495e-05	0.99999	0.349854	0.348873		ERICH5	0.0084745	0.991526	0.480673	0.480214		CREM	7.18566944835075E−08	1	0.634901	0.63413		SLC35F2	0	1	0.104207	0.101366		FAM117B	0.00894698	0.991053	3.40708	3.42243								IFT52	6.18692e-05	0.999938	2.00301	2.01016		GPS2	0.00144269
FLRT2	0	1	4.25099	4.2749		FAM84A	0.00151654	0.998483	11.2603	11.3846		ERLIN1	1.18476339849849E−11	1	0.54402	0.543652		CRH	1.57947210865927E−09	1	845.089	1490.43		SLC35F3	0.0014635	0.998536	2.25009	2.27688		FAM129A	0.00130928	0.998691	0.0384588	0.0215224								IGF2	0	1	250.52	266.159		GPSM1	2.74913017261902E−06
FLRT3	7.77478081914751E−11	1	0.120347	0.118956		FAM84B	1.27974231212136E−09	1	0.17153	0.164097		ERLIN2	7.7715611723761E−16	1	0.5074	0.50692		CRIM1	0	1	0.0177593	0.0176878		SLC39A6	3.60518225317463E−06	0.999996	0.661689	0.661433		FAM129B	0	1	0.481633	0.48156								IGFBP1	0.00581864	0.994181	0.0441745	0.0470624		GPSM3	4.42934144917473E−09
FLT1	0	1	0.00512928	6.31404e-05		FAM86DP	0.000308711	0.999691	0.435237	0.433283		ERRFI1	0	1	3.93285	3.93488		CRIP1	1.91076687805491E−09	1	0.0207157	0.0195553		SLC43A2	1.46934772915497E−06	0.999999	0.566152	0.565645		FAM131C	5.93103344215251E−12	1	7.09132	7.52314								IGFBP2	0.000166687	0.999833	0.0419219	0.0437995		GPX3	0.000139041
FLVCR1	0.00446195	0.995538	2.17006	2.17659		FAM92A1	2.4837e-06	0.999998	0.183666	0.172594		ESAM	0.000174053	0.999826	0.139997	0.138191		CRIP2	8.23643283243136E−07	0.999999	0.12111	0.119523		SLC44A2	8.21900991709867E−10	1	0.412936	0.411663		FAM133A	0.00729804	0.992702	4.01126	4.2587								IGFBP5	2.90345525399971E−11	1	161.271	238.194		GPX7	0.00549871
FMN2	0	1	0.00202086	0.000836385		FANCA	0	1	1.52402	1.52463		ESPN	0.000232272	0.999768	2.543	2.58245		CRIP3	9.29515395209357E−07	0.999999	50.9302	3853.07		SLC44A3	1.86981e-05	0.999981	1.64243	1.64448		FAM13C	0.000106715	0.999893	13.8603	16.9032								IGFBP7	3.37506551528755E−06	0.999997	7.2249	7.51396		GPX8	4.13373e-05
FMNL1	0.000736368	0.999264	1.5165	1.51695		FANCG	0	1	1.97747	1.97919		ESPNL	1.93403692616556E−07	1	14.8359	19.0822		CRISPLD1	0	1	0.115747	0.108364		SLC7A5	7.98495647380548E−09	1	0.540794	0.540684		FAM150B	0.0010008	0.998999	0.269221	0.25351								IGFN1	1.77635683940025E−15	1	17.8545	19.4914		GRB10	1.30993987068617E−06
FMOD	0	1	0.0480908	0.0443178		FANCI	0	1	1.64732	1.64803		ESRRG	0	1	187.287	314.514		CRISPLD2	0	1	0.00229971	0.00134283		SLC7A9	1.04056e-05	0.99999	3.07799	3.12238		FAM155A	9.10382880192628E−15	1	0.0547858	0.048483								IKZF2	2.59398e-05	0.999974	5.64087	6.01395		GRHL3	5.37585544535535E−06
FN1	0	1	0.275717	0.275704		FAR1	0.000166048	0.999834	0.611373	0.610156		ETAA1	6.38235164940326E−07	0.999999	0.49188	0.489356		CRLF1	4.47967540839755E−09	1	0.145651	0.144164		SLCO1B1	2.43416e-05	0.999976	26.9538	54.7127		FAM160B1	0.00215322	0.997847	0.280445	0.280065								IL11	0	1	13.114	13.3279		GRIA3	3.50379e-05
FOSL1	0.000189623	0.99981	0.43001	0.429535		FARSA	9.71710820696359E−08	1	2.49471	2.49514		ETF1	0.00299038	0.99701	0.636883	0.636773		CRMP1	0	1	33.8998	34.4197		SLCO4C1	0.000694888	0.999305	13.884	27.6641		FAM160B2	0.000504078	0.999496	0.585315	0.584603								IL16	9.21603556580664E−07	0.999999	4.25933	4.38385		GRIK1	0
FOSL2	0	1	0.321267	0.320962		FASTK	0	1	1.92109	1.92246		ETV4	1.14417e-05	0.999989	0.0551727	0.052736		CRNKL1	1.60821e-05	0.999984	1.97641	1.9776		SLFN11	0	1	6.21577	6.29446		FAM162B	1.17408e-05	0.999988	0.119882	0.114906								IL17RA	2.25300970901898E−06	0.999998	1.7089	1.71047		GRIK5	0
FOXA1	0	1	2.69977	2.70658		FASTKD1	1.17683640610267E−14	1	2.56598	2.5728		ETV5	0	1	0.0942054	0.0915292		CROCC	0.00715949	0.992841	1.69001	1.69164		SLFN13	0	1	3.46862	3.48143		FAM168B	3.33066907387547E−16	1	0.575074	0.574983								IL17RB	8.70882541859075E−06	0.999991	0.127437	0.129387		GRIN1	0
FOXA3	0.000519315	0.999481	5.30797	5.33333		FAT1	0.00429796	0.995702	0.163906	0.163245		EVA1A	0	1	0.0689953	0.0649849		CROCCP2	3.13887484504338E−06	0.999997	3.52058	3.53068		SMAGP	0.000412426	0.999588	1.8734	1.8775		FAM171A1	0	1	0.0878523	0.0875973								IL17RD	6.66133814775094E−16	1	7.36425	7.6402		GRM4	2.48576420280866E−06
FOXC2	2.66453525910038E−15	1	0.00358368	0.00200655		FAT3	0	1	0.014945	0.012152		EVI5L	1.11312070671943E−11	1	0.374116	0.371663		CRTAC1	1.06581410364015E−14	1	261.147	397.808		SMARCA1	3.74116356316456E−06	0.999996	1.54605	1.5463		FAM171A2	5.55111512312578E−16	1	0.191255	0.187624								IL1R1	0.000360048	0.99964	0.0616968	0.0623977		GRSF1	0
FOXD2	0.00741302	0.992587	2.14875	2.17212		FAXC	5.25690602160012E−12	1	2.37856	2.3985		EVL	0	1	1.79823	1.80101		CRTAP	0	1	0.225124	0.224995		SMEK3P	0	1	43.9158	74.6273		FAM171B	0.00628595	0.993714	0.302246	0.299122								IL1R2	8.7245641311462E−07	0.999999	0.149611	0.106134		GSN	0
FOXF1	9.02105790068219E−09	1	0.017976	0.000224139		FBF1	3.3581e-05	0.999966	5.79424	5.8821		EVPL	0.00109162	0.998908	9.55367	11.6333		CRTC1	2.8643754035329E−14	1	4.51774	4.53916		SMO	0.000976299	0.999024	0.402598	0.401463		FAM172A	6.68631672251507E−09	1	0.396137	0.395162								IL6R	1.16209949463375E−06	0.999999	0.060157	0.0609705		GSTK1	5.79487235974341E−10
FOXF2	0	1	0.00311997	0.00182073		FBLL1	0	1	16.6472	17.8818		EXOC2	0	1	0.525222	0.524708		CRTC2	5.85879e-05	0.999941	1.81906	1.81986		SNHG3	0.000242891	0.999757	1.75801	1.76677		FAM178B	0.000281301	0.999719	2.83494	2.87571								IL7R	0.000439091	0.999561	15.0891	17.3035		GTF2IP1	0.000180961
FOXG1	0.000404893	0.999595	0.536321	0.534168		FBLN5	1.10744746706359E−12	1	0.0158923	0.00018149		EXOC3L1	1.83186799063151E−14	1	13.1286	14.2984		CRY1	0	1	0.255557	0.254256		SNRNP40	0.000232524	0.999767	1.59495	1.59563		FAM181B	4.81323869649941E−11	1	0.0405356	0.0290668								ILDR2	0.00018006	0.99982	11.073	13.1735		GTPBP3	1.11513154266163E−09
FOXJ1	5.75489280674191E−08	1	17.3031	17.5651		FBXL13	0	1	37.7054	71.3201		EXOC3L4	3.33066907387547E−16	1	0.161949	0.156537		CRY2	2.56116e-06	0.999997	1.64868	1.65008		SNRNP48	1.6801510294151E−08	1	0.423604	0.42279		FAM184A	1.12813e-05	0.999989	2.1288	2.14374								ILK	5.58071974188223E−08	1	2.03157	2.0386		GUCD1	0.000105372
FOXL1	0	1	0.0409275	0.0389581		FBXL14	0.00513555	0.994864	1.58244	1.58513		EXOC6	0.00183786	0.998162	0.426863	0.4258		CRYAB	4.66485e-05	0.999953	0.0558818	0.0497229		SNX10	0	1	1.60955	1.61075		FAM188B	5.84911185996795E−06	0.999994	2.97429	3.02151								IMPA2	2.05557793009348E−12	1	0.229716	0.227782		GUCY1A3	0
FOXL2	0	1	0.00587828	7.24144e-05		FBXL16	4.70241412475758E−09	1	16.0345	16.4198		EXT1	0	1	0.269873	0.269509		CRYBA2	0	1	211.471	268.503		SNX7	0	1	2.67428	2.6816		FAM195A	1.0038065934026E−09	1	5.67518	5.70782								INHBA	0	1	113.088	121.244		GUCY1B3	2.54941195265701E−07
FOXN3	4.84214357499013E−09	1	0.246101	0.245676		FBXL19	0.00260873	0.997391	1.76154	1.76266		EXT2	0.000252178	0.999748	0.578131	0.577938		CRYBG3	0	1	4.18298	4.19311		SOHLH2	0	1	0.257683	0.255082		FAM196B	3.54405393920842E−12	1	0.0157617	0.000191586								INPP4A	2.63517396792423E−09	1	1.95981	1.96286		GUCY2C	0
FOXQ1	0	1	0.00973037	0.00615061		FBXL4	2.48029e-05	0.999975	1.89804	1.90469		EXTL1	0.000558776	0.999441	21.5382	34.5537		CRYM	4.69113636825114E−12	1	13.7426	15.9246		SORD	0.00026054	0.999739	0.479707	0.479514		FAM198B	0	1	0.00281656	3.37966e-05								INPP4B	0	1	46.1882	53.6235		GUSBP1	6.90637e-05
FOXR2	0	1	31.0539	36.4609		FBXL6	0	1	2.48081	2.4829		EXTL2	1.60266810933507E−09	1	1.85069	1.85444		CRYZ	6.92579327221665E−11	1	1.66584	1.66672		SP100	0	1	2.30748	2.30955		FAM200B	0	1	0.353037	0.351784								INPP5A	5.09184e-05	0.999949	2.47902	2.50071		GYG2	1.46218970464851E−06
FOXRED2	0.000231511	0.999768	2.24416	2.24661		FBXL7	5.42894029065266E−06	0.999995	2.92791	2.95176		EYS	0	1	13.5985	15.3648		CRYZL1	1.58943969097436E−11	1	0.575411	0.57434		SPAG16	6.92649493316821E−10	1	1.9524	1.96126		FAM201A	3.72252e-05	0.999963	2.47091	2.50196								INPP5F	0	1	3.68321	3.69593		GYLTL1B	1.97298e-05
FOXS1	0.007909	0.992091	0.147303	0.110095		FBXO27	5.9106e-05	0.999941	0.128017	0.118975		F2	0	1	0.0782077	0.0780862		CSAD	2.14709e-05	0.999979	4.09367	4.12644		SPAG5	0	1	0.646586	0.646453		FAM204A	0.0053694	0.994631	0.650173	0.649708								INSIG1	7.70383756787396E−13	1	0.314295	0.314339		GYPC	0
FRAT1	1.72323e-05	0.999983	7.21868	7.34066		FBXO32	0.000416974	0.999583	1.92981	1.94555		F2R	3.31390470620363E−12	1	0.422806	0.42163		CSDC2	3.1863400806742E−14	1	0.0564037	0.0529094		SPARC	0	1	0.244241	0.24392		FAM206A	1.17731824289535E−10	1	1.97833	1.98286								INSR	0.000719038	0.999281	0.297869	0.301757		H2AFY2	4.63971060116197E−06
FRAT2	0.00034304	0.999657	1.85759	1.86117		FBXO34	4.26695567767865E−09	1	0.425521	0.424609		F2RL1	0	1	0.00432786	0.00307041		CSF1	0	1	0.311753	0.309171		SPESP1	0.00010361	0.999896	0.649009	0.64794		FAM213A	1.88737914186277E−15	1	0.589146	0.588914								INTS2	0.000720186	0.99928	0.419804	0.41857		H6PD	0.00366444
FRK	0	1	3.5891	3.64297		FBXO41	0.00151067	0.998489	2.16829	2.17228		F5	0.000944639	0.999055	0.359307	0.358885		CSGALNACT1	8.88178419700125E−16	1	0.113582	0.104056		SPIRE1	0.000899065	0.999101	0.464068	0.46299		FAM213B	0	1	2.58181	2.58483								INTS3	0.00268174	0.997318	0.393498	0.39701		HABP4	0
FRMD4A	2.21409942713358E−07	1	0.350538	0.350241		FBXO46	0.000538308	0.999462	2.36727	2.37187		F8	0.00421274	0.995787	5.04574	6.4467		CSGALNACT2	0.0058096	0.99419	0.440485	0.43966		SPOCD1	0.000156917	0.999843	3.9042	4.11821		FAM21B	0	1	2.04411	2.04671								INTU	5.98848e-05	0.99994	2.46399	2.47527		HAGHL	0
FRMD6	2.14039896917484E−12	1	0.294689	0.294366		FCHO2	2.03801064913023E−09	1	0.381493	0.379988		FA2H	7.3211749773705E−08	1	0.0369841	0.0204298		CSMD1	0	1	0.0232885	0.0216674		SPON2	0.00425496	0.995745	2.52824	2.53091		FAM222A	4.35961267086782E−11	1	11.0593	11.7873								IPPK	8.38628086974325E−08	1	0.520763	0.519004		HAPLN3	0.00147975
FRZB	0	1	0.0365742	0.0250316		FDX1L	4.13663107101669E−07	1	0.528652	0.527473		FAAH2	0.00271893	0.997281	0.173751	0.144983		CSMD3	0	1	43.8342	108.681		SQLE	0	1	0.578049	0.57791		FAM225B	0.000399694	0.9996	0.188099	0.165859								IQSEC2	2.40793242012316E−08	1	12.8259	14.3065		HBE1	0.000101718
FSCN1	1.15609744000267E−11	1	0.22828	0.228243		FEM1C	0.00180862	0.998191	0.557418	0.556216		FABP1	0	1	0.0476611	0.0466673		CSNK1A1	0.00133528	0.998665	0.477284	0.477151		SRPK1	0.0087277	0.991272	0.579816	0.579525		FAM26E	0	1	0.0137831	0.000167203								IRF2BP2	3.3309e-05	0.999967	0.481091	0.482546		HBEGF	0.00134198
FSD1	2.73266e-05	0.999973	0.166753	0.164627		FER	0.00110246	0.998898	0.377688	0.372869		FABP3	0	1	0.0476756	0.0463322		CSNK1E	0	1	0.545189	0.544983		SRSF12	0.00538327	0.994617	0.462854	0.457922		FAM3C	6.66133814775094E−16	1	0.352897	0.351715								IRF2BPL	2.10237e-05	0.999979	1.5601	1.56114		HBS1L	0.00133805
FSTL1	0	1	0.0535785	0.0535324		FERMT2	5.63964417410467E−06	0.999994	0.634817	0.634539		FAM101B	0	1	0.0893332	0.0872016		CSNK1G3	0.00173116	0.998269	0.665917	0.665429		ST3GAL5	0	1	0.49649	0.495478		FAM46A	0	1	3.95623	3.97495								IRF7	1.96900737137184E−06	0.999998	8.45889	9.02207		HCAR1	2.2428e-06
FTL	0	1	3.09042	3.0905		FEV	0	1	94.3124	113.777		FAM102B	0.00256133	0.997439	7.34008	7.38993		CSPG4	0	1	0.0374203	0.0369776		ST6GALNAC4	0.00309413	0.996906	1.52595	1.52704		FAM46B	1.43334788482719E−10	1	0.199645	0.195185								ISLR2	0	1	56.2267	75.6911		HCG11	5.26243e-05
FTSJ1	0	1	0.510978	0.510654		FEZ2	0.00414598	0.995854	0.602877	0.601727		FAM105A	9.04143426794235E−12	1	6.07228	6.12007		CSPG5	0	1	0.283635	0.28081		ST7L	1.50718998392918E−08	1	2.01319	2.02552		FAM47E	0	1	64.0151	162.225								ISPD	0.00378701	0.996213	4.03611	4.24296		HCLS1	0.00122866
FTSJ2	0.000169366	0.999831	1.51431	1.51512		FFAR2	1.27285245832276E−06	0.999999	205.332	586.812		FAM107B	0	1	0.271171	0.270652		CSRNP2	1.91193523124689E−07	1	0.664613	0.664002		STAMBPL1	0.000174434	0.999826	2.32181	2.36344		FAM53B	2.83049139682134E−10	1	0.656852	0.656441								ITGA10	8.83325e-05	0.999912	5.2509	5.49676		HCN3	0
FTSJ3	0	1	2.40121	2.40191		FFAR4	0.00332386	0.996676	0.116048	0.103184		FAM110B	0	1	5.29441	5.38787		CST6	0.00997615	0.990024	0.0903708	0.0631733		STARD10	0.00948513	0.990515	1.57441	1.57495		FAM57A	6.94484625363145E−09	1	0.528184	0.527673								ITGA11	0	1	337.253	397.886		HDAC7	0
FUBP3	0	1	1.6371	1.63761		FGA	3.33066907387547E−16	1	0.0321815	0.0319192		FAM111A	1.79967152291738E−13	1	0.0200245	0.0182662		CST7	1.61934538001063E−08	1	0.0179616	0.000237019		STAT2	4.97887620021231E−10	1	2.25709	2.26007		FAM65B	2.26044991602503E−06	0.999998	0.214237	0.211078								ITGA3	6.53503315906079E−08	1	4.32925	4.3989		HECTD3	0.00126436
FXYD2	0	1	714.556	58262.6		FGB	1.11022302462516E−16	1	0.0260892	0.0259983		FAM111B	2.37366681865581E−10	1	0.3808	0.379273		CT45A3	0	1	8.08096	8.10488		STAT6	7.3206218864641E−11	1	1.65022	1.65063		FAM69A	1.7964308929308E−09	1	2.76124	2.78203								ITGAL	3.48027362040426E−07	1	0.0783956	0.0175675		HEG1	1.40381373192611E−10
FXYD5	0	1	0.260454	0.259971		FGD1	0	1	51.9427	55.1371		FAM114A1	0.00270692	0.997293	0.272443	0.270396		CT45A5	0	1	3.0752	3.08349		STC2	9.15463411188533E−07	0.999999	0.452955	0.452053		FAM78A	0	1	10.9496	11.327								ITGB3	1.06581410364015E−14	1	16.2035	16.7992		HELLS	0.00369047
FYN	0	1	0.227933	0.227406		FGD4	0.000128866	0.999871	0.53212	0.530485		FAM120C	0	1	5.63651	5.6853		CT55	0	1	4.59519	4.61637		STEAP1	0.00034709	0.999653	4.46635	4.50865		FAM83D	0	1	0.57267	0.57241								ITGB4	1.55276e-05	0.999984	3.34507	3.39753		HELZ2	0.00010916
FYTTD1	0.000644431	0.999356	0.588562	0.588213		FGF13	1.50947873589491E−06	0.999998	12.0642	12.7853		FAM129B	5.32907051820075E−15	1	0.280197	0.279977		CTAGE5	0.00368732	0.996313	2.32413	2.32816		STEAP2	6.38556e-06	0.999994	8.94439	9.3714		FAM83H	0	1	3.83316	3.83735								ITGB8	1.46263001710167E−11	1	15.4405	16.8869		HEMK1	0.000236795
FZD2	0	1	0.227415	0.227088		FGF19	3.40230288387033E−10	1	0.0134454	0.00527806		FAM133A	1.34342127977582E−07	1	4.30898	4.36403		CTBP2	0	1	0.0130026	0.0114236		STMN1	0.00106804	0.998932	1.53134	1.5316		FAM84A	0.000408531	0.999591	42.918	77.1916								ITIH1	4.90377671802378E−09	1	0.00612739	0.00131917		HENMT1	0
FZD3	0.005859	0.994141	0.631124	0.629142		FGF2	0	1	0.0862754	0.0830533		FAM135B	0	1	545.532	48245.8		CTBS	3.40659722652958E−11	1	0.450991	0.449113		STPG1	0.00278149	0.997219	2.38371	2.39871		FAM84B	0	1	0.158797	0.157747								ITIH3	0.00937011	0.99063	0.0334445	0.0193276		HEPACAM2	0
FZD5	0	1	5.14691	5.1517		FGF9	0	1	144.662	12781.7		FAM13B	0	1	0.419248	0.417812		CTC1	0	1	3.15376	3.16225		STRADB	3.42646e-05	0.999966	1.59795	1.60112		FAM92A1	1.89401e-05	0.999981	0.404728	0.401865								ITIH5	0.00899033	0.99101	0.0456742	0.0311657		HERPUD2	0.000425432
FZD6	1.50584547276011E−07	1	0.473792	0.473423		FGFR1	1.38927401827083E−06	0.999999	0.081829	0.0777132		FAM149A	1.10272e-05	0.999989	0.0872187	0.0734846		CTDNEP1	2.31029639863323E−10	1	1.59445	1.59481		STRN4	0.0013298	0.99867	0.649318	0.649163		FAM96A	0.000119133	0.999881	1.89437	1.89545								ITPKA	3.39262845483468E−07	1	0.210038	0.207142		HES6	0.000619327
FZD7	1.92744025184766E−08	1	0.122586	0.121537		FGFR3	2.03392858111329E−13	1	0.352846	0.352418		FAM153A	0.000735028	0.999265	0.12953	0.113491		CTDP1	0	1	0.442854	0.442029		STX11	4.91773297639497E−08	1	0.566988	0.565142		FAM98A	1.83174002521547E−07	1	0.492574	0.49222								ITPKB	9.70071922790083E−09	1	14.0475	15.9647		HEXDC	0.00207736
FZR1	5.00550252435783E−06	0.999995	0.57817	0.577843		FGFRL1	0	1	0.0695464	0.0678674		FAM155B	0	1	6.88484	6.95165		CTF1	6.30828722592014E−13	1	3.08655	3.11471		STXBP3	0.000762769	0.999237	1.69598	1.69772		FANCE	1.97744346674966E−07	1	0.509655	0.50819								JADE1	4.19933241846415E−07	1	1.80158	1.80523		HEYL	2.42007e-06
G3BP1	8.84803849077187E−08	1	0.616964	0.616869		FGG	7.39702285568189E−06	0.999993	0.0182367	0.0179313		FAM162A	0.00158574	0.998414	4.90581	4.91144		CTGF	0	1	0.000865051	0.00082811		STXBP6	4.18077250596838E−09	1	0.360684	0.354989		FANCI	1.58479610545825E−07	1	0.647431	0.647213								JPH2	0	1	15.0288	15.2468		HFE	0.00282769
G6PC	0	1	165.504	13432.7		FHAD1	4.72350936142618E−10	1	14.4995	15.5553		FAM162B	0	1	163.46	217.584		CTH	9.14437e-05	0.999909	2.98548	3.02039		SUPV3L1	0.000977225	0.999023	1.69932	1.70104		FAR2	0	1	0.101133	0.092676								JUP	0	1	5.79968	5.80674		HGF	1.41195470315658E−07
G6PD	0.00798339	0.992017	0.633809	0.63372		FHDC1	0	1	3.62856	3.65019		FAM167A	0	1	181.051	203.047		CTHRC1	1.0012e-05	0.99999	0.247272	0.246097		SUSD5	0.00595455	0.994045	0.154599	0.143569		FARP1	0.0007163	0.999284	0.430273	0.430221								KALRN	1.65710203492431E−06	0.999998	0.188675	0.178111		HIATL1	8.55468806904014E−10
GAA	0.000760589	0.999239	3.92169	3.92906		FHOD3	0	1	2.94087	2.94709		FAM169A	1.70204831684284E−06	0.999998	0.16609	0.1647		CTIF	0	1	0.510913	0.510467		SV2A	5.34094724002898E−09	1	0.4832	0.48279		FASN	0	1	2.59279	2.59299								KANK1	0.00654427	0.993456	0.354057	0.358164		HID1	0
GAB3	0.000658033	0.999342	0.0604534	0.0361445		FIGNL1	0	1	0.408062	0.406702		FAM171A1	0	1	0.00809153	0.00711239		CTNNA1	1.7430501486615E−14	1	0.288196	0.288141		SVIP	0	1	1.82635	1.82992		FAT3	1.4432899320127E−15	1	10.0142	10.2442								KATNA1	1.18970903684179E−07	1	1.57141	1.56919		HIF1A	1.70757963324775E−10
GABBR1	6.47376785511966E−09	1	0.273367	0.268838		FILIP1L	0	1	0.0090081	0.00845532		FAM174B	0	1	12.2402	12.537		CTNNB1	2.70346863673332E−07	1	0.587271	0.58722		SYBU	6.42819131257966E−14	1	1.61864	1.62079		FAT4	1.46826995006677E−12	1	0.0163545	0.0146316								KATNAL1	5.77315972805081E−15	1	5.53021	5.61218		HIF3A	8.48274546993988E−06
GABPB1	0.00145619	0.998544	0.618719	0.617975		FIRRE	6.76845853364583E−07	0.999999	4.43409	4.81413		FAM177A1	0.0012923	0.998708	0.561732	0.560819		CTR9	0	1	1.79848	1.79909		SYCP2	0.000399055	0.999601	0.186666	0.182848		FBLN2	1.07907408741781E−06	0.999999	0.0684373	0.068219								KAZN	1.34631606862889E−07	1	0.0696743	0.0639813		HINT3	0.00290644
GABPB2	1.13717288252602E−07	1	0.358197	0.351883		FIZ1	0.000392072	0.999608	1.50342	1.50527		FAM179A	0	1	18.2831	22.6364		CTSB	0	1	0.268959	0.26885		SYCP2L	0	1	0.0147001	0.000149811		FBN1	0	1	0.00316025	0.00313011								KBTBD2	0.0019711	0.998029	1.54653	1.54919		HIP1	1.98031e-05
GABRA2	0	1	0.0113591	0.000140698		FKBP11	1.60427227058335E−13	1	2.69874	2.70664		FAM181B	5.90919051135508E−07	0.999999	117.819	152.462		CTSS	0	1	0.026154	0.0177982		SYDE1	0.00017841	0.999822	0.600592	0.599922		FBN2	0	1	0.0102867	0.00997472								KCMF1	0	1	2.16613	2.16842		HIRIP3	2.87593873160574E−08
GABRA3	0.000666001	0.999334	0.451816	0.449746		FKBP14	0	1	0.284745	0.282345		FAM199X	0.000318791	0.999681	0.456968	0.456052		CTTNBP2	5.90756499796452E−06	0.999994	80.0399	199.698		SYMPK	1.73927539037777E−12	1	0.592929	0.592775		FBRSL1	0.00746368	0.992536	2.49285	2.49782								KCNA7	0.00934873	0.990651	5.4633	6.13445		HIVEP2	0
GABRB3	0.00681992	0.99318	1.70932	1.71453		FKBP4	3.21964677141295E−15	1	2.48231	2.48274		FAM19A4	0.000907416	0.999093	0.0648983	0.0253642		CTTNBP2NL	0.000307542	0.999692	0.386952	0.386154		SYNC	1.11022302462516E−16	1	2.36986	2.37409		FBXL2	3.48232103797308E−06	0.999997	0.235028	0.228596								KCNC1	0.00174819	0.998252	0.0223604	0.000151395		HKDC1	0.00107526
GABRE	2.1067592115287E−12	1	2.23019	2.23325		FKBP7	0.0043643	0.995636	2.48233	2.53307		FAM201A	0	1	0.0278587	0.0182373		CTXN1	1.27295109897396E−06	0.999999	0.105131	0.10294		SYNE4	8.34743e-05	0.999917	34.5502	39.454		FBXL4	0.00464152	0.995358	0.567242	0.565652								KCNC3	0.00967274	0.990327	0.130088	0.134118		HMGB3	0.000666741
GABRQ	0.000128846	0.999871	0.0727168	0.0569324		FLI1	6.54101552344244E−06	0.999993	0.0697665	0.0605718		FAM212B	1.58536874506066E−06	0.999998	2.21703	2.24124		CTXN2	1.96509475358653E−14	1	42.8714	106.26		SYT1	0	1	7.44074	7.55542		FBXL5	0	1	0.462221	0.461714								KCNC4	0.00459013	0.99541	0.306675	0.305164		HMGCR	0.00914195
GAGE2D	1.36656e-05	0.999986	2.01379	2.01397		FLJ36000	0.000400438	0.9996	0.115949	0.103436		FAM213A	0.000288106	0.999712	2.30322	2.3054		CUEDC1	0	1	0.0746147	0.0725352		SYT13	2.7360003151955E−11	1	0.385096	0.384495		FBXL7	0	1	0.152004	0.150612								KCND1	0.00640224	0.993598	2.22734	2.24643		HMGN2	1.20280289761521E−06
GAGE2E	0	1	97.6033	7888.64		FLNA	0.00239663	0.997603	0.220483	0.220443		FAM213B	2.85437183999981E−07	1	0.561582	0.560968		CUL2	0	1	0.599599	0.59933		SYT7	1.10654746476868E−08	1	3.16187	3.17801		FBXO3	1.03028696685215E−13	1	0.625357	0.624921								KCNE3	2.82349132962878E−08	1	2.99487	2.99844		HMP19	8.68372773688009E−09
GAL3ST1	0	1	3.68456	3.70724		FLNB	0.00265306	0.997347	0.526169	0.526128		FAM216A	1.04463536709787E−08	1	1.5195	1.52138		CUL4B	1.37801992039499E−11	1	0.545841	0.545692		SYTL4	0	1	0.0976713	0.0903621		FBXO30	0.000392027	0.999608	0.543183	0.542437								KCNG1	1.54466392343622E−07	1	94.0048	210.838		HMX2	1.4432899320127E−15
GAL3ST3	6.43929354282591E−15	1	0.178309	0.168245		FLNC	0.000981672	0.999018	0.260209	0.260046		FAM219A	9.74128407604802E−07	0.999999	1.53607	1.53665		CWC27	1.8086e-06	0.999998	0.607407	0.606756		TACC1	0	1	0.445144	0.44477		FBXO44	2.32592877380533E−06	0.999998	2.5084	2.51749								KCNH1	1.13098522258603E−06	0.999999	33.9987	39.9406		HMX3	1.01347308323341E−07
GAL3ST4	0	1	0.0514136	0.0453963		FLOT1	0.00245604	0.997544	0.66993	0.669791		FAM221A	8.6439e-05	0.999914	0.538155	0.536584		CWF19L1	4.29964089887491E−08	1	0.573173	0.572645		TAF13	2.25497953643128E−10	1	2.22301	2.23112		FBXO46	0.000909188	0.999091	0.596598	0.595885								KCNH3	0.00111045	0.99889	0.249563	0.24691		HN1L	5.50673e-05
GALNT10	0.00151937	0.998481	0.543954	0.543848		FLRT2	0	1	0.201656	0.199998		FAM222A	0	1	17.7981	18.0875		CX3CL1	9.46642303989442E−07	0.999999	3.39132	3.4584		TAF4B	0.00508553	0.994914	0.452866	0.446773		FBXO9	2.06339e-05	0.999979	0.499263	0.498668								KCNJ11	0.0044	0.9956	0.157438	0.138399		HNF1B	7.99360577730113E−15
GALNT12	2.19614017860081E−07	1	2.2709	2.29197		FLRT3	2.44745557154147E−10	1	0.0148809	0.0128094		FAM3B	6.43084007156958E−08	1	0.05845	0.0550511		CXADRP3	0.00757535	0.992425	0.105826	0.091254		TAL1	1.49467552912341E−06	0.999999	0.211491	0.199319		FBXW7	0	1	2.28767	2.29485								KCNK6	8.43769498715119E−15	1	8.70266	8.94786		HNF4G	0.00494802
GALNT14	0	1	337.06	448.949		FLVCR2	0	1	0.00707185	8.00512e-05		FAM3C	0.00432038	0.99568	0.59287	0.591731		CXCL5	0	1	0.012681	0.000166454		TBX15	1.64712687933388E−12	1	2.88886	2.90043		FDXR	0.00273688	0.997263	4.74763	4.77502								KCNMB4	0	1	27.8501	38.6678		HNMT	0.00273419
GALNT15	4.86499729390744E−13	1	0.11355	0.102087		FMNL1	6.13953332617712E−14	1	0.00872713	0.00685246		FAM45B	1.88157793457044E−07	1	0.430479	0.428224		CXXC1	0	1	2.03013	2.03185		TBX18	2.186272740623E−08	1	0.488913	0.487205		FERMT2	0	1	0.399733	0.399572								KCNN4	2.94410269507939E−06	0.999997	22.5578	37.9082		HNRNPA1L2	0.000193392
GALNT18	0.000391386	0.999609	0.261411	0.258257		FMO1	0	1	0.00748068	8.47135e-05		FAM46A	2.78734953063076E−06	0.999997	2.06002	2.06367		CXXC5	0	1	0.231655	0.230832		TCEA3	0	1	2.96259	2.96578		FEZ1	0	1	0.0627086	0.0563603								KCNS2	0.00490106	0.995099	0.0369453	0.00945237		HOMEZ	0.00401929
GALNT3	0	1	0.00223032	0.000923191		FMO3	2.78704e-05	0.999972	0.0731489	0.0421992		FAM46C	3.69419613888144E−06	0.999996	30.4617	35.0712		CYB561	2.04281036531029E−14	1	2.41179	2.41387		TCEAL3	2.25534e-05	0.999977	0.266628	0.259701		FEZ2	4.50351977931973E−11	1	0.392606	0.391999								KCTD1	0.000296925	0.999703	2.57333	2.60024		HOXC4	0.000668593
GAS2L1	7.93577092927933E−10	1	0.584863	0.584199		FN1	2.87577819335638E−08	1	0.150448	0.150393		FAM57A	0	1	0.263095	0.262151		CYB561A3	0.00243099	0.997569	1.64019	1.64103		TCEAL4	2.20658857852385E−09	1	0.500068	0.498673		FGA	0	1	56.739	57.5054								KCTD15	0	1	6.41907	6.48615		HOXC5	0.000843555
GAS6	0	1	0.00805742	0.00786477		FNDC3B	1.11022302462516E−16	1	0.180026	0.179674		FAM57B	1.16688e-05	0.999988	31.0027	80.2314		CYB561D1	0	1	2.43293	2.44053		TCEAL8	0	1	13.4237	14.5688		FGB	0	1	96.2993	97.0605								KCTD16	0	1	51.8023	62.2237		HOXD1	0
GATA3	0.00114455	0.998855	0.39181	0.384264		FNDC5	1.11022302462516E−16	1	5.2713	5.37491		FAM69A	0.00014527	0.999855	2.67225	2.72762		CYB5B	0	1	0.440907	0.440564		TCEB3	0	1	1.6607	1.66127		FGD1	5.00688379645453E−12	1	0.139152	0.132833								KCTD8	0	1	13.8264	14.3481		HOXD3	1.44003514890301E−07
GATA6	0	1	0.173278	0.172104		FOSL2	1.28785870856518E−14	1	0.192619	0.191684		FAM81A	0	1	5.22513	5.32118		CYB5D1	4.97937246990432E−11	1	1.82813	1.83093		TCHP	0	1	1.72246	1.72492		FGD4	0.000848447	0.999152	0.448933	0.448174								KCTD9	2.27213520664904E−07	1	1.64336	1.64342		HOXD4	0
GATAD1	1.61878e-05	0.999984	1.7457	1.74641		FOXA1	0	1	0.0215493	0.0207272		FAM83F	0	1	26.2684	38.5211		CYB5R3	0.00430709	0.995693	0.632672	0.632613		TDG	4.44089209850063E−16	1	2.34161	2.3449		FGD5	0	1	0.0743478	0.069378								KDELR1	1.53464455587837E−07	1	1.51542	1.51687		HOXD8	0
GATC	0.00715939	0.992841	1.72575	1.73372		FOXA2	0	1	4.08618	4.09077		FAM83G	0.00504419	0.994956	0.349043	0.34806		CYB5R4	0	1	0.397442	0.396431		TDO2	0	1	94.9322	9354.13		FGF1	3.10862446895044E−15	1	0.146613	0.139598								KDELR2	3.58728e-05	0.999964	2.24494	2.26023		HOXD9	1.22124532708767E−15
GATM	9.87276038699747E−09	1	54.025	4330.48		FOXC1	6.14879e-06	0.999994	3.08956	3.12833		FAM84A	3.25106142007314E−09	1	135.773	158.588		CYBRD1	0	1	0.000804125	1.04313e-05		TDRD12	0	1	59.6179	79.921		FGF11	1.37097848518231E−07	1	3.39623	3.40193								KDELR3	0.00274741	0.997253	2.75728	2.80338		HPCA	0
GATSL3	0.000715443	0.999285	0.307661	0.302205		FOXP2	6.35662633641232E−11	1	9.44912	11.2116		FAM86DP	1.61818608623854E−07	1	0.427548	0.425594		CYFIP2	1.12995e-05	0.999989	0.547376	0.546383		TDRD7	0.00532468	0.994675	1.52312	1.52439		FGF14	1.9284573937739E−13	1	4.63274	4.77208								KDM4C	0.0032244	0.996776	0.439266	0.439382		HPCAL1	0.000339526
GBAS	0.0050239	0.994976	0.669953	0.66965		FOXRED2	0	1	3.0017	3.00518		FAM89A	4.52055410882224E−08	1	0.515426	0.51373		CYGB	0	1	0.0305818	0.0279645		TEAD3	1.42124e-05	0.999986	0.423769	0.42311		FGF19	1.70545e-05	0.999983	7.79464	8.20208								KHDC1	0.00159217	0.998408	2.25421	2.25313		HPD	0
GBE1	0	1	0.392701	0.392189		FREM2	1.66724e-06	0.999998	91.0613	174.768		FAM8A1	0.000546433	0.999454	0.586039	0.58575		CYLD	1.30236377238191E−10	1	0.65215	0.651631		TENM4	0	1	0.0406723	0.0396048		FGFBP1	4.32069332534368E−08	1	0.018758	0.000228694								KIAA0020	2.03745625926288E−07	1	0.59518	0.594096		HPDL	0.00164753
GBF1	1.13787903099904E−07	1	0.361295	0.361165		FRMD5	5.187e-05	0.999948	0.045965	0.0395767		FAM92A1	0	1	0.11622	0.108639		CYP17A1	1.14642739745818E−11	1	27.5585	67.7651		TES	5.14822984243324E−09	1	0.638277	0.637902		FGFR1	0	1	0.140517	0.140041								KIAA0195	3.06826e-05	0.999969	0.451941	0.453102		HPS3	0.00352391
GBP2	0	1	0.239782	0.23735		FRMD6	7.76102106347931E−06	0.999992	0.400187	0.398311		FAN1	0.00260413	0.997396	1.88103	1.88283		CYP1A1	0.00828097	0.991719	2.24067	2.25013		TESC	0	1	0.221748	0.218077		FGFR2	0	1	3.2614	3.2823								KIAA0513	0.00194203	0.998058	1.66513	1.66342		HRASLS	0
GBP3	0.000312317	0.999688	0.2836	0.271275		FRMPD4	8.77076189453874E−15	1	49.3828	79.9246		FANCF	0.00229505	0.997705	1.86665	1.86906		CYP1B1	0	1	0.0127694	0.012071		TEX11	2.90502817357208E−08	1	0.348796	0.344937		FGFR3	0	1	5.7436	5.75949								KIAA1191	8.29682e-05	0.999917	1.80917	1.81444		HRG	0.000519848
GBX2	0	1	0.0325152	0.0279352		FRZB	6.30079e-05	0.999937	8.20381	9.113		FANCG	0	1	2.23522	2.23769		CYP24A1	0	1	0.00116145	1.50718e-05		TFAP2E	0	1	7.58844	8.11802		FGFR4	0	1	3.42343	3.43243								KIAA1279	1.70207e-05	0.999983	2.56658	2.5892		HRH1	1.29382531355304E−08
GC	3.30407e-05	0.999967	90.7985	103.41		FSCN1	0	1	0.0548604	0.0546581		FASTKD1	0	1	2.74992	2.75813		CYP26B1	0	1	0.18504	0.184044		TFPI	0	1	204.59	294.281		FGFRL1	2.24537410109527E−06	0.999998	0.473549	0.473154								KIF11	2.23299e-05	0.999978	2.26477	2.27941		HRH3	1.3988810110277E−13
GCH1	3.11676e-05	0.999969	2.18315	2.19178		FSD1	0	1	6.81816	6.93398		FASTKD5	0	1	1.54035	1.54099		CYP27B1	1.69104e-05	0.999983	11.4763	11.6796		TFRC	2.22044604925031E−16	1	0.534843	0.534798		FGG	1.45597e-05	0.999985	33.4909	33.7929								KIF12	0.00132231	0.998678	0.0452975	0.0444476		HRNR	0.000318895
GCLC	0	1	3.12405	3.12815		FSTL1	0	1	0.0123456	0.0104347		FAT1	0.000621559	0.999378	0.141254	0.140667		CYP2B6	0	1	74.5523	81.3227		TGFA	3.68693244046092E−07	1	0.209551	0.200805		FGL1	0	1	603.578	50359.1								KIF18A	0	1	2.47687	2.48182		HS3ST3A1	0
GCLM	0	1	2.0052	2.00778		FSTL3	6.84207e-05	0.999932	0.0257133	0.0253966		FAT3	1.04866655914471E−06	0.999999	0.0147055	0.0119445		CYP2D7P	3.09688e-05	0.999969	10.7993	14.8898		TGFB1	3.67031927073214E−09	1	0.553374	0.553228		FHDC1	2.74998252502989E−07	1	3.11208	3.16052								KIF23	0.000775374	0.999225	1.91615	1.92602		HS6ST3	3.77475828372553E−15
GCN1L1	1.14797060746241E−13	1	1.75595	1.7561		FSTL4	0	1	22.4071	23.4903		FAXDC2	0.00187959	0.99812	0.181708	0.172162		CYP2E1	2.16671934838431E−08	1	9.02595	9.31819		TGFBR2	0.000142146	0.999858	0.62594	0.625673		FHL1	0	1	0.0117183	0.011413								KIF26A	7.7715611723761E−16	1	6.89819	7.0862		HSD17B11	7.03842150562295E−07
GCNT3	0	1	5.52668	5.55258		FSTL5	6.06181771445335E−14	1	33.2476	63.6729		FBF1	8.68206e-05	0.999913	5.28081	5.3525		CYP2J2	0	1	27.202	30.835		TGOLN2	9.65894031423886E−15	1	0.645	0.644939		FHL2	0	1	0.101858	0.101704								KIF26B	0.000780279	0.99922	4.66843	4.93516		HSD17B2	0.00110991
GCNT4	1.92013e-05	0.999981	2.28359	2.29456		FTCD	8.21565038222616E−15	1	0.349033	0.348291		FBLL1	8.64197602368222E−13	1	6.92703	7.11411		CYP2S1	0	1	0.00519644	0.00300264		THBD	0.000271077	0.999729	0.129684	0.127333		FIGNL1	4.19703161114171E−11	1	1.82672	1.82978								KIF3C	0.000459129	0.999541	2.01646	2.02832		HSF4	8.67039773311262E−12
GDA	0.00318391	0.996816	18.0813	20.8376		FTH1	0	1	0.445412	0.445381		FBLN2	0	1	0.0608541	0.0599907		CYP3A5	3.57062e-05	0.999964	7.09216	7.18451		THBS4	7.95130628006291E−12	1	0.00453728	0.00151628		FILIP1	9.47825971042704E−08	1	3.71336	3.78098								KIF7	6.86641e-05	0.999931	2.96816	3.00732		HSPA12A	6.25513073782002E−07
GDAP1	0	1	4.17348	4.20548		FTHL17	1.17216e-05	0.999988	29.5171	35.4459		FBLN5	0	1	0.00888979	0.000101227		CYP4F2	1.55615e-05	0.999984	24.5831	44.1646		THSD4	1.11022302462516E−16	1	0.635281	0.634865		FIZ1	1.44307995553206E−08	1	0.611828	0.611061								KIFC1	0.000572465	0.999428	1.88802	1.89784		HSPA13	2.65914250707766E−06
GDF5	0.0013265	0.998674	0.105752	0.0466078		FTL	0	1	0.483389	0.483377		FBN2	0	1	0.00822759	9.36252e-05		CYP4F3	0	1	514.819	39641.7		THYN1	0	1	1.76498	1.76713		FKBP11	0.000181075	0.999819	2.39909	2.41288								KIFC2	7.7715611723761E−16	1	0.500427	0.497632		HSPB6	7.66372172056329E−07
GDF6	0	1	0.00248355	0.00208141		FTSJ1	1.26688921620044E−06	0.999999	1.65593	1.65677		FBXL13	1.43218770176645E−14	1	19.4696	25.5635		CYP4V2	9.98385e-05	0.9999	3.46004	3.56051		TIGD2	0	1	5.46194	5.61507		FKBP14	2.72293299019566E−12	1	0.5266	0.525865								KIRREL3	1.77635683940025E−14	1	26.9108	37.4168		HSPB8	0
GDF7	0.00607008	0.99393	0.0646748	0.0506909		FTSJ3	1.50748225014041E−09	1	1.60344	1.6036		FBXL16	3.52839979456121E−12	1	35.302	37.3079		CYP51A1	0.000719704	0.99928	0.584197	0.584113		TLL1	0	1	103.235	150.405		FKBP7	0	1	0.142753	0.139153								KISS1	8.83029e-05	0.999912	9.77884	10.7829		HSPG2	0
GDI1	0	1	0.327062	0.326953		FURIN	0.00686279	0.993137	0.403458	0.403334		FBXL21	2.87325718772991E−12	1	0.0167846	0.000192643		CYR61	0	1	0.00435584	0.00430718		TLR2	6.00103e-05	0.99994	2.75583	2.8326		FKBP8	2.72691e-05	0.999973	0.525321	0.52524								KLC2	1.34930161621583E−06	0.999999	1.75809	1.76182		HTATSF1	0
GDNF	0	1	0.00933497	0.000115393		FUT8	1.11022302462516E−16	1	3.05514	3.07102		FBXL6	7.105427357601E−15	1	2.07279	2.07406		CYTH1	0	1	1.93252	1.93448		TM2D2	0.00155457	0.998445	0.575935	0.574883		FKBP9	2.30571117754153E−12	1	0.473073	0.472915								KLC3	1.79292405588782E−07	1	6.39442	6.71829		HTR3A	1.89562206720506E−06
GDPD3	1.5005448217309E−08	1	4.78221	5.07382		FUZ	3.02554e-05	0.99997	3.35649	3.37017		FBXO16	0.00275318	0.997247	3.12684	3.25466		CYTH3	0	1	0.237317	0.236964		TM4SF19	4.93289626146698E−07	1	1.7006	1.70579		FKRP	0.00133596	0.998664	0.624141	0.623291								KLF15	0.00322043	0.99678	0.192083	0.170557		HTR7	3.84822192045498E−06
GEMIN8P4	0.000190678	0.999809	2.85122	2.94273		FXYD5	0	1	0.00786441	0.00554439		FBXO17	0	1	0.130306	0.128411		CYTH4	0	1	0.00535476	6.97767e-05		TM4SF4	2.5691456739807E−09	1	0.503778	0.503681		FLG	0	1	0.120467	0.112448								KLHDC8A	0.00817459	0.991825	0.0434959	0.0240725		HTRA1	1.20781940005088E−10
GFM1	0	1	1.60164	1.60226		FYN	0	1	6.58469	6.78085		FBXO27	2.38808972596871E−13	1	0.0849149	0.0786172		CYTIP	0	1	0.00429663	0.00181161		TMCC3	4.99755009264469E−07	1	0.309874	0.298194		FLI1	1.25598849098907E−08	1	0.336366	0.334429								KLHL13	0.000723431	0.999277	0.022515	0.010936		HUNK	1.88470572481947E−10
GFOD1	5.41369448159301E−08	1	0.344314	0.341917		FZD4	0	1	0.0437805	0.0405918		FBXO3	0	1	0.469183	0.468376		CYTL1	5.73019409699782E−12	1	0.00677256	0.00391598		TMEM107	3.9367287207881E−10	1	2.15793	2.1698		FLJ10038	0.00750559	0.992494	0.570813	0.56925								KLHL3	4.30569079279408E−08	1	0.107095	0.105437		HUS1	0.00461231
GFPT2	0	1	0.0135744	0.0109329		FZD5	0	1	0.326591	0.3264		FBXO30	0.0038078	0.996192	0.421062	0.41995		CYYR1	1.53467000885144E−07	1	34.5288	89.6074		TMEM136	0.000113874	0.999886	1.96924	1.97578		FLJ16779	0.000182098	0.999818	0.127217	0.120382								KPNA7	0.0044893	0.995511	0.0478342	0.0107937		HYKK	0.00713219
GFRA1	0	1	0.0045359	0.00443328		FZD8	9.01546615139637E−11	1	0.16362	0.157513		FBXO41	0.00196452	0.998035	2.15972	2.16368		D2HGDH	0.000149384	0.999851	1.71544	1.7181		TMEM144	0	1	34.3079	56.5145		FLJ23867	0	1	0.230886	0.227931								KRCC1	6.82608691793263E−09	1	3.89187	3.9488		HYOU1	8.88178419700125E−16
GGA3	1.11022302462516E−16	1	1.62124	1.62221		G3BP2	0	1	0.651324	0.651157		FBXO5	0.00066954	0.99933	0.593162	0.592433		DAAM2	5.01154673315796E−13	1	0.246874	0.246092		TMEM150A	1.64025459881145E−11	1	2.42944	2.444		FLNA	0	1	0.216739	0.216732								KREMEN1	2.6089e-05	0.999974	2.79672	2.83187		IBTK	1.0325074129014E−14
GGCX	0	1	0.466012	0.465545		G6PC3	0.000168233	0.999832	1.87368	1.87471		FBXW11	0	1	0.53859	0.537943		DAB2	0	1	0.116443	0.116243		TMEM156	0.000110665	0.999889	2.55262	2.55769		FLNB	0	1	0.650948	0.650931								KRT17	0.000848958	0.999151	17.8008	20.2987		ICAM1	0
GGT1	0	1	4.7528	4.76471		GAA	0	1	3.63439	3.63667		FCGBP	0	1	13.5124	16.234		DAB2IP	0	1	0.152036	0.151173		TMEM164	2.51204e-05	0.999975	0.196544	0.194996		FLNC	8.88178419700125E−16	1	0.413344	0.413297								KRT222	2.03419614486222E−10	1	0.148648	0.136219		ID4	0
GGT5	0.00242376	0.997576	0.355306	0.342314		GABBR1	1.55445e-05	0.999984	9.13785	10.6727		FCHO2	0.00113398	0.998866	0.418358	0.416798		DACH1	0	1	15.1253	15.8761		TMEM167B	5.67601521339611E−12	1	1.75707	1.75875		FLOT1	2.13685038685796E−06	0.999998	0.495797	0.495703								KRT34	1.11022302462516E−16	1	11.6827	13.7284		IER3	0.00188368
GHR	0.000625249	0.999375	5.66024	5.97762		GABBR2	0	1	337.578	655.137		FDX1L	0.000898346	0.999102	0.525547	0.524362		DACT2	8.44490989471147E−07	0.999999	0.071573	0.0425555		TMEM178A	1.79822023937959E−09	1	0.143725	0.127986		FLRT2	0	1	4.05687	4.07965								KRT7	0	1	6.86704	6.95727		IER5L	1.11022302462516E−16
GINS3	2.64659072435336E−10	1	1.75118	1.75381		GABRB3	0	1	33.6804	34.3705		FEM1C	4.76012971417639E−06	0.999995	0.476888	0.475669		DAG1	0.00110951	0.99889	0.362549	0.362435		TMEM184A	0.000489449	0.999511	1.51316	1.51374		FLT1	0	1	0.0051971	6.25087e-05								KSR1	0.00300854	0.996991	2.20471	2.22561		IFI16	4.30319965427639E−06
GINS4	1.9790835636968E−12	1	0.581788	0.581022		GABRE	0	1	0.0156776	0.01469		FER	0.000125278	0.999875	0.43789	0.432816		DAGLA	0.00404089	0.995959	1.99971	2.00369		TMEM200B	2.18100461701898E−06	0.999998	1.95026	1.95475		FMN1	0.00237274	0.997627	0.0479335	0.0413966								L1CAM	2.44249065417534E−15	1	5.20522	5.27641		IFIT1	0.000258951
GIPC3	0	1	0.132937	0.131415		GAD2	0	1	99.341	113.746		FERMT2	0	1	0.585535	0.585243		DAGLB	0	1	0.327258	0.326331		TMEM246	1.13361864340078E−09	1	0.593717	0.593014		FMN2	0	1	0.00121599	1.45679e-05								L2HGDH	1.30252619801041E−09	1	0.456881	0.455312		IFIT2	0.00469289
GIT1	0	1	1.68169	1.6822		GAL3ST1	0.00903679	0.990963	0.514381	0.513291		FERMT3	0.000924267	0.999076	6.00582	6.41043		DAK	0.00129593	0.998704	2.754	2.7581		TMEM30A	2.00177652232014E−11	1	0.564473	0.56435		FMNL1	0.000561972	0.999438	0.527381	0.526965								L3HYPDH	3.54134e-05	0.999965	3.62715	3.70479		IFIT3	0.000350063
GJA1	0	1	0.00144931	0.00135829		GALNT1	0	1	0.286324	0.285775		FES	1.17178063696599E−07	1	0.430383	0.429444		DAO	2.44249065417534E−15	1	68.9363	5242.22		TMEM39A	5.60244e-05	0.999944	1.90368	1.90803		FMO1	2.35313990515351E−11	1	96.644	257.792								L3MBTL4	1.01140823494106E−08	1	0.0549179	0.0292551		IFITM2	2.66453525910038E−15
GJB1	0	1	717.114	1319.59		GALNT10	0	1	0.184152	0.183607		FEV	0	1	537.624	47545.1		DAP	0	1	0.24526	0.245176		TMEM50B	0.00423474	0.995765	0.6553	0.65439		FMO4	2.00009735440432E−08	1	6.50049	7.44459								LAMA2	0	1	53.9231	70.9438		IFITM3	2.11439088459997E−10
GJB7	0.00578209	0.994218	0.0752975	0.0325654		GALNT12	0	1	4.6255	4.69585		FEZ2	5.47646594739604E−10	1	0.509185	0.50798		DAPK2	1.61521725894342E−06	0.999998	2.84513	2.87382		TMEM64	0.0015273	0.998473	0.484048	0.482729		FMOD	0	1	0.0948126	0.0911786								LARP6	0.000834974	0.999165	2.02606	2.03856		IFNAR2	0.00580795
GK	0	1	5.21923	5.39146		GALNT13	0	1	241.412	464.861		FFAR2	6.35712111785036E−06	0.999994	111.666	172.959		DARS2	0	1	2.86109	2.86343		TMEM65	5.49018763396081E−06	0.999995	0.56453	0.564062		FN1	1.1049050563372E−11	1	0.323268	0.323255								LAT2	7.89479592810949E−13	1	4.0571	4.10602		IFNGR2	0.00157616
GLB1L3	0.000734673	0.999265	2.23639	2.25476		GALNT2	0	1	0.208622	0.208489		FGA	0.00951778	0.990482	0.0648862	0.064372		DAZAP2	0.000170928	0.999829	0.636642	0.636498		TMEM97	0	1	0.535826	0.535603		FNTA	4.93616258978591E−11	1	0.658885	0.658469								LAYN	3.53136520025998E−10	1	21.1072	22.6661		IFT140	0
GLCE	0	1	3.37226	3.37601		GALT	0	1	0.341875	0.341192		FGB	0	1	0.0554211	0.055233		DBF4	0	1	0.563678	0.563239		TMOD2	3.62941343645673E−10	1	5.1744	5.51845		FOSL1	1.84694338711822E−08	1	0.36578	0.365245								LBH	0	1	43.5171	45.2989		IFT46	0.000130243
GLDC	0	1	12.9668	13.1398		GATA4	0	1	2.67173	2.67465		FGD1	0	1	6.76729	6.81219		DBN1	0	1	0.242014	0.241764		TNFAIP3	2.23267721577436E−06	0.999998	1.94156	1.94924		FOSL2	0	1	0.447228	0.446977								LDB1	2.24741114607241E−10	1	2.13054	2.13637		IGDCC4	0
GLI2	0	1	0.00464467	0.00387787		GATA6	0.00144065	0.998559	0.205133	0.200149		FGD3	0.00674369	0.993256	2.15532	2.19492		DBNDD1	1.67548885876556E−09	1	0.456235	0.455879		TNFRSF10B	0.00156695	0.998433	0.591242	0.590898		FOXA1	2.508659946443E−12	1	5.48434	5.50255								LDLRAD4	2.22044604925031E−16	1	9.11765	9.9049		IGF2BP2	0
GLI3	0.00501853	0.994981	0.0997171	0.068331		GATS	6.17805473446253E−10	1	0.478908	0.477589		FGF1	1.80752046996524E−07	1	0.038949	0.0278066		DBNL	5.28817431844075E−06	0.999995	0.31517	0.314913		TNFRSF21	3.9279690611238E−13	1	0.437114	0.436964		FOXA3	1.66122671174662E−12	1	4.81167	4.83439								LDOC1	9.23558302057259E−08	1	2.83493	2.8563		IGF2BP3	1.24696644121514E−08
GLIPR1	0	1	0.133601	0.132858		GBA2	0	1	3.41745	3.41996		FGF11	0.000151679	0.999848	3.24644	3.25053		DBR1	5.00236e-05	0.99995	1.73945	1.74199		TOR4A	1.22258287194033E−06	0.999999	0.224186	0.223606		FOXC1	5.94688424060408E−08	1	0.270618	0.26744								LDOC1L	0	1	2.21761	2.22006		IGF2R	2.41586306515273E−10
GLIS1	0	1	0.00924577	0.00663881		GBGT1	0	1	0.309782	0.308195		FGF13	3.73327e-05	0.999963	7.82939	8.11302		DCAF11	0.00252321	0.997477	1.72977	1.73046		TOX	0	1	8.15239	8.38953		FOXC2	3.36397576461422E−14	1	0.0065928	0.00499915								LEAP2	0.00171256	0.998287	0.0194113	0.0142183		IGFBP3	6.46149800331841E−13
GLIS2	0	1	2.59459	2.60576		GBP1	3.38618022510673E−14	1	0.00902643	0.00682362		FGF19	9.50149136369483E−07	0.999999	0.00315238	0.00122408		DCAF15	0.000358067	0.999642	0.632519	0.632248		TP73	0.00320112	0.996799	4.21943	4.84494		FOXD1	0.000428079	0.999572	0.0899311	0.0368895								LEF1	1.03423e-05	0.99999	0.151796	0.149986		IGFBP4	1.0635936575909E−13
GLO1	2.79065659469779E−12	1	0.624509	0.624418		GBP2	1.08680159804919E−06	0.999999	0.00747158	0.00587754		FGF2	0	1	0.0802704	0.0772339		DCAF4L1	0.000127057	0.999873	4.53641	4.96923		TPD52L1	0	1	0.158042	0.155685		FOXD2	3.04756220259605E−13	1	5.20308	5.28975								LENG9	0.00227013	0.99773	0.516519	0.505376		IGFBP6	3.35319130684297E−06
GLP2R	0.00281353	0.997186	5.9553	6.04082		GBP3	0	1	0.0138962	0.000158377		FGF9	0	1	143.873	12659.3		DCAF4L2	0	1	27.6216	27.908		TPO	2.36416221044422E−08	1	0.0618117	0.0378168		FOXF1	8.26858997937663E−07	0.999999	0.208023	0.193518								LETM2	0	1	3.84869	3.88056		IGFBP7	1.73401e-06
GLRB	0	1	0.00725712	0.00387661		GCC1	1.85503e-05	0.999981	2.19538	2.1993		FGFR1	1.70050129533195E−08	1	0.0251272	0.023785		DCAF8	0	1	2.82767	2.8288		TRAK2	0	1	1.7662	1.76742		FOXF2	0	1	0.0021115	0.000793746								LGR5	2.9851576766049E−09	1	29.649	36.724		IGFBPL1	0
GLRX	5.97515e-05	0.99994	0.154714	0.153959		GCH1	0	1	4.54422	4.55144		FGFR2	4.27097e-05	0.999957	0.300552	0.299704		DCAF8L1	1.34295921272454E−07	1	61.1856	111.159		TRAM2	0	1	0.443984	0.44377		FOXH1	0.000812723	0.999187	2.45164	2.50523								LGSN	0.000267528	0.999732	0.0110312	0.00532338		IGFN1	0.00754573
GLT1D1	0	1	5.61264	5.74942		GCK	0	1	18.4688	19.4714		FGFR3	1.28368426999259E−10	1	0.372168	0.371727		DCBLD1	0	1	0.106321	0.106018		TRERF1	8.06021915877864E−14	1	0.0677556	0.0627233		FOXJ1	0	1	14.3739	14.5916								LHX1	3.13571391075129E−12	1	98.3885	307.827		IGIP	0.00776618
GLT8D2	0	1	0.0278969	0.0233815		GCKR	3.93096661888137E−07	1	0.172219	0.162342		FGFRL1	0	1	0.0719599	0.0702213		DCBLD2	0	1	0.0434662	0.0433851		TRIM16L	1.41794054775435E−06	0.999999	0.288723	0.286238		FOXJ2	0.000739887	0.99926	0.375074	0.373832								LIMCH1	1.10487e-05	0.999989	4.53898	4.6453		IGLON5	0.00212642
GLTPD2	2.36706296785627E−07	1	63.355	70.8253		GCNT4	0	1	0.0379911	0.0337798		FGG	0.00517717	0.994823	0.0209183	0.0205668		DCDC2	0	1	0.0118918	0.00958103		TRIM28	0.00108328	0.998917	0.592107	0.592072		FOXL1	0	1	0.0110578	0.00900034								LIMK2	0.000444925	0.999555	2.62481	2.6592		IGSF1	3.37272354489215E−09
GLUD1	0	1	0.612941	0.61284		GCOM1	1.10510209228032E−06	0.999999	0.443709	0.441414		FH	4.7474549846882E−09	1	1.97839	1.97906		DCHS1	0	1	0.0262177	0.0254312		TRIM47	9.38798894611903E−06	0.999991	1.68717	1.68822		FOXL2	0	1	0.0163462	0.0105261								LIMS1	0.00400539	0.995995	3.71554	3.82737		IGSF3	5.54677392905489E−08
GLUL	0	1	2.19122	2.19196		GDAP1	0	1	4.73883	4.7521		FHAD1	0	1	196.789	17347.6		DCLK1	0.000101686	0.999898	0.0204816	0.000270958		TRIT1	9.62298e-05	0.999904	1.55223	1.55422		FOXN3	1.07627099898977E−07	1	0.272498	0.272083								LIMS2	0	1	28.8031	29.8633		IGSF9	0
GLYCTK	0	1	9.41271	9.50384		GDAP1L1	4.30200319812002E−12	1	40.6623	114.71		FHDC1	0	1	6.26075	6.33624		DCLK2	0	1	0.00896662	0.000117262		TRMT12	5.17528822019386E−08	1	0.647643	0.646814		FOXO3B	0	1	0.55767	0.556675								LIMS3	0.0033207	0.996679	8.42556	9.7257		IHH	0
GMDS	0	1	1.7007	1.70261		GDE1	6.26320549867998E−08	1	2.36753	2.36864		FHL1	1.60155610995361E−09	1	0.0209689	0.0200308		DCLRE1A	2.64555e-05	0.999974	0.467263	0.466245		TRO	0.0007768	0.999223	0.0844254	0.0748584		FOXP4	2.42274e-05	0.999976	0.536068	0.535855								LIN7A	0.00197048	0.99803	0.0435023	0.0319473		IL10RA	4.37505308648056E−08
GMNN	3.99061019562552E−07	1	1.98939	1.98997		GEMIN8P4	1.67751404100969E−07	1	12.0402	12.1379		FHL3	3.13506e-05	0.999969	0.542366	0.541579		DCN	1.04183439653127E−09	1	0.0265503	0.0109883		TSC22D3	4.5410020188541E−10	1	0.174962	0.167482		FOXQ1	0	1	0.0326776	0.029135								LINC00162	1.66158936609762E−08	1	27.5992	34.211		IL11	1.66644e-05
GMPPA	0.00141796	0.998582	0.484116	0.4837		GFAP	0	1	3.97859	4.06022		FHOD3	0	1	3.08406	3.0911		DCP2	0.00048425	0.999516	0.46752	0.467153		TSN	0.000453373	0.999547	0.544426	0.544108		FOXR2	0.000106414	0.999894	14.9396	17.4808								LINC00200	0.00244302	0.997557	0.323766	0.305842		IL15	0.000702449
GMPR2	0.00212306	0.997877	1.83325	1.83394		GFI1	3.66373598126302E−15	1	11.4489	12.2358		FIGNL1	0.00430212	0.995698	0.452328	0.450925		DCPS	7.26431e-05	0.999927	1.53667	1.53795		TSPAN13	0	1	4.65872	4.67713		FPGT	4.79183e-05	0.999952	2.73836	2.7571								LINC00346	0	1	6.46355	6.54301		IL15RA	0.000687218
GNA11	3.34769876375596E−07	1	0.621863	0.621513		GFPT1	8.60649277401038E−08	1	0.510305	0.510031		FILIP1L	0	1	0.00756533	0.00709836		DCTD	8.7080875843526E−10	1	0.451607	0.45074		TSPAN18	0.00340177	0.996598	0.259155	0.257922		FPR3	1.73833749683716E−06	0.999998	0.0779556	0.0519576								LINC00472	4.14262e-05	0.999959	6.38007	7.12767		IL18	4.15455496649564E−06
GNA12	0	1	0.446338	0.446091		GFRA1	0	1	31.8557	32.8157		FKBP11	0	1	4.56824	4.59657		DCTN1	0	1	0.383537	0.383438		TSPAN6	0	1	0.487684	0.487147		FRAT1	0.00412206	0.995878	8.32544	8.47096								LINC00839	0	1	9.62375	9.82534		IL20RB	0.000751055
GNAI1	0	1	0.0200323	0.0198127		GGT1	1.14253051464175E−12	1	0.378808	0.378416		FKBP14	4.88532011511111E−08	1	0.288007	0.28558		DCTN4	4.97417806533118E−06	0.999995	0.508755	0.508502		TSPYL1	0.00368062	0.996319	0.630018	0.629716		FRK	1.65596401036083E−07	1	2.61386	2.64789								LINC00847	0	1	0.177305	0.167492		IL27RA	0
GNAI2	0.000396227	0.999604	0.509733	0.509669		GGT7	0	1	2.74578	2.74975		FKBP4	4.95012997259181E−08	1	1.98525	1.98548		DCTN5	2.08593e-05	0.999979	1.67135	1.67178		TSPYL2	0	1	0.353081	0.351796		FRMD4A	4.44089209850063E−16	1	0.16771	0.167324								LINC00883	0.000416279	0.999584	4.41839	4.57795		IL2RG	0
GNAL	0	1	17.44	18.6929		GHRH	6.26152218963227E−09	1	10.2619	13.1958		FKBP5	1.27785101056155E−07	1	0.346861	0.346183		DCUN1D3	1.84788233670297E−06	0.999998	1.98572	1.99363		TSPYL4	9.36332265377704E−06	0.999991	0.646145	0.645467		FRMD6	0	1	0.168633	0.168248								LINC00936	2.00113492443421E−09	1	4.47971	4.60349		IL31RA	1.01356065096425E−07
GNAZ	4.44089209850063E−16	1	7.80252	7.99081		GINM1	4.57451e-05	0.999954	0.409952	0.407464		FKBP7	0.00121842	0.998782	2.58896	2.64609		DDA1	0.00356165	0.996438	0.571671	0.571447		TSR1	0	1	0.636373	0.636288		FRS3	3.25299839287752E−08	1	0.379106	0.37344								LINC01106	0	1	14.6436	14.8662		IL6ST	0.00838082
GNB1	3.20166792111554E−06	0.999997	0.621024	0.620979		GINS3	7.41780165069983E−08	1	0.345248	0.343461		FKBP9	1.61461650716177E−08	1	0.444246	0.443994		DDAH2	1.89539773876035E−08	1	0.0773808	0.0769682		TTC19	0.000114312	0.999886	1.52642	1.52774		FRZB	0	1	0.1192	0.108512								LIPC	2.79454237528398E−12	1	0.00222271	0.00047588		IL7R	0.000188414
GNB1L	3.04548e-05	0.99997	0.41567	0.410549		GINS4	0	1	3.95043	3.96778		FLI1	0	1	0.0203354	0.017519		DDB2	1.43014711184719E−09	1	0.576203	0.575626		TTC22	0	1	29.1258	40.7254		FSCN1	2.52209253481794E−10	1	0.256229	0.256193								LIPG	3.40358e-05	0.999966	5.14378	5.31762		IL8	5.88461e-05
GNB5	0	1	0.578675	0.578293		GIPR	0	1	12.6882	13.1187		FLJ36000	0	1	0.0572246	0.0506562		DDC	0	1	2229.81	5891.13		TTC39A	1.56763491077072E−13	1	1.56629	1.56752		FSD1	4.3994e-06	0.999996	0.148909	0.14671								LIPH	3.9406893526106E−08	1	9.82438	10.4825		IMMP2L	0.000342667
GNG11	0.0024289	0.997571	0.131685	0.119302		GIT1	0	1	2.19572	2.19653		FLNA	3.73479025483903E−13	1	0.144358	0.144329		DDN	0.00195322	0.998047	4.85305	4.98899		TTLL7	5.75982e-05	0.999942	2.72588	2.7992		FSTL1	0	1	0.02902	0.0289721								LLGL2	0	1	0.26835	0.268702		IMPA1	0.00290786
GNG12	2.23283828582055E−06	0.999998	0.438926	0.438772		GJA1	1.60905596902072E−06	0.999998	0.00308893	0.0012049		FLNB	0.00469429	0.995306	0.533971	0.53393		DDR1	0	1	0.101761	0.101188		TTYH2	0.000213614	0.999786	0.550414	0.547224		FTCD	0	1	172.099	207.688								LMAN2L	0.000104973	0.999895	2.31906	2.33684		IMPDH2	0
GNPDA1	0.00095405	0.999046	1.53844	1.53893		GJC1	0	1	0.0156709	0.013524		FLNC	4.93427521064405E−12	1	0.337946	0.337757		DDR2	5.03188601896909E−11	1	0.094087	0.0900998		TUB	8.18335e-05	0.999918	0.152553	0.118483		FTL	0	1	1.93751	1.93755								LMLN	0.00397285	0.996027	3.97742	4.14765		INA	3.65489038367528E−07
GNPNAT1	1.19642589113678E−06	0.999999	1.68166	1.68239		GJD3	0	1	0.054653	0.0483374		FLOT1	4.81799e-05	0.999952	0.507056	0.506897		DDTL	0	1	4.58094	4.62586		TUBA3E	0	1	0.0487522	0.0382432		FTO	0.000575807	0.999424	0.541227	0.540654								LMO7	5.87117194450482E−06	0.999994	7.66863	8.018		INE2	3.23663318368972E−10
GOLGA2	0	1	0.560544	0.560358		GK	0.00228369	0.997716	0.441549	0.438724		FLRT2	0	1	0.192656	0.191045		DDX11	0	1	1.96107	1.96223		TUBB4A	0	1	0.0610104	0.0590281		FTSJ1	6.32827124036339E−15	1	0.593126	0.592853								LMOD1	0	1	25.3016	30.1242		ING2	0.000266261
GOLGA2P7	2.39175236138589E−06	0.999998	0.552067	0.551711		GLB1L	0	1	5.94338	6.00805		FLRT3	1.07427211448741E−06	0.999999	0.10716	0.0934008		DDX12P	1.39290246004009E−10	1	2.50027	2.51328		TUBGCP2	0.00492248	0.995078	1.54086	1.54142		FTSJ3	0	1	2.17559	2.17618								LMX1B	3.41425510086424E−08	1	30.7769	51.0006		INHA	7.7715611723761E−16
GOLGA6L5P	0.00110406	0.998896	1.74676	1.75453		GLCE	0	1	0.255105	0.254593		FLVCR2	0	1	0.00756428	8.60203e-05		DDX25	0	1	182.886	14033.3		TUSC1	0.000923132	0.999077	7.53719	8.2939		FUT8	2.18713935851156E−14	1	0.238575	0.237349								LOC100129034	7.92331e-05	0.999921	2.6486	2.67671		INHBB	1.22124532708767E−15
GOLGA7B	0	1	46.3162	53.6288		GLI4	0	1	5.46154	5.49267		FMNL1	0	1	0.00305869	0.00239654		DDX27	0	1	2.00491	2.00548		TXLNA	4.20679375778832E−08	1	1.92607	1.92661		FXN	1.11022302462516E−16	1	2.26616	2.27429								LOC100130093	0.000819309	0.999181	0.407796	0.395172		INO80B	0.0024969
GOLM1	0.0077401	0.99226	1.96309	1.96348		GLIPR1	0.00148328	0.998517	0.154764	0.152613		FMNL3	0.00276021	0.99724	0.372417	0.371863		DDX43	4.58907467426606E−06	0.999995	0.255515	0.253671		TXNDC5	0	1	0.587319	0.587279		FXYD2	0	1	225.455	18758.9								LOC100134868	1.29915667113067E−09	1	2.62609	2.62895		INPP5J	1.02040598193298E−11
GOPC	0	1	0.321094	0.320746		GLIPR2	1.18811e-06	0.999999	0.00370783	0.0020733		FMO5	0.000844269	0.999156	2.57046	2.58429		DDX51	0.00252772	0.997472	1.81574	1.81806		TXNRD1	3.33066907387547E−16	1	2.04375	2.04406		FXYD5	0	1	0.321608	0.32116								LOC100268168	0.00121058	0.998789	8.22368	9.74664		INSM1	0
GORASP2	0	1	0.617948	0.617832		GLIS2	2.60594776979595E−07	1	1.7417	1.74397		FN1	0	1	0.17662	0.176556		DDX54	1.11022302462516E−16	1	1.64171	1.64208		TYW3	0.000271511	0.999728	2.20429	2.20748		FYN	0	1	0.0231936	0.0225181								LOC113230	0.000451207	0.999549	0.46669	0.445771		INSM2	0
GPATCH4	0	1	1.96855	1.96944		GLIS3	1.11022302462516E−16	1	0.0115578	0.0103382		FNDC3B	1.06195871096837E−07	1	0.134156	0.133878		DDX55	1.32904798277877E−12	1	3.30786	3.31323		UBE2G1	1.68095245944855E−07	1	0.638858	0.638645		FZD2	0	1	0.0140861	0.0136627								LOC115110	0.000321257	0.999679	0.0209099	0.0115962		INTS10	6.20251849881015E−10
GPC2	0.00275597	0.997244	0.428689	0.42649		GLP1R	0	1	67.6183	5927.61		FNDC5	0	1	12.0871	12.7269		DDX58	0	1	0.242553	0.239978		UBE3C	0	1	0.659763	0.659583		FZD5	0	1	4.69497	4.69929								LOC146880	1.33457e-05	0.999987	0.380842	0.373678		INTS5	0
GPC3	0	1	790	934.582		GLP2R	0	1	0.00581391	0.00227161		FOSL2	1.43139e-05	0.999986	0.269396	0.268209		DDX6	0	1	0.651172	0.651039		UCN2	3.10862446895044E−15	1	2.72301	2.75131		FZD6	6.66133814775094E−16	1	0.37258	0.372135								LOC283070	1.6470824704129E−11	1	54.5877	70.4782		INTS7	0.000111264
GPC4	0	1	9.16033	9.29158		GLRX3	5.91227622415147E−10	1	0.590056	0.589781		FOXA1	0	1	0.043867	0.0422237		DDX60L	0.00011129	0.999889	0.269549	0.264094		UGT2A3	3.07641689900606E−11	1	93.4747	155.128		FZD7	8.88178419700125E−15	1	0.0435429	0.0423836								LOC374443	2.97327e-05	0.99997	3.44838	3.4913		IP6K3	0.000257773
GPC5	0	1	9.22005	9.62175		GLT1D1	0	1	0.00384543	4.33897e-05		FOXA2	0	1	3.16873	3.17124		DEDD	0.000141372	0.999859	1.81752	1.81837		UGT2B10	8.7841955931367E−12	1	29.471	78.9791		FZD8	7.33346605663598E−10	1	3.52783	3.58618								LOC399815	0.00358498	0.996415	2.5873	2.57936		IPO13	1.55431223447522E−15
GPC6	3.1863400806742E−14	1	2.27316	2.27469		GLT8D1	0.00329992	0.9967	1.70153	1.70234		FOXP2	1.27843902131275E−09	1	53.8918	4687.14		DEFA6	0	1	92.6085	7068.51		UGT2B11	0	1	137.98	211.633		G3BP1	0	1	0.626982	0.626888								LOC642846	0.00388658	0.996113	0.5128	0.506589		IQCD	2.43793e-05
GPD1L	0	1	2.51382	2.51799		GLT8D2	2.22044604925031E−16	1	24.7794	25.4518		FOXRED1	0.000238141	0.999762	2.15473	2.15601		DEFB1	0.00104694	0.998953	27.9916	29.1727		UGT2B15	0	1	23.1098	34.377		G6PC	0	1	209.285	17407.6								LOC728392	0.000247797	0.999752	15.422	17.3747		IQCE	1.22474363983827E−09
GPD2	0.000120657	0.999879	0.497379	0.497106		GLTP	1.57873714101697E−13	1	0.441608	0.440662		FOXRED2	5.88358651798515E−07	0.999999	1.75323	1.75399		DEK	7.6425073980424E−07	0.999999	0.497276	0.497208		UGT2B4	6.10286376989677E−10	1	44.4663	50.3349		G6PD	6.42817687968034E−10	1	0.465962	0.465831								LOC728613	1.31542717829447E−08	1	0.444858	0.44383		IRF2	0.00702082
GPN1	8.13232e-05	0.999919	0.553578	0.553333		GLTPD1	0	1	0.523647	0.522989		FPGT	0	1	2.93142	2.94814		DENND1B	0.00853897	0.991461	0.399913	0.391332		UGT2B7	0	1	72.0081	7071.5		GAA	2.88657986402541E−15	1	3.35062	3.35662								LOX	0	1	15.64	15.9378		IRF2BP1	6.66133814775094E−16
GPR1	0	1	0.0386622	0.0358513		GLUD1	0	1	0.618371	0.618234		FRAT2	2.51539488127506E−08	1	1.91866	1.92105		DENND2A	0	1	0.116439	0.115588		UGT3A1	0	1	2.31309	2.31557		GABBR1	0	1	0.0439103	0.0378727								LOXL2	2.83550960489265E−11	1	9.6594	9.9474		IRF5	0.00250403
GPR116	8.05777666812446E−12	1	0.21705	0.215423		GLUL	0	1	2.14976	2.15026		FREM2	7.56985416905387E−07	0.999999	125.921	377.937		DENND2D	9.91889639312404E−08	1	3.59359	3.61965		UNC5B	1.69876535061064E−09	1	4.29851	4.34886		GABRA2	0	1	0.0115077	0.000139283								LPAR1	3.77475828372553E−13	1	289.908	1382.29		IRS1	5.64226443344751E−12
GPR124	4.44089209850063E−16	1	0.202506	0.201471		GM2A	0	1	0.572016	0.571705		FRK	0.000266842	0.999733	0.480939	0.477499		DENND3	0	1	0.00751237	0.00636794		UPF3B	4.44089209850063E−16	1	1.86648	1.86979		GABRA3	0	1	0.326979	0.324404								LPAR5	2.73127e-05	0.999973	3.93809	4.04502		IRX3	1.35239502263573E−07
GPR133	4.54144677419777E−09	1	35.9	54.9992		GMDS	1.99661e-05	0.99998	1.88766	1.89018		FRMD4A	0.00257777	0.997422	0.517685	0.516954		DENND5A	8.59290416599379E−12	1	0.387873	0.387616		UPK1B	1.77286549885025E−08	1	6.24422	6.92385		GABRE	1.94971705447244E−10	1	2.84943	2.85408								LPCAT2	2.22044604925031E−16	1	6.82403	6.94825		ISG20L2	0.00584853
GPR137C	0	1	0.160083	0.155079		GMFB	0.00012498	0.999875	0.588376	0.588046		FRMD5	0	1	0.0315966	0.0271395		DENND6A	0	1	1.91205	1.91424		UPK3BL	2.24594e-05	0.999978	0.519221	0.51865		GADD45B	1.48800037758079E−06	0.999999	0.479539	0.47927								LPGAT1	1.55488045217034E−07	1	0.361671	0.363265		ISL1	2.70042510575053E−09
GPR156	1.52493e-05	0.999985	0.0820736	0.0546648		GMIP	0.00290954	0.99709	0.441775	0.440775		FRMD6	0	1	0.23014	0.228751		DEPTOR	0	1	17.1425	18.0504		USP30	5.8839599859084E−12	1	1.90397	1.90902		GAL3ST1	1.11022302462516E−15	1	4.30713	4.33543								LPPR3	2.55983e-05	0.999974	9.88848	10.9826		ITGA3	2.48814e-05
GPR160	0.002155	0.997845	2.28047	2.29815		GNA12	0	1	0.289937	0.28921		FRMPD4	0	1	125.631	11043.2		DES	0.00567219	0.994328	0.0675234	0.0650246		VANGL2	1.22124532708767E−15	1	0.0629941	0.057276		GAL3ST4	0	1	0.0565585	0.0504972								LRAT	0.00791072	0.992089	0.0504679	0.0206462		ITGA4	0
GPR161	0	1	0.122671	0.120033		GNA13	1.06983311098929E−11	1	0.459859	0.459555		FRZB	4.66293670342566E−15	1	25.9675	39.7958		DFNA5	0	1	0.202856	0.202226		VARS	8.65833548191475E−08	1	0.486413	0.486321		GALE	0.00541378	0.994586	3.08996	3.09328								LRIG1	0.00106407	0.998936	1.62562	1.62928		ITGA5	4.59797383500771E−07
GPR17	0.00178965	0.99821	0.190208	0.157557		GNAO1	4.8747160752427E−09	1	155.798	175.217		FSCN1	0	1	0.0618892	0.061662		DFNB31	0	1	0.186405	0.179114		VAT1L	3.33066907387547E−16	1	3.72004	3.73373		GALNT1	0	1	0.431618	0.431452								LRP12	0	1	4.0746	4.08716		ITGA7	2.09472e-05
GPR176	3.66373598126302E−15	1	0.28249	0.28213		GNAZ	3.33066907387547E−16	1	1.55458	1.55572		FSD1	0	1	6.12975	6.22182		DGAT2	0	1	8.61574	8.64264		VAV2	0.000389705	0.99961	1.70623	1.70706		GALNT10	8.96663291394262E−08	1	0.402496	0.402355								LRRC10B	0.00311401	0.996886	0.0319421	0.00816915		ITGA9	3.78947578161259E−06
GPR180	0.00263548	0.997365	0.572487	0.571978		GNG11	0	1	92.5018	121.051		FSD1L	0.001473	0.998527	3.5489	3.61682		DGCR14	1.44295686510532E−11	1	0.57143	0.570718		VAV3	1.15533979383464E−06	0.999999	113.336	351.056		GALNT14	0	1	110.271	147.097								LRRC17	1.71540679994031E−07	1	62.9594	73.7778		ITGAV	0
GPR39	0	1	0.493116	0.492626		GNG12	3.33066907387547E−16	1	0.289974	0.28966		FSTL1	7.15207272294904E−08	1	0.00671407	0.00566666		DGCR2	0.00293007	0.99707	0.534815	0.534657		VCX3A	3.81002e-05	0.999962	0.120741	0.11806		GALNT15	0	1	0.0363382	0.0237171								LRRC2	2.89257e-05	0.999971	3.38485	3.44022		ITGB1	0
GPRC5A	0	1	0.123548	0.123352		GNG4	0	1	178.722	191.127		FSTL3	4.86294e-05	0.999951	0.0265811	0.0262523		DGCR5	1.02722520489706E−08	1	27.0735	40.4077		VGLL3	0.00487662	0.995123	4.20334	4.77442		GALNT3	1.4432899320127E−15	1	0.00775866	0.00644123								LRRC25	0.00423646	0.995764	0.193421	0.0884799		ITGB3	6.58115845153517E−08
GPRIN2	0	1	0.0194807	0.0149283		GNPTAB	0.000798361	0.999202	0.590612	0.589908		FSTL4	0	1	30.5913	32.6841		DGCR9	5.6621374255883E−15	1	26.3174	39.265		VNN3	0.000247525	0.999752	7.16806	9.88541		GALT	3.77475828372553E−14	1	2.8264	2.83112								LRRC3	1.11022302462516E−15	1	11.3493	12.1039		ITGB4	1.04297e-05
GPRIN3	6.42704730680066E−06	0.999994	11.5196	12.0511		GOLGA2P7	0	1	2.4123	2.41581		FSTL5	2.22044604925031E−16	1	67.3753	5881.76		DGKD	0	1	0.365335	0.365133		VPS52	0	1	0.576026	0.575723		GAS2	6.82367944804252E−06	0.999993	6.14122	6.25925								LRRC57	0.000127765	0.999872	1.68252	1.68396		ITGB5	2.02615701994091E−13
GPS2	0.00305731	0.996943	2.15838	2.15944		GOLGA6L9	0.00293687	0.997063	1.92693	1.93238		FTCD	2.82293410869272E−10	1	12.2487	12.7186		DHFRL1	4.03603700505073E−06	0.999996	2.50827	2.52381		VTI1A	0.0010372	0.998963	1.53234	1.53486		GAS6	0	1	0.00173589	0.00153955								LRRC7	0.00700071	0.992999	4.19229	4.42331		ITGB7	0
GPSM1	0	1	0.292735	0.291914		GOLGA8I	0	1	0.0349135	0.0300386		FTH1	0	1	0.403308	0.403278		DHRS11	0	1	2.56696	2.57425		VTN	0.00763283	0.992367	2.14153	2.14169		GATA2	1.79123382793023E−11	1	1.67764	1.67978								LRRC8D	0.00848462	0.991515	0.539736	0.540787		ITGBL1	0.00412539
GPX2	0	1	52.1486	72.0726		GORAB	4.08384437378118E−12	1	0.379109	0.376751		FTHL17	4.48092e-06	0.999996	35.0958	43.9372		DHRS13	5.20692292615976E−08	1	1.74799	1.74955		VWA5A	0.000100543	0.999899	3.75039	3.82568		GATA6	0	1	0.260929	0.259866								LRRN2	8.59602e-05	0.999914	0.0304025	0.0291799		ITIH4	0.00430164
GPX8	0	1	0.116853	0.116484		GOSR2	0.000560297	0.99944	0.498674	0.498228		FTL	0	1	0.303906	0.303896		DHRS3	0	1	11.9442	12.0155		WASF1	9.60484851875165E−07	0.999999	0.469093	0.468312		GATAD1	4.31522812893714E−06	0.999996	1.55659	1.55714								LRRN3	0.00278796	0.997212	4.80078	5.0798		ITPR3	0.000536886
GRAMD1B	8.27686e-05	0.999917	2.04012	2.05072		GPAA1	0.00630037	0.9937	1.62678	1.62695		FTSJ1	5.41219291605444E−11	1	1.92865	1.93005		DHRS4L2	3.91959386059071E−08	1	1.76123	1.76316		WDR47	5.77315972805081E−15	1	1.83237	1.83673		GATM	0	1	150.086	12460.3								LRRN4CL	8.15859240743677E−06	0.999992	18.0201	26.0529		ITPRIP	5.80435e-05
GRAMD1C	0.000394718	0.999605	6.30996	6.93475		GPBAR1	0	1	41.7615	45.575		FUCA2	0.00545773	0.994542	0.275795	0.275633		DHRSX	0	1	0.370083	0.36696		WDR62	0	1	0.49072	0.490024		GBA3	0.00219587	0.997804	4.2117	4.69479								LTBP2	0	1	6.387	6.46669		ITPRIPL2	4.81109478811526E−07
GRAMD3	2.85245382869448E−10	1	0.241232	0.240108		GPBP1	1.1604e-05	0.999988	0.631293	0.630982		FUT1	5.32693726906786E−08	1	0.269222	0.25799		DIAPH3	1.4505419931865E−07	1	0.197288	0.196251		WDR72	0.00123402	0.998766	2.21905	2.22271		GBAS	0	1	0.443229	0.442711								LTBP3	0.00773394	0.992266	2.17193	2.19392		ITSN1	0.00769798
GRAMD4	0	1	2.52319	2.52995		GPC1	2.77555756156289E−15	1	0.145342	0.144107		FUT4	0.000434469	0.999566	0.400071	0.398293		DIO1	0.000454329	0.999546	15.0607	22.2514		WDR91	0	1	0.455569	0.455044		GBX2	0	1	0.0223092	0.0176196								LTBP4	0.00838023	0.99162	1.83033	1.84238		IWS1	0.000785352
GRASP	0.00025619	0.999744	5.42426	5.54847		GPC5	0	1	0.00420082	4.74165e-05		FUT8	1.06681330436231E−12	1	0.54731	0.546684		DIP2C	0	1	0.0152236	0.01477		WDTC1	3.72627462219555E−09	1	1.52484	1.52573		GC	0	1	177.368	202.431								LTF	0.00028032	0.99972	13.6623	19.6533		JADE2	4.53357e-06
GRB14	0	1	48.06	56.3015		GPC6	0	1	0.00282787	0.00200831		FXYD2	0	1	0.015569	0.0139882		DIRAS3	0.008657	0.991343	0.164177	0.153794		WISP2	0	1	3.55902	3.59874		GCC1	3.02884806124837E−09	1	0.627709	0.627034								LYAR	9.30195e-05	0.999907	0.414401	0.41465		JAG1	0
GRB7	0	1	9.6186	9.73095		GPER1	0.000651568	0.999348	0.154736	0.150908		FXYD5	7.02549129982799E−12	1	0.00976871	0.00688611		DISC1	1.93178806284777E−14	1	0.0257021	0.0203986		WNK4	0	1	0.413375	0.412819		GCH1	2.42098513458799E−07	1	4.08392	4.10669								LYL1	0.00399506	0.996005	2.6803	2.71156		JAK1	0.00293806
GREM1	0	1	0.0397382	0.0395649		GPHN	0.00621435	0.993786	2.11526	2.11955		FXYD6	5.69964010266322E−06	0.999994	0.0297923	0.0113834		DISP2	0	1	13.5444	13.764		WNT7B	0.000103194	0.999897	0.291786	0.286854		GCHFR	0.00163793	0.998362	3.86361	3.87477								LYPD1	5.55111512312578E−16	1	5.8892	5.97013		JAK2	0.00444618
GRHL1	4.9960036108132E−14	1	3.97191	4.03811		GPLD1	5.78960946850948E−06	0.999994	0.0394491	0.0221307		FYN	0.000239579	0.99976	0.670144	0.668996		DKK1	0	1	0.00191222	0.00173545		WRN	9.20443e-05	0.999908	0.584906	0.583505		GCKR	4.84545736867403E−12	1	12.6099	14.3562								LYPD6	4.66293670342566E−15	1	19.461	20.4898		JAZF1	3.00870439673417E−14
GRIK2	0	1	0.00373705	4.59389e-05		GPR107	1.03397068684785E−10	1	0.665043	0.664928		FZD1	0.000908728	0.999091	0.456802	0.455933		DKK2	5.32907051820075E−15	1	0.0137458	0.000180623		WTIP	4.84795e-05	0.999952	0.385621	0.381722		GCLM	3.71912054020207E−06	0.999996	3.41108	3.41736								LYPD6B	0	1	42.602	44.0676		JDP2	0
GRIK4	7.0301398036321E−10	1	0.182924	0.172745		GPR125	0.00190569	0.998094	0.517532	0.516186		FZD2	0	1	0.00599734	0.00384599		DKK3	0	1	0.000757834	0.000442223		XAGE2	0.000292901	0.999707	0.105783	0.0814754		GCN1L1	0.00126105	0.998739	1.53186	1.53197								LZTS1	0	1	13.5285	13.6943		JMY	0.000968979
GRIP1	1.7724683942788E−09	1	28.0004	36.6971		GPR126	0	1	0.00128917	1.45095e-05		FZD4	0	1	0.0446732	0.0414068		DLAT	1.79523e-05	0.999982	1.98387	1.98464		XPNPEP1	0.00174979	0.99825	1.63841	1.63924		GCNT3	0	1	3.51138	3.52593								M6PR	0.00901652	0.990983	0.665781	0.666733		JOSD1	0.000317238
GRK6	1.21081788817534E−07	1	0.566598	0.565873		GPR133	0	1	5.80859	5.8385		FZD5	0	1	0.298659	0.298476		DLC1	7.22654e-05	0.999928	0.16539	0.165131		XPO5	3.22266897945234E−07	1	0.535895	0.535741		GCNT4	0.00528674	0.994713	2.2426	2.25336								MAB21L2	0	1	21.4835	21.8706		JPH3	2.09105066595328E−10
GRTP1	0	1	2.49119	2.49715		GPR142	0	1	88.7769	7809.96		FZD6	3.03922e-05	0.99997	0.550891	0.550119		DLD	0.000601731	0.999398	1.82891	1.8298		XPO7	1.00460972873861E−10	1	0.592342	0.592011		GCOM1	0	1	3.63641	3.67161								MACROD2	0.00830994	0.99169	0.0513495	0.0522464		KAAG1	8.91458e-05
GSKIP	0	1	2.35849	2.364		GPR146	1.9829e-05	0.99998	3.08217	3.14582		FZD7	4.80537831748507E−12	1	0.186784	0.177497		DLG1	0.00286254	0.997137	0.539636	0.539207		XYLT2	1.41477498005749E−06	0.999999	0.62869	0.628221		GDA	0.000213246	0.999787	47.6075	55.2295								MAF	0	1	10.7418	11.2068		KAL1	0
GSPT2	1.75415237890775E−14	1	6.85341	7.2039		GPR153	0	1	4.57432	4.59456		FZD8	9.85565833322433E−06	0.99999	0.336712	0.326633		DLG5	0	1	0.345939	0.345754		YBX2	0.000109393	0.999891	0.244733	0.239833		GDAP1	0	1	3.2422	3.2651								MAGEA1	1.97025e-05	0.99998	0.324736	0.326608		KANK2	2.58130183894423E−11
GSTK1	7.40564609635896E−10	1	1.92179	1.92355		GPR155	0	1	12.4092	13.4223		FZD9	0	1	0.113534	0.108101		DLGAP3	2.02630547996296E−06	0.999998	6.87406	7.17914		YBX3	0	1	0.525983	0.525542		GDF6	0	1	0.000653671	0.000245502								MAGEC1	0	1	0.0327766	0.0322239		KARS	0
GSTP1	0.00718849	0.992812	0.319905	0.319805		GPR158	1.31783803869467E−08	1	2.0407	2.04617		G3BP2	8.60831234739123E−07	0.999999	0.608404	0.608228		DLGAP5	0	1	0.550329	0.550025		YIPF1	4.00901534192144E−13	1	1.598	1.59982		GDF7	0.000202333	0.999798	0.0243809	0.00959344								MAGEC2	0.00732849	0.992672	0.0597991	0.0657857		KAT2A	2.27585706280564E−07
GTF2H2B	5.10215140137049E−08	1	17.4515	18.3456		GPR162	1.21787147033814E−09	1	9.16687	10.1752		GAA	0	1	3.11738	3.11895		DLL3	1.88737914186277E−15	1	4.33481	4.38608		YWHAE	2.4336e-05	0.999976	0.664418	0.664391		GDI1	0.000772278	0.999228	0.452331	0.452241								MAGED1	4.55191440096314E−15	1	3.5487	3.57471		KAT8	2.2779422792496E−10
GTF2H3	1.69224e-05	0.999983	1.90384	1.9079		GPR176	2.29817e-05	0.999977	0.313744	0.311918		GABBR2	0	1	349.45	705.028		DLL4	0	1	46.3277	50.6871		ZAK	3.21096e-06	0.999997	0.421387	0.421159		GDNF	0	1	0.00945572	0.000114213								MAGED2	3.87680320179662E−06	0.999996	4.9524	5.09238		KBTBD2	0.000214128
GULP1	0	1	0.0527306	0.0512556		GPR180	0	1	0.422663	0.421646		GABRB3	0	1	8.01635	8.05123		DLST	0.000362345	0.999638	1.88688	1.88746		ZBED1	7.26812960982759E−06	0.999993	1.6834	1.68458		GEM	6.45219426798072E−06	0.999994	2.07766	2.0874								MAGED4B	0.000191568	0.999808	3.57608	3.66515		KBTBD8	4.4853e-05
GUSBP11	0.00349286	0.996507	2.59126	2.59738		GPR35	0.000105885	0.999894	4.87073	5.01949		GABRE	0	1	0.0200574	0.0187928		DLX1	0	1	0.00554433	0.00226596		ZBED6CL	2.17368e-05	0.999978	0.427663	0.426286		GEMIN4	0	1	0.481385	0.481122								MAL2	0.000228364	0.999772	0.0244159	0.0250152		KCNA6	0
GUSBP5	0.00553452	0.994465	0.33872	0.325737		GPR39	2.13979997132352E−06	0.999998	0.237754	0.235305		GAD2	0	1	764.294	67627.8		DLX2	0	1	0.0161029	0.00934797		ZBTB17	0.000379169	0.999621	1.72873	1.73024		GEMIN8P4	1.04360964314765E−14	1	6.17618	6.4354								MALL	0	1	14.9776	15.2259		KCNAB2	0.000454888
GXYLT2	0	1	0.0187329	0.0105594		GPR56	0	1	3.63774	3.6582		GAGE2E	0.00643392	0.993566	0.0301449	0.0186669		DLX3	0.0040244	0.995976	0.0225864	0.000299439		ZBTB18	0.00104324	0.998957	0.468957	0.466125		GFM1	0	1	1.69281	1.69353								MAMDC2	0	1	36.2321	37.5474		KCNAB3	1.47037937381356E−12
GYG2	0	1	0.424834	0.424212		GPR63	1.95793934398836E−08	1	51.7622	4517		GAL	2.53672773564695E−07	1	0.0307195	0.023376		DLX4	1.11910480882216E−13	1	0.0580218	0.0474185		ZBTB2	0.000948913	0.999051	0.566593	0.565718		GFOD1	3.03048e-05	0.99997	0.480322	0.478397								MAML2	0.00183622	0.998164	8.93544	9.80392		KCNB2	0
GYLTL1B	1.11022302462516E−16	1	3.76628	3.77894		GPR89C	0.000666158	0.999334	1.85224	1.86313		GALE	1.74331459268373E−08	1	2.7719	2.776		DLX5	1.73154662830299E−08	1	0.122512	0.101551		ZBTB24	4.97397271992384E−06	0.999995	0.577573	0.576133		GFPT2	0	1	0.0203586	0.0177002								MAOA	0.00025321	0.999747	0.0281888	0.029766		KCNC1	3.32545713188637E−09
GYPC	1.33870692309301E−12	1	0.411858	0.410467		GPRASP1	0.000582878	0.999417	2.44909	2.49341		GALNT1	6.65023591750469E−13	1	0.182796	0.182393		DMAP1	0.00420795	0.995792	2.3595	2.36212		ZCCHC17	1.78839320463808E−07	1	2.13231	2.13502		GFRA1	0	1	0.0039354	0.00383138								MAP2K6	0.00778861	0.992211	0.227434	0.226855		KCNC3	0.00908503
GYS1	0.00059737	0.999403	0.656611	0.656464		GPRASP2	0	1	4.94647	5.00535		GALNT10	0	1	0.136784	0.136354		DMGDH	1.19904086659517E−14	1	4.784	4.86983		ZCCHC9	0	1	1.70376	1.70503		GGA3	0.000338141	0.999662	1.63933	1.64035								MAP3K11	0	1	0.638842	0.638265		KCNE4	0
GZMM	0.000569367	0.999431	0.0537458	0.0472932		GPRC5A	0	1	0.0132046	0.00849695		GALNT13	0	1	492.949	43587		DMRT2	0	1	0.00948395	0.000124092		ZDHHC18	0.000645055	0.999355	1.99114	1.99375		GGCX	1.11022302462516E−15	1	0.461009	0.460531								MAP3K14	3.64930308194289E−13	1	3.51561	3.54258		KCNH1	0.00924215
H19	6.57869428077884E−06	0.999993	6.85309	6.8557		GPRC5B	2.39712183436325E−07	1	1.86863	1.87025		GALNT2	0	1	0.259101	0.258946		DMRTA1	0	1	0.00662067	8.63811e-05		ZEB2	1.11022302462516E−16	1	2.52075	2.53284		GGT1	0	1	5.76868	5.78401								MAP3K7CL	5.07008343864079E−07	0.999999	41.4157	47.2641		KCNH4	3.76064253693187E−06
H1F0	6.27276453002423E−10	1	1.93738	1.93791		GPRIN1	9.27036225562006E−14	1	2.5921	2.6036		GALNT3	0.00245149	0.997549	13.6105	34.3019		DMXL1	0.00942716	0.990573	0.426927	0.426324		ZFP36	9.63233376283235E−06	0.99999	1.82591	1.82725		GHR	3.34623e-05	0.999967	4.34407	4.57477								MAP4K4	4.04110883611697E−06	0.999996	3.22265	3.26761		KCNH6	0
H6PD	0	1	1.78893	1.78973		GPS2	1.56800551764924E−07	1	1.96696	1.96755		GALNT4	1.59383350961662E−09	1	2.01681	2.02713		DNAH1	0	1	14.138	14.3105		ZFP57	1.49324996812084E−13	1	0.056391	0.0427146		GIN1	2.42624e-05	0.999976	2.16457	2.18766								MAP6	4.39264015161811E−08	1	5.48559	5.75895		KCNH7	2.09779971171997E−11
HAAO	1.10866871239068E−12	1	5.29853	5.40017		GPSM1	0	1	0.0714752	0.0694576		GAMT	6.94990942573526E−09	1	2.48299	2.4872		DNAH14	1.0325074129014E−14	1	2.78504	2.80479		ZMYND15	0.00832548	0.991675	6.77163	7.16015		GINS2	4.64601135341525E−10	1	0.527085	0.526213								MAP7	0	1	0.0812482	0.0784898		KCNH8	0
HABP2	3.30780198420921E−06	0.999997	561.123	1032.37		GPSM3	0	1	0.0531977	0.043572		GARS	2.12034834135011E−11	1	0.533073	0.532849		DNAH5	0	1	0.013693	0.00812356		ZNF174	0.0031922	0.996808	0.603026	0.60064		GINS4	0	1	0.359299	0.35811								MAP7D1	4.88498130835069E−15	1	2.18136	2.18584		KCNIP3	1.5474688763728E−07
HAL	0.000344359	0.999656	15.8695	38.7073		GPT2	0.00218623	0.997814	0.63046	0.629925		GAS2	2.94229890007713E−07	1	8.10095	8.22904		DNAI1	2.4028e-05	0.999976	14.2524	18.3298		ZNF175	0.0055518	0.994448	0.495916	0.491095		GIPC3	0	1	0.0565126	0.0548353								MAP7D3	4.12661e-05	0.999959	3.80587	3.8893		KCNJ11	1.67099667436332E−11
HAND1	6.42563779962302E−12	1	0.0665368	0.0553123		GPX2	3.07604e-06	0.999997	9.00435	9.31235		GATA4	4.11704004221747E−12	1	2.1658	2.16746		DNAJA3	8.3039286558062E−10	1	1.69463	1.69534		ZNF256	0.00222053	0.997779	0.598339	0.596104		GJA1	0	1	0.0552871	0.0551999								MAPK7	0.00723807	0.992762	1.59381	1.59473		KCNJ2	0
HAP1	0.0024093	0.997591	0.188387	0.157952		GPX3	0	1	0.227844	0.227481		GATAD2A	9.82906311897125E−10	1	0.606118	0.605948		DNAJA4	0	1	9.0946	9.12726		ZNF280D	0.000165407	0.999835	1.50557	1.50776		GJB1	0	1	766.606	1418.23								MAPK8IP2	0.0010783	0.998922	0.0312113	0.030894		KCNJ3	3.0574e-05
HAPLN1	0	1	0.00169537	2.07988e-05		GPX8	2.5117796731422E−11	1	0.00601902	0.00394447		GBA2	0	1	3.38625	3.38871		DNAJB11	0.00559493	0.994405	0.533784	0.533598		ZNF282	0.00302853	0.996971	0.621443	0.620924		GK	0	1	8.97009	9.29967								MAPKAPK2	5.24736079809962E−07	0.999999	1.61126	1.61337		KCNJ6	0
HAPLN3	0	1	0.265044	0.263061		GRAMD1A	4.35243e-05	0.999956	2.06398	2.06553		GBGT1	0	1	0.239145	0.237788		DNAJB12	0	1	0.550573	0.550071		ZNF321P	1.58806e-05	0.999984	0.458329	0.453146		GLCE	0	1	2.63856	2.64118								MAPKAPK5	0.0063315	0.993669	0.660925	0.659351		KCNJ8	7.89134e-05
HAS1	0	1	0.00285118	0.00104327		GRAMD1C	0	1	0.161068	0.15589		GBP1	0	1	0.0213116	0.0161377		DNAJB4	1.00363465205255E−07	1	0.214749	0.212884		ZNF324B	0.000123792	0.999876	0.582843	0.580536		GLDC	0	1	13.7575	13.9443								MAPRE3	0.00079302	0.999207	1.72908	1.73094		KCNK1	0
HAS2	0.000397711	0.999602	0.175072	0.162681		GRAMD3	9.5812247025151E−14	1	0.31858	0.31692		GBP2	1.82501054957207E−06	0.999998	0.0714511	0.0569323		DNAJB5	0.00239502	0.997605	0.220321	0.218851		ZNF382	0.0020863	0.997914	0.15393	0.120264		GLI2	0	1	0.0172531	0.0164859								MAPT	0.00993074	0.990069	0.197011	0.193361		KCNK3	0.00214645
HAS3	4.80218e-05	0.999952	0.412063	0.40808		GRB10	1.00439945249775E−09	1	0.23795	0.237458		GCH1	0	1	8.54445	8.57356		DNAJC10	0	1	0.308986	0.308687		ZNF385B	0	1	49.2598	151.384		GLI4	8.98576409436025E−06	0.999991	2.525	2.54888								MARCKSL1	0.0026881	0.997312	0.490272	0.492783		KCNK6	0.00123529
[truncated: 4,114 more rows]
[truncated: 8 more columns]
