# Supplementary material for: Multi-omics Analysis of Primary Cell Culture Models Reveals Genetic and Epigenetic Basis of Intratumoral Phenotypic Diversity
Source: Genomics Proteomics Bioinformatics. 2020 Mar 20;17(6):576–89. doi: 10.1016/j.gpb.2018.07.008 (PMC7212478; doi:10.1016/j.gpb.2018.07.008)
Supplement: Supplementary Table S6 [file mmc6.xlsx]

## Sheet: Sheet1
Table S6 GO enrichment for DEGs of Ra
Term	Count	Percentage (%)	P Value
GO:0001525~angiogenesis	67	2.37757	7.89280738703245E−09
GO:0030198~extracellular matrix organization	58	2.0582	1.56902601621217E−07
GO:0030335~positive regulation of cell migration	52	1.84528	3.30026328038928E−06
GO:0043547~positive regulation of GTPase activity	119	4.22285	3.49E−05
GO:0034446~substrate adhesion−dependent cell spreading	17	0.603265	3.98E−05
GO:0000165~MAPK cascade	62	2.20014	1.34E−04
GO:0007411~axon guidance	42	1.49042	1.70E−04
GO:0000122~negative regulation of transcription from RNA polymerase II promoter	141	5.00355	2.33E−04
GO:0043065~positive regulation of apoptotic process	68	2.41306	2.37E−04
GO:0010628~positive regulation of gene expression	61	2.16466	2.43E−04
GO:0016049~cell growth	20	0.709723	2.51E−04
GO:0007165~signal transduction	213	7.55855	3.22E−04
GO:0043410~positive regulation of MAPK cascade	25	0.887154	4.31E−04
GO:0032526~response to retinoic acid	16	0.567779	4.42E−04
GO:0010718~positive regulation of epithelial to mesenchymal transition	14	0.496806	4.61E−04
GO:0050919~negative chemotaxis	14	0.496806	6.46E−04
GO:0007263~nitric oxide mediated signal transduction	10	0.354862	7.18E−04
GO:0035556~intracellular signal transduction	84	2.98084	7.41E−04
GO:0006468~protein phosphorylation	93	3.30021	7.95E−04
GO:0001558~regulation of cell growth	24	0.851668	0.000895
GO:0014065~phosphatidylinositol 3−kinase signaling	12	0.425834	0.0009
GO:0007613~memory	20	0.709723	0.00105411
GO:0050796~regulation of insulin secretion	21	0.745209	0.00113472
GO:0048010~vascular endothelial growth factor receptor signaling pathway	22	0.780696	0.00120099
GO:0007528~neuromuscular junction development	12	0.425834	0.00128766
GO:0009611~response to wounding	20	0.709723	0.00130448
GO:0001755~neural crest cell migration	16	0.567779	0.0013492
GO:0007155~cell adhesion	92	3.26473	0.00148858
GO:0009612~response to mechanical stimulus	19	0.674237	0.0014958
GO:0008284~positive regulation of cell proliferation	93	3.30021	0.00160696
GO:0045944~positive regulation of transcription from RNA polymerase II promoter	178	6.31654	0.0017034
GO:0071526~semaphorin−plexin signaling pathway	13	0.46132	0.00172764
GO:0050679~positive regulation of epithelial cell proliferation	19	0.674237	0.00184798
GO:0007229~integrin−mediated signaling pathway	27	0.958126	0.00185384
GO:0007269~neurotransmitter secretion	17	0.603265	0.00194678
GO:0048384~retinoic acid receptor signaling pathway	9	0.319375	0.00236731
GO:0032495~response to muramyl dipeptide	7	0.248403	0.0023768
GO:0034097~response to cytokine	17	0.603265	0.0024345
GO:0034113~heterotypic cell−cell adhesion	10	0.354862	0.00254934
GO:0048843~negative regulation of axon extension involved in axon guidance	11	0.390348	0.00256386
GO:0010544~negative regulation of platelet activation	6	0.212917	0.00259242
GO:0009887~organ morphogenesis	25	0.887154	0.00299002
GO:0010977~negative regulation of neuron projection development	15	0.532292	0.0031573
GO:0051056~regulation of small GTPase mediated signal transduction	33	1.17104	0.003184
GO:0035329~hippo signaling	11	0.390348	0.00354244
GO:0008285~negative regulation of cell proliferation	79	2.80341	0.00371209
GO:0007264~small GTPase mediated signal transduction	53	1.88077	0.00382889
GO:0030334~regulation of cell migration	21	0.745209	0.0041548
GO:0007259~JAK−STAT cascade	12	0.425834	0.00440971
GO:0048839~inner ear development	14	0.496806	0.00452805
GO:0045669~positive regulation of osteoblast differentiation	18	0.638751	0.00471142
GO:0042060~wound healing	22	0.780696	0.00487943
GO:0061028~establishment of endothelial barrier	8	0.283889	0.00495318
GO:0045880~positive regulation of smoothened signaling pathway	10	0.354862	0.00508599
GO:0045597~positive regulation of cell differentiation	13	0.46132	0.00512585
GO:0061549~sympathetic ganglion development	6	0.212917	0.00512842
GO:0042593~glucose homeostasis	26	0.92264	0.00522681
GO:0008283~cell proliferation	73	2.59049	0.0052936
GO:1903779~regulation of cardiac conduction	17	0.603265	0.00550498
GO:0048008~platelet−derived growth factor receptor signaling pathway	11	0.390348	0.00637045
GO:0060291~long−term synaptic potentiation	13	0.46132	0.00650811
GO:0006813~potassium ion transport	22	0.780696	0.00661904
GO:0060413~atrial septum morphogenesis	7	0.248403	0.00678136
GO:0034612~response to tumor necrosis factor	10	0.354862	0.00692643
GO:0060135~maternal process involved in female pregnancy	10	0.354862	0.00692643
GO:0006812~cation transport	11	0.390348	0.00831976
GO:0048706~embryonic skeletal system development	11	0.390348	0.00831976
GO:0001764~neuron migration	26	0.92264	0.00879144
GO:0043524~negative regulation of neuron apoptotic process	31	1.10007	0.00882109
GO:0002053~positive regulation of mesenchymal cell proliferation	10	0.354862	0.00923602
GO:0050999~regulation of nitric−oxide synthase activity	10	0.354862	0.00923602
GO:0017157~regulation of exocytosis	10	0.354862	0.00923602
GO:0051216~cartilage development	17	0.603265	0.00943666
GO:0043406~positive regulation of MAP kinase activity	17	0.603265	0.00943666
GO:0030097~hemopoiesis	17	0.603265	0.00943666
GO:0007268~chemical synaptic transmission	50	1.77431	0.00960303
GO:0016477~cell migration	38	1.34847	0.00995601
GO:0010971~positive regulation of G2/M transition of mitotic cell cycle	8	0.283889	0.0105449
GO:0030073~insulin secretion	11	0.390348	0.0106961
GO:0014068~positive regulation of phosphatidylinositol 3−kinase signaling	18	0.638751	0.0110789
GO:0046330~positive regulation of JNK cascade	18	0.638751	0.0110789
GO:0008217~regulation of blood pressure	18	0.638751	0.0110789
GO:0016266~O−glycan processing	17	0.603265	0.0111549
GO:0048642~negative regulation of skeletal muscle tissue development	5	0.177431	0.0112296
GO:0016560~protein import into peroxisome matrix, docking	4	0.141945	0.0112894
GO:0033631~cell−cell adhesion mediated by integrin	4	0.141945	0.0112894
GO:0006629~lipid metabolic process	35	1.24202	0.011827
GO:0010595~positive regulation of endothelial cell migration	14	0.496806	0.0129068
GO:0007156~homophilic cell adhesion via plasma membrane adhesion molecules	35	1.24202	0.0129991
GO:0032092~positive regulation of protein binding	17	0.603265	0.0131102
GO:0018108~peptidyl−tyrosine phosphorylation	34	1.20653	0.0137752
GO:0042493~response to drug	60	2.12917	0.0141519
GO:0007271~synaptic transmission, cholinergic	12	0.425834	0.0145518
GO:0003181~atrioventricular valve morphogenesis	6	0.212917	0.014562
GO:0030857~negative regulation of epithelial cell differentiation	6	0.212917	0.014562
GO:0032332~positive regulation of chondrocyte differentiation	8	0.283889	0.0146153
GO:0007015~actin filament organization	19	0.674237	0.0146399
GO:0001541~ovarian follicle development	13	0.46132	0.0151739
GO:0033627~cell adhesion mediated by integrin	7	0.248403	0.0152234
GO:0043277~apoptotic cell clearance	7	0.248403	0.0152234
GO:0071230~cellular response to amino acid stimulus	14	0.496806	0.0155018
GO:0016050~vesicle organization	10	0.354862	0.0155349
GO:0045666~positive regulation of neuron differentiation	20	0.709723	0.0162675
GO:0045471~response to ethanol	25	0.887154	0.0166288
GO:0007565~female pregnancy	22	0.780696	0.0170543
GO:0009749~response to glucose	18	0.638751	0.0173579
GO:0051924~regulation of calcium ion transport	9	0.319375	0.0176309
GO:0007626~locomotory behavior	21	0.745209	0.0178064
GO:2001237~negative regulation of extrinsic apoptotic signaling pathway	12	0.425834	0.0178289
GO:0045429~positive regulation of nitric oxide biosynthetic process	13	0.46132	0.0183062
GO:0071375~cellular response to peptide hormone stimulus	8	0.283889	0.0196915
GO:1902895~positive regulation of pri−miRNA transcription from RNA polymerase II promoter	8	0.283889	0.0196915
GO:0016082~synaptic vesicle priming	5	0.177431	0.0198668
GO:0036498~IRE1−mediated unfolded protein response	16	0.567779	0.0211577
GO:0055114~oxidation−reduction process	106	3.76153	0.0213469
GO:0002062~chondrocyte differentiation	12	0.425834	0.0216241
GO:0042391~regulation of membrane potential	19	0.674237	0.0219841
GO:0032228~regulation of synaptic transmission, GABAergic	6	0.212917	0.0219883
GO:0007041~lysosomal transport	6	0.212917	0.0219883
GO:0035815~positive regulation of renal sodium excretion	6	0.212917	0.0219883
GO:0051899~membrane depolarization	9	0.319375	0.0226683
GO:0000188~inactivation of MAPK activity	9	0.319375	0.0226683
GO:0071300~cellular response to retinoic acid	18	0.638751	0.0228705
GO:0006954~inflammatory response	71	2.51952	0.0239668
GO:0009653~anatomical structure morphogenesis	22	0.780696	0.0243055
GO:0002576~platelet degranulation	24	0.851668	0.0243603
GO:0051017~actin filament bundle assembly	10	0.354862	0.0245185
GO:0030324~lung development	19	0.674237	0.0249707
GO:1901166~neural crest cell migration involved in autonomic nervous system development	4	0.141945	0.0251411
GO:0030501~positive regulation of bone mineralization	11	0.390348	0.0255463
GO:0086091~regulation of heart rate by cardiac conduction	11	0.390348	0.0255463
GO:0035249~synaptic transmission, glutamatergic	8	0.283889	0.0258791
GO:0061337~cardiac conduction	13	0.46132	0.0259849
GO:0071260~cellular response to mechanical stimulus	18	0.638751	0.0260803
GO:0045766~positive regulation of angiogenesis	26	0.92264	0.0266609
GO:0007219~Notch signaling pathway	26	0.92264	0.0266609
GO:0042981~regulation of apoptotic process	43	1.5259	0.0268583
GO:0050731~positive regulation of peptidyl−tyrosine phosphorylation	20	0.709723	0.0269073
GO:0071805~potassium ion transmembrane transport	27	0.958126	0.027675
GO:2001238~positive regulation of extrinsic apoptotic signaling pathway	9	0.319375	0.0286382
GO:2000811~negative regulation of anoikis	7	0.248403	0.0290331
GO:0032331~negative regulation of chondrocyte differentiation	7	0.248403	0.0290331
GO:0001570~vasculogenesis	15	0.532292	0.0291564
GO:0042771~intrinsic apoptotic signaling pathway in response to DNA damage by p53 class mediator	10	0.354862	0.0301731
GO:0086012~membrane depolarization during cardiac muscle cell action potential	6	0.212917	0.0314926
GO:0006809~nitric oxide biosynthetic process	6	0.212917	0.0314926
GO:0001967~suckling behavior	6	0.212917	0.0314926
GO:0035095~behavioral response to nicotine	5	0.177431	0.0316575
GO:0032330~regulation of chondrocyte differentiation	5	0.177431	0.0316575
GO:0050807~regulation of synapse organization	5	0.177431	0.0316575
GO:0015886~heme transport	5	0.177431	0.0316575
GO:0016079~synaptic vesicle exocytosis	8	0.283889	0.0332706
GO:0001502~cartilage condensation	8	0.283889	0.0332706
GO:0016055~Wnt signaling pathway	38	1.34847	0.0342698
GO:0035987~endodermal cell differentiation	9	0.319375	0.0356089
GO:0072332~intrinsic apoptotic signaling pathway by p53 class mediator	9	0.319375	0.0356089
GO:0098609~cell−cell adhesion	52	1.84528	0.0356148
GO:0007160~cell−matrix adhesion	21	0.745209	0.0357157
GO:0045599~negative regulation of fat cell differentiation	12	0.425834	0.0365277
GO:0001974~blood vessel remodeling	10	0.354862	0.0366764
GO:0021549~cerebellum development	11	0.390348	0.0368901
GO:0035094~response to nicotine	11	0.390348	0.0368901
GO:0007267~cell−cell signaling	49	1.73882	0.0379577
GO:0007413~axonal fasciculation	7	0.248403	0.0382772
GO:0060384~innervation	7	0.248403	0.0382772
GO:0007507~heart development	37	1.31299	0.0392482
GO:0009952~anterior/posterior pattern specification	19	0.674237	0.0400412
GO:0046718~viral entry into host cell	19	0.674237	0.0400412
GO:0001501~skeletal system development	29	1.0291	0.041529
GO:0042632~cholesterol homeostasis	16	0.567779	0.041817
GO:0033137~negative regulation of peptidyl−serine phosphorylation	8	0.283889	0.0419425
GO:0043278~response to morphine	8	0.283889	0.0419425
GO:0051966~regulation of synaptic transmission, glutamatergic	8	0.283889	0.0419425
GO:0014047~glutamate secretion	9	0.319375	0.0436385
GO:0001707~mesoderm formation	9	0.319375	0.0436385
GO:0016339~calcium−dependent cell−cell adhesion via plasma membrane cell adhesion molecules	9	0.319375	0.0436385
GO:0001942~hair follicle development	11	0.390348	0.0436977
GO:0019933~cAMP−mediated signaling	11	0.390348	0.0436977
GO:0042517~positive regulation of tyrosine phosphorylation of Stat3 protein	11	0.390348	0.0436977
GO:0043123~positive regulation of I−kappaB kinase/NF−kappaB signaling	33	1.17104	0.0438585
GO:0006906~vesicle fusion	15	0.532292	0.043893
GO:0002931~response to ischemia	10	0.354862	0.0440753
GO:0071364~cellular response to epidermal growth factor stimulus	10	0.354862	0.0440753
GO:0035023~regulation of Rho protein signal transduction	19	0.674237	0.0446653
GO:1903672~positive regulation of sprouting angiogenesis	4	0.141945	0.0448373
GO:0003179~heart valve morphogenesis	4	0.141945	0.0448373
GO:0001956~positive regulation of neurotransmitter secretion	4	0.141945	0.0448373
GO:0060075~regulation of resting membrane potential	4	0.141945	0.0448373
GO:0035331~negative regulation of hippo signaling	4	0.141945	0.0448373
GO:0007182~common−partner SMAD protein phosphorylation	4	0.141945	0.0448373
GO:1903715~regulation of aerobic respiration	4	0.141945	0.0448373
GO:0060762~regulation of branching involved in mammary gland duct morphogenesis	4	0.141945	0.0448373
GO:0007409~axonogenesis	22	0.780696	0.0455799
GO:0044341~sodium−dependent phosphate transport	5	0.177431	0.046747
GO:0042416~dopamine biosynthetic process	5	0.177431	0.046747
GO:0046902~regulation of mitochondrial membrane permeability	5	0.177431	0.046747
GO:0043114~regulation of vascular permeability	5	0.177431	0.046747
GO:0031290~retinal ganglion cell axon guidance	7	0.248403	0.0491981
GO:0006855~drug transmembrane transport	7	0.248403	0.0491981
GO:0051968~positive regulation of synaptic transmission, glutamatergic	7	0.248403	0.0491981
GO:0045879~negative regulation of smoothened signaling pathway	7	0.248403	0.0491981
GO:0043536~positive regulation of blood vessel endothelial cell migration	7	0.248403	0.0491981
