# Supplementary material for: Multi-omics Analysis of Primary Cell Culture Models Reveals Genetic and Epigenetic Basis of Intratumoral Phenotypic Diversity
Source: Genomics Proteomics Bioinformatics. 2020 Mar 20;17(6):576–89. doi: 10.1016/j.gpb.2018.07.008 (PMC7212478; doi:10.1016/j.gpb.2018.07.008)
Supplement: Supplementary Table S7 [file mmc7.xlsx]

## Sheet: Sheet1
Table S7 CNA/DNA methylation-driven genes
CNA-driven genes	DNA methylation-driven genes
CELF3	LMX1A
CHRNB2	LPPR4
ST18	SYT14
AOC1	RGS7
OPRK1	RYR2
STMN2	SLC45A1
CPA1	MAN1C1
PTPRN2	CADM3
RCSD1	KLHDC8A
CADM3	MARK1
RHBG	HENMT1
GRHL3	OLFML2B
KLRG2	GNG4
TMEM176B	RIMKLA
PKLR	ADD2
TMEM176A	PLCL1
CCDC136	REEP1
OLFML2B	CNGA3
NOS3	DPP10
HCN3	KIF1A
GPR37	OSBPL6
B4GALNT4	AMER3
TDRD5	EPHA4
KIAA1614	GALNT13
LRRC56	KCNH7
TNN	SCN2A
KDM7A	UNC80
HRNR	ITGA4
PI15	NRXN1
HNF4G	TFCP2L1
RNF32	HOXD3
IGSF9	KIAA1211L
BCAN	CADPS
RGS4	CADM2
SH2D2A	CAMKV
TERT	ITGA9
SEMA4A	HRASLS
ZDHHC11	TP63
GSTK1	SLC25A36
ATG9B	MRPS25
MRPL24	SERPINI1
BOLA1	PDZRN3
KIAA0040	STXBP5L
SEMA6C	CLSTN2
WASL	PEX5L
APOA1BP	MED12L
RABL2A	CACNA2D2
KRBA1	SLC7A14
RRNAD1	GUCY1A3
CLK2	FSTL5
GLUL	MAPK10
RBM28	CORIN
ISG20L2	BMPR1B
TMUB1	CRMP1
PIGM	EPHA5
UBE2Q1	PDCL2
EFNA3	NDNF
PRUNE	PCSK1
SCYL3	ST8SIA4
DARS2	RAB3C
AGK	ISL1
ATP6V0E2	FAM134B
SETDB1	HMP19
LYSMD1	ADAMTS19
TBX19	FSTL4
MRPS14	PLCXD3
CHCHD3	KLHL32
ZNF398	TMEM200A
MKRN1	SAMD3
ATP1B1	SLC17A3
SCAMP3	MAP3K5
CCT3	SLC35F1
ZNF282	FOXP2
POGK	CACNA2D1
IMPA1	GNG11
METTL13	CTTNBP2
EXOC4	HGF
FASTK	PTPRN2
SND1	CDHR3
ZC3HC1	LHFPL3
TARS	NOV
NUPL2	SCARA3
ZCCHC10	STMN2
GM2A	SLC26A7
KLHL7	PNMA2
HMGCR	HNF4G
EIF2AK1	OSR2
LRRFIP2	NAT2
PURA	XKR4
AIMP2	KHDRBS3
HUS1	PKHD1L1
TRAPPC13	BAALC
SLC25A46	CHRNA2
CDC23	RIMS2
ZMAT2	TRPS1
CCDC132	KCNB2
ARL8B	FAM135B
AZI2	GATA4
TTC33	OPRK1
DBF4	ST18
UTP15	CSMD3
ZMIZ2	NEFL
GATS	KCNK9
KBTBD2	TRPM3
YTHDC2	MUSK
DCTN4	GABBR2
CYP51A1	PGM5
TMEM43	BRINP1
TWISTNB	NTNG2
RAC1	OLFM1
CMTM6	CACNA1B
NUDCD3	LPPR1
PURB	PAX5
FAM220A	PTPLAD2
RNF216P1	SH3GL2
RAD18	CACNB2
WDR41	KCNMA1
SLC22A5	HTR7
TSC22D4	CRTAC1
ERCC8	MYO3A
TAX1BP1	GAD2
LANCL2	SESN3
SUN1	DRD2
HERPUD2	HTR3A
FEM1C	CHST1
RP9P	SCN3B
RTN4	DSCAML1
UBE2B	CD6
C1GALT1	CNTN1
AP5Z1	SOX5
PRKAA1	GLT8D2
CENPK	KITLG
PON2	NELL2
FCHO2	DCP1B
ZFYVE16	RIMBP2
PITX1	TMTC2
IGIP	ABCC9
ZNF608	DPY19L2
LAMC1	SVOP
NYAP1	HS6ST3
DAGLB	DACH1
TMED7	EPSTI1
IGF2BP3	MTUS2
POLK	FGF9
PCDHGA10	SLAIN1
SETD9	FREM2
NDST1	NPAS3
PPIC	PELI2
CTNNA1	TMEM63C
DBNL	RTN1
UPP1	LRFN5
FAM13B	SCG3
DAP	PRTG
TRIP6	LINC00925
STAG3	CHRNB4
IQCE	CHRNA3
ARHGEF28	OTUD7A
SKAP2	MEGF11
NR3C1	CKMT1B
GPX3	CTXN2
CRTAP	CPLX3
LAPTM4A	GNAO1
TNRC18	CBFA2T3
PROB1	SBK1
TMEM106B	SSTR2
GRB10	NOS2
SNX8	PPM1E
BLVRA	GPS2
MAFK	TTYH2
RARB	CELF4
VOPP1	NOL4
JADE2	ASXL3
LMCD1	DOK6
PPARG	ST8SIA3
ERBB2IP	KIRREL2
AMFR	ATP1A3
DFNA5	UNC13A
MAP3K1	SULF2
TNIP1	PPP1R16B
SUMF1	PCSK2
GNA12	CDH22
FKBP14	XKR7
TNS3	GRIK1
CXXC5	PCBP3
SPTBN1	KCNJ6
FAXDC2	SEZ6L
GPER1	AFF2
ZCWPW1	XK
IGFBP3	PAK3
TRANK1	TSPAN7
ARL4A	FTHL17
EGFR	RGAG4
MICALL2	SIPA1L2
RGPD5	NPR1
ARAP3	TGFB2
PCDHGA8	GBP1
EPHB4	ADAMTSL4
CCDC69	KCNK1
TNFAIP8	LAMB3
PCDHGB4	PCNXL2
JAZF1	ZBTB8A
SPRY4	PEAR1
GALNT10	GBP2
TGFBR2	TACSTD2
HIP1	PHLDA3
RFTN1	SLC35F3
SMIM3	GYPC
AQPEP	LIMS2
OXTR	TCF7L1
FGF1	DYSF
RADIL	TNS1
PCDHGC3	CYP1B1
STK17A	LTBP1
MCTP1	INHBB
GCNT4	SP100
PCDHB5	RASGRP3
DNAH5	SP110
TTYH3	NPAS2
ELOVL7	CLIP4
PTGER4	NGEF
AFAP1L1	SLC16A14
FSCN1	SH3BP4
CDH6	RBM43
PRR16	TMEM44
OSMR	IGF2BP2
SYNPO	TM4SF19
HBEGF	COL7A1
ABLIM3	SLCO2A1
HRH1	UBA7
AMZ1	ST6GAL1
F2RL2	HRG
MATN3	UPK1B
ARPP21	MGLL
TGFBI	RARB
TMEM173	ETV5
RASGRF2	LEPREL1
ZNF853	CCDC80
IL7R	SEMA3B
CREB5	REST
PDGFA	SGMS2
SLC1A3	ANXA3
PDE1C	TMEM156
PDGFRA	IL15
BMPER	EREG
SPOCK1	CFI
CDK14	CXCL5
ARSI	ELOVL7
F2RL1	ARAP3
SERPINE1	ZMAT2
	F2RL1
	IL31RA
	CCDC69
	OSMR
	SLC1A3
	SMIM3
	F2RL2
	TGFBI
	ABLIM3
	GPX8
	SGK1
	DCDC2
	SFT2D1
	ALDH5A1
	RBM24
	GPR126
	RNF144B
	STX11
	TIAM2
	SERINC1
	PSMB8
	TPD52L1
	ENPP4
	MDFI
	MBOAT1
	GPLD1
	UTRN
	CAP2
	TBC1D22B
	CREB5
	MNX1
	PDE1C
	HIP1
	CDK14
	CALN1
	STAG3
	SERPINE1
	ZNF467
	SMO
	IRF5
	FGFR1
	RGS20
	ST3GAL1
	TNFRSF10B
	TNFRSF10C
	TNFRSF10D
	TNFRSF10A
	LOXL2
	LY6E
	PLEKHA2
	PTGS1
	TMEM246
	DAB2IP
	PALM2
	RLN2
	NEK6
	TLE4
	GLIPR2
	DFNB31
	GSN
	RASEF
	OLFML2A
	PPP1R26
	GPSM1
	AKNA
	PTGES
	IGFBPL1
	ZNF438
	HMX3
	IL15RA
	PLAU
	MAP3K8
	ANXA8L2
	HKDC1
	ANXA8
	STK32C
	RHOBTB1
	DOCK1
	VIM
	BICC1
	TRDMT1
	LOC441666
	FAM171A1
	FAM111B
	LTBP3
	CASP4
	CCDC82
	CARD16
	SYT12
	MRGPRF
	FAM111A
	RIN1
	ST14
	ME3
	MAML2
	YAP1
	SLC22A9
	AHNAK
	FOSL1
	KDELC2
	FZD4
	CCND1
	FADS3
	FGF19
	MYEOV
	ESAM
	ALDH3B1
	EXPH5
	TRPV4
	KRT80
	RARG
	HPD
	WDR66
	TENC1
	PTPRB
	WNT10B
	MSRB3
	HSPB8
	RBMS2
	GLT1D1
	SMAGP
	ITGBL1
	TUBA3C
	SLC15A1
	SLC46A3
	GPC6
	LATS2
	B3GALTL
	RAB20
	GPC5
	PLEK2
	MEG3
	SLC7A7
	FBLN5
	JDP2
	SYNE2
	TNFAIP2
	FLVCR2
	DPF3
	ACOT4
	BATF
	BEGAIN
	CRIP2
	MMP14
	RASGRF1
	RBPMS2
	THBS1
	CSPG4
	PAQR5
	MFGE8
	RASL12
	UNC13C
	GOLGA8I
	NDRG4
	PKD1L2
	CES1
	ITPRIPL2
	CDYL2
	OSGIN1
	VAT1L
	PIEZO1
	MPV17L
	CHST4
	ATF7IP2
	FA2H
	CPNE7
	CCDC102A
	SLC16A3
	ERBB2
	B4GALNT2
	TIMP2
	PMP22
	ITGB4
	SLFN12
	GJC1
	FMNL1
	USP43
	IGFBP4
	TMC6
	ITGA3
	ARHGAP23
	CCL2
	GLP2R
	C1QTNF1
	KRT17
	SLFN13
	SLMO1
	SPIRE1
	TWSG1
	SERPINB8
	CCDC68
	PIEZO2
	MTCL1
	RRAS
	ZNF83
	FXYD5
	PLEKHF1
	NLRP2
	ZNF682
	ZNF585A
	ZNF347
	ZNF43
	ZNF772
	RGL3
	GMIP
	NFIX
	PSG5
	PDE4A
	IL27RA
	ZNF415
	ZNF611
	KLF2
	ZNF160
	TGFB1
	ZNF429
	AXL
	PBX4
	PSG4
	LPAR2
	ZNF85
	ZNF583
	ZNF816
	ZNF486
	ZNF274
	ZNF223
	CD97
	ICAM1
	ZNF558
	SCN1B
	ZNF256
	ZNF264
	ZNF229
	FBXO27
	ZNF677
	UCA1
	HIF3A
	RFPL4A
	PSG1
	ZNF585B
	ZNF737
	ZNF528
	PALM3
	B3GNT3
	ZNF221
	PSG9
	EHD2
	ZNF600
	ZNF582
	CERS4
	KCNK6
	ZNF329
	EVI5L
	ZNF100
	ZNF702P
	ZNF578
	ZNF285
	ZNF304
	TSHZ2
	BCAS4
	BMP2
	TGM2
	NFATC2
	WISP2
	COL6A2
	SLC37A1
	TBX1
	LIF
	PDGFB
	RAC2
	A4GALT
	SHANK3
	TEF
	EMID1
	APOBEC3F
	CSDC2
	CYTH4
	APOL6
	TIMP3
	KDELR3
	APOBEC3C
	WNT7B
	SCARF2
	STARD8
	LONRF3
	GABRE
	PLXNB3
	MSN
	WBP5
	OPHN1
	SAT1
	ACOT9
